# Supplementary material for: Comprehensive proteome analyses of lysine acetylation in tea leaves by sensing nitrogen nutrition
Source: BMC Genomics. 2018 Nov 26;19:840. doi: 10.1186/s12864-018-5250-4 (PMC6258439; doi:10.1186/s12864-018-5250-4)
Supplement: Supplementary file 1 — Table S1. The detailed information for reagents used in the study. (XLSX 10 kb) [file 12864_2018_5250_MOESM1_ESM.xlsx]

## Sheet: Sheet1
缩写	全称	供货商	货号	城市	国别
IAM	Iodoacetamide	Sigma-Aldrich	V900335-5G	Saint Louis	USA
DTT	DL-Dithiothreitol	Sigma-Aldrich	D9163-5G	Saint Louis	USA
ACN	Acetonitrile	ThermoFisher Scientific	A998-4	Waltham	USA
/	Urea	Sigma-Aldrich	V900119-500G	Saint Louis	USA
	NP-40	ThermoFisher Scientific	FNN0021	Waltham	USA
/	TritonX-100	Sangon Biotech	A110694-0100	Shanghai	China
TSA	Trichostatin A	MedChemExpress	58880-19-6	South Brunswick	USA
/	Protease Inhibitor Cocktail	Merck Millipore	539134-1ML	Billerica	USA
NAM	Nicotinamide	Sigma-Aldrich	N3376-100g	Saint Louis	USA
EDTA	Ethylene Diamine Tetraacetic Acid	Sigma-Aldrich	V900081-500g	Saint Louis	USA
TEAB	Triethylammonium bicarbonate buffer	Sigma-Aldrich	17902-100mL	Saint Louis	USA
TFA	Trifluoroacetic acid	Sigma-Aldrich	302031-100ML	Saint Louis	USA
/	BCA kit	Beyotime Biotechnology	P0011-1	Shanghai	China
FA	Formic acid	Sigma-Aldrich	56302-50ML-F	Saint Louis	USA
/	Trypsin	Promega	V5111	Madison	USA
	Antibody beads	PTM Biolabs, Inc	PTM-104	Hangzhou	China
/	TMT Kit(6 plex)	ThermoFisher Scientific	90068	Waltham	USA
