# Supplementary material for: Comprehensive proteome analyses of lysine acetylation in tea leaves by sensing nitrogen nutrition
Source: BMC Genomics. 2018 Nov 26;19:840. doi: 10.1186/s12864-018-5250-4 (PMC6258439; doi:10.1186/s12864-018-5250-4)
Supplement: Supplementary file 3 — Table S2. The Chlorophyll fluorescence parameter (Fv/Fm) and N contents. (XLSX 11 kb) [file 12864_2018_5250_MOESM3_ESM.xlsx]

## Sheet: FvVSFm
	Fv/Fm	Average	Standard deviation	Standard error			0.05
T1-1	0.825
T1-2	0.83
T1-3	0.825
T1-4	0.824	0.826	0.0026	0.0014	0.8217	0.8303	a
T2-1	0.851
T2-2	0.85
T2-3	0.852
T2-4	0.849	0.85	0.0013	0.0006	0.8484	0.8526	b
T3-1	0.836
T3-2	0.845
T3-3	0.833
T3-4	0.837	0.8378	0.0051	0.0026	0.82964	0.8459	c

## Sheet: N
	MG	Control	Titer	N content	Average	Standard deviation	Standard error
T1-1	0.4407	0	5.6	18999.6
T1-2	0.6036	0	7.7	19074
T1-3	0.4681	0	5.5	17568	18547.2	848.788	490.048	16438.7	20655.7	b
T2-1	0.4814	0	7.4	22984
T2-2	0.635	0	10	23546.5
T2-3	0.5907	0	9.7	24553	23694.5	794.906	458.939	21719.8	25669.1	a
T3-1	0.6351	0	9	21188.5
T3-2	0.5424	0	9.3	25636.7
T3-3	0.4991	0	8.1	24265.9	23697	2278.04	2278.04	18038.1	29356	a
