# Supplementary material for: Comprehensive proteome analyses of lysine acetylation in tea leaves by sensing nitrogen nutrition
Source: BMC Genomics. 2018 Nov 26;19:840. doi: 10.1186/s12864-018-5250-4 (PMC6258439; doi:10.1186/s12864-018-5250-4)
Supplement: Supplementary file 4 — Table S3. The identified acetylated sites in tea leaves. (XLSX 303 kb) [file 12864_2018_5250_MOESM4_ESM.xlsx]

## Sheet: Summary
Header line description of table 1			Table 1. MS/MS spetrum database search analysis summary
Total spectrums	Number of spectrums produced by mass spectrometer
Matched spetrums	Number of spectrums matched with alignment protein		Total spectrums	Matched spetrums	Peptides	Modified peptides	Identified modified proteins	Quantifiable modified proteins	Identified modification sites	Quantifiable modification sites
Peptides	Number of peptides whitch spetrums hit		70455	4051	2401	2180	1286	975	2229	1579
Modified peptides	Total number of modified peptides identified
Identified modified proteins	Number of proteins detected by spetrum search analysis
Quantifiable modified proteins	Number of proteins quantifiable		Table 2. Differentially modified modification sites (modified proteins) summary (Filtered whith threshold value of expression fold change)
Identified modification sites	Number of modification sites detected by spetrum search analysis
Quantifiable modification sites	Number of modification sites quantifiable		Compare group	Regulated type	fold change >1.2	fold change >1.3	fold change >1.5	fold change >2
			3hN/0N	up-regulated	134 (115)	64 (53)	18 (18)	4 (4)
Header line description of worksheet "Quant"				down-regulated	98 (81)	30 (25)	7 (7)	(0)
Protein accession	Protein accession number of database used for search		3dN/0N	up-regulated	149 (104)	51 (36)	10 (9)	1 (1)
Position	Modification site localization in protein			down-regulated	117 (99)	38 (35)	6 (5)	(0)
Amino acid	The amino acid that modification site modified		3dN/3hN	up-regulated	137 (88)	56 (30)	23 (12)	1 (1)
Protein description	Protein functional description			down-regulated	161 (134)	60 (55)	16 (15)	1 (1)
Gene name	Indicates the name of the gene that code for the protein sequence
Localization probability	Probability of a certain amino acid containing this modification in this peptide
PEP	The maximal posterior error probability for peptides, which is the probability of each peptide to be a false hit considering identification score and peptide length
Score	A simple rule to be used to judge whether a result is significant or not
Modified sequence	Identified peptide sequence marked with modification sites localization probabilities
Charge	Carried charge of peptide
Mass error [ppm]	Parts per million ratio of peptide mass error between the theory and practice
MS/MS Count	Number of spectrum matched with peptide
Header line description of worksheet "pep_quant"
ID	Identified peptide index number
Sequence	Identified peptide amino acid sequence
Length	Identified peptide amino acid length
Modifications	identified peptide with modification markers
Modified sequence	Identified peptide sequence marked with modification sites localization probabilities
Protein accession	Protein accession number of database used for search
Protein description	Protein functional description
Charge	Carried charge of peptide
m/z	Mass-to-charge ratio of peptide
Mass error [ppm]	Parts per million ratio of peptide mass error between the theory and practice
PEP	The maximal posterior error probability for peptides, which is the probability of each peptide to be a false hit considering identification score and peptide length
Score	A simple rule to be used to judge whether a result is significant or not
MS/MS Count	Number of spectrum matched with peptide

## Sheet: Quant
Protein accession	Position	Amino acid	Protein description	Localization probability	PEP	Score	Modified sequence	Charge	Mass error [ppm]	MS/MS Count	0N	3hN	3dN	3hN/0N Ratio	3dN/0N Ratio	3dN/3hN Ratio
cds.CL102Contig1|m.19364	427	K	Elongation factor 1-alpha OS=Manihot esculenta GN=EF1 PE=3 SV=1	1	1.08379e-07	156.49	QTVAVGVIK(1)SVEK	2	0.4224	2	1.009	0.969	1.033	0.964	1.022	1.067
cds.CL102Contig1|m.19364	373	K	Elongation factor 1-alpha OS=Manihot esculenta GN=EF1 PE=3 SV=1	1	0.0251936	91.867	SGK(1)ELEK	2	0.50765	1	1.026	0.99	0.984	0.969	0.957	0.992
cds.CL102Contig1|m.19364	179	K	Elongation factor 1-alpha OS=Manihot esculenta GN=EF1 PE=3 SV=1	1	0.000105755	148.52	EVSSYLK(1)K	2	0.11908	7	1.018	0.971	1.018	0.958	0.997	1.046
cds.CL102Contig1|m.19364	51	K	Elongation factor 1-alpha OS=Manihot esculenta GN=EF1 PE=3 SV=1	1	0.00630704	113.74	EAAEMNK(1)R	2	-0.66539	3	0.977	1.105	0.928	1.135	0.948	0.839
cds.CL102Contig1|m.19364	438	K	Elongation factor 1-alpha OS=Manihot esculenta GN=EF1 PE=3 SV=1	1	0.00210423	110.38	DPSGAK(1)VTK	2	0.087662	2	1.036	0.962	0.999	0.932	0.963	1.037
cds.CL1318Contig1|m.35048	115	K	Thylakoid lumenal 15 kDa protein 1, chloroplastic OS=Arabidopsis thaliana GN=At2g44920 PE=1 SV=2	1	1.36802e-09	168.22	QDFK(1)TSILR	2	0.21211	1	0.948	1.192	0.872	1.263	0.918	0.731
cds.CL1318Contig1|m.35048	107	K	Thylakoid lumenal 15 kDa protein 1, chloroplastic OS=Arabidopsis thaliana GN=At2g44920 PE=1 SV=2	1	0.00327836	105.46	DFSGK(1)SLIK	2	0.69127	1	0.898	1.162	0.98	1.299	1.089	0.842
cds.CL1367Contig1|m.12959	713	K	4-hydroxy-3-methylbut-2-en-1-yl diphosphate synthase (ferredoxin), chloroplastic OS=Arabidopsis thaliana GN=ISPG PE=1 SV=1	1	7.44949e-08	141.55	NTK(1)TEYVSCPSCGR	2	-1.0808	1	1.01	1.06	0.928	1.053	0.915	0.874
cds.CL1436Contig1|m.4483	18	K		1	0.00235972	115.57	LIVK(1)SYETK	2	0.28712	1
cds.CL1436Contig1|m.4483	71	K		1	0.0152888	88.495	LGLK(1)NDLK	2	-0.53688	1
cds.CL1436Contig1|m.4483	214	K		1	0.0251737	62.546	ALEELHK(1)K	3	-2.6075	1	1.032	0.991	0.973	0.964	0.94	0.98
cds.CL1496Contig1|m.28002	89	K	Cinnamoyl-CoA reductase 1 OS=Arabidopsis thaliana GN=CCR1 PE=1 SV=1	1	0.000148045	79.346	ETK(1)HLEALEGAESR	3	0.22174	1	0.962	1.051	1.009	1.096	1.045	0.958
cds.CL1635Contig1|m.8106	89	K	Transketolase, chloroplastic OS=Solanum tuberosum PE=2 SV=1	1	1.7571e-05	85.909	TETALVDK(1)SVNTIR	2	0.72345	1
cds.CL1635Contig1|m.8107	259	K	Transketolase, chloroplastic OS=Zea mays PE=1 SV=1	1	8.09087e-06	149.41	FGASAPAGK(1)IYK	3	-0.36384	2	1.087	0.868	1.031	0.802	0.946	1.186
cds.CL1635Contig1|m.8107	138	K	Transketolase, chloroplastic OS=Zea mays PE=1 SV=1	1	2.29617e-08	99.392	QK(1)LSHLPGTSVEGVEK	3	0.052038	1	0.966	1.012	1.049	1.052	1.083	1.035
cds.CL1635Contig1|m.8107	12	K	Transketolase, chloroplastic OS=Zea mays PE=1 SV=1	1	6.39923e-30	163.99	MFGDFQK(1)NTPEER	2	1.3157	6	1.001	0.992	1.018	0.996	1.015	1.024
cds.CL1635Contig1|m.8107	242	K	Transketolase, chloroplastic OS=Zea mays PE=1 SV=1	1	0.00969285	82.305	HIGSK(1)GK	3	-0.31014	1	0.981	0.984	1.058	1.007	1.076	1.072
cds.CL164Contig1|m.696	360	K	Plasma membrane ATPase 4 OS=Nicotiana plumbaginifolia GN=PMA4 PE=2 SV=1	1	6.16889e-05	90.476	GVDK(1)EHVMLLAAR	3	-1.4552	1
cds.CL164Contig1|m.696	317	K	Plasma membrane ATPase 4 OS=Nicotiana plumbaginifolia GN=PMA4 PE=2 SV=1	1	1.7034e-13	174.87	LSQQGAITK(1)R	2	-0.96144	1	0.988	1.103	0.912	1.121	0.923	0.826
cds.CL164Contig1|m.696	939	K	Plasma membrane ATPase 4 OS=Nicotiana plumbaginifolia GN=PMA4 PE=2 SV=1	1	0.000636179	129.89	GHVESVVK(1)LK	2	-0.18019	2	0.94	1.106	0.982	1.181	1.042	0.887
cds.CL164Contig1|m.696	916	K	Plasma membrane ATPase 4 OS=Nicotiana plumbaginifolia GN=PMA4 PE=2 SV=1	1	2.25896e-05	158.01	ELSEIAEQAK(1)R	3	0.29444	2	0.992	1.061	0.953	1.073	0.958	0.896
cds.CL164Contig1|m.696	58	K	Plasma membrane ATPase 4 OS=Nicotiana plumbaginifolia GN=PMA4 PE=2 SV=1	0.999629	0.000875911	64.244	LQIFGPNKLEEK(1)K	3	-0.22143	1
cds.CL164Contig1|m.696	410	K	Plasma membrane ATPase 4 OS=Nicotiana plumbaginifolia GN=PMA4 PE=2 SV=1	1	0.0006522	72.681	EVHFFPFNPVDK(1)R	3	0.25001	1
cds.CL164Contig1|m.696	574	K	Plasma membrane ATPase 4 OS=Nicotiana plumbaginifolia GN=PMA4 PE=2 SV=1	1	2.87185e-07	82.877	ADGFAGVFPEHK(1)YEIVK	3	0.98066	1
cds.CL164Contig1|m.698	180	K	Photosynthetic NDH subunit of lumenal location 5, chloroplastic OS=Arabidopsis thaliana GN=PNSL5 PE=1 SV=1	1	0.0198911	83.883	TFK(1)DENFK	2	-0.12091	1	0.99	1.081	0.934	1.097	0.942	0.862
cds.CL1670Contig1|m.28637	240	K	CBS domain-containing protein CBSX1, chloroplastic OS=Arabidopsis thaliana GN=CBSX1 PE=1 SV=2	1	7.35969e-05	140.14	MLLETK(1)YR	2	0.87244	1	0.992	1.088	0.924	1.101	0.928	0.848
cds.CL1670Contig1|m.28637	270	K	CBS domain-containing protein CBSX1, chloroplastic OS=Arabidopsis thaliana GN=CBSX1 PE=1 SV=2	1	0.0308297	56.091	AALQMK(1)R	2	0.98381	1
cds.CL1821Contig1|m.8146	2	K	TORTIFOLIA1-like protein 2 OS=Arabidopsis thaliana GN=TOR1L2 PE=4 SV=1	1	0.011374	63.419	MK(1)THAYLK	2	-0.77319	1	1.04	0.973	0.981	0.939	0.942	1.007
cds.CL2003Contig1|m.12351	634	K	Glycine--tRNA ligase, mitochondrial 1 OS=Arabidopsis thaliana GN=At1g29880 PE=1 SV=1	1	3.61463e-30	208.03	IDITGTSIGK(1)R	3	-0.38425	2	0.981	0.979	1.062	1.003	1.08	1.082
cds.CL227Contig1|m.3361	627	K	RNA-dependent RNA polymerase 1 OS=Arabidopsis thaliana GN=RDR1 PE=2 SV=1	1	0.0299475	47.082	DHIFEK(1)K	3	-0.52905	1
cds.CL230Contig1|m.8625	307	K	3-dehydroquinate synthase, chloroplastic OS=Actinidia chinensis GN=DHQS PE=1 SV=2	1	0.0136661	99.5	DPNALAYAIK(1)R	2	-1.5412	1	1.035	0.971	0.992	0.94	0.955	1.02
cds.CL230Contig1|m.8625	410	K	3-dehydroquinate synthase, chloroplastic OS=Actinidia chinensis GN=DHQS PE=1 SV=2	1	0.0312211	109.66	SVMAVDK(1)K	2	0.84836	1	1.032	1.014	0.947	0.985	0.915	0.932
cds.CL2386Contig1|m.14397	308	K	Peptidyl-prolyl cis-trans isomerase FKBP62 OS=Arabidopsis thaliana GN=FKBP62 PE=1 SV=2	1	0.00144424	148.18	LQDGTIFLK(1)K	2	0.57262	4	1.019	0.985	0.999	0.971	0.978	1.012
cds.CL238Contig1|m.244	962	K	E3 ubiquitin-protein ligase UPL1 OS=Arabidopsis thaliana GN=UPL1 PE=1 SV=3	1	0.0249209	48.998	NISIQEQK(1)R	2	2.6552	1
cds.CL238Contig1|m.244	2689	K	E3 ubiquitin-protein ligase UPL1 OS=Arabidopsis thaliana GN=UPL1 PE=1 SV=3	1	5.52079e-06	155.42	FIDFDNK(1)R	2	0.47477	1	1.017	0.97	1.02	0.958	1.001	1.051
cds.CL2590Contig1|m.4950	476	K		1	0.0133863	81.296	AAEISK(1)K	2	1.8312	1
cds.CL2675Contig1|m.36719	66	K		1	0.008471	99.815	VVAVSK(1)TK	2	-1.523	1
cds.CL2855Contig1|m.13226	202	K	T-complex protein 1 subunit zeta 1 OS=Arabidopsis thaliana GN=CCT6A PE=1 SV=1	1	0.000145769	126.82	HK(1)FDVDTR	3	-0.55701	2	0.975	1.053	0.987	1.084	1.009	0.936
cds.CL28Contig4|m.11804	187	K	6-phosphofructo-2-kinase/fructose-2,6-bisphosphatase OS=Arabidopsis thaliana GN=FKFBP PE=1 SV=1	1	5.04818e-08	152	LK(1)HGANQSADFFR	3	1.043	1
cds.CL28Contig4|m.11804	394	K	6-phosphofructo-2-kinase/fructose-2,6-bisphosphatase OS=Arabidopsis thaliana GN=FKFBP PE=1 SV=1	1	0.00290629	129.38	LANFVEK(1)R	2	-0.58155	1	1.025	0.975	1.002	0.955	0.975	1.026
cds.CL28Contig4|m.11804	176	K	6-phosphofructo-2-kinase/fructose-2,6-bisphosphatase OS=Arabidopsis thaliana GN=FKFBP PE=1 SV=1	1	0.00674105	51.726	WLGHDTK(1)HFNVGK	4	0.044372	1
cds.CL2953Contig1|m.39156	132	K	Alpha-galactosidase 1 OS=Arabidopsis thaliana GN=AGAL1 PE=2 SV=1	1	0.000648371	83.182	ALADYVHSK(1)GLK	3	0.30519	1	1.001	1.097	0.9	1.101	0.897	0.818
cds.CL2953Contig1|m.39156	115	K	Alpha-galactosidase 1 OS=Arabidopsis thaliana GN=AGAL1 PE=2 SV=1	1	0.0187327	93.345	K(1)STFPSGIK	3	-4.1151	2
cds.CL3128Contig1|m.6449	684	K	Bifunctional aspartokinase/homoserine dehydrogenase, chloroplastic (Fragment) OS=Daucus carota PE=1 SV=1	1	0.0213643	44.132	ANSGSLEQYLK(1)LR	3	2.1144	1
cds.CL3164Contig1|m.13657	475	K	Probable inactive purple acid phosphatase 2 OS=Arabidopsis thaliana GN=PAP2 PE=2 SV=1	1	0.000390568	79.875	LQEHLEPLFVK(1)NK	3	-0.74826	1	0.99	1.034	0.987	1.049	0.996	0.953
cds.CL318Contig1|m.48735	113	K	(+)-neomenthol dehydrogenase OS=Arabidopsis thaliana GN=SDR1 PE=1 SV=1	1	0.00153963	147.62	TDINNNIGK(1)K	3	-0.19524	2	1.004	0.987	1.02	0.987	1.013	1.032
cds.CL3258Contig1|m.25630	33	K	Cell division control protein 2 homolog A OS=Antirrhinum majus GN=CDC2A PE=2 SV=2	1	0.00241536	94.122	VTNETIALK(1)K	2	0.14464	2
cds.CL3283Contig1|m.46644	47	K	Autophagy-related protein 8f OS=Arabidopsis thaliana GN=ATG8F PE=1 SV=1	1	0.00497445	64.82	SDIPNIDK(1)K	2	0.36954	1
cds.CL3334Contig1|m.18342	220	K		1	0.000548288	65.773	AIVEK(1)HSNDTMEK	3	-0.66084	1
cds.CL3363Contig1|m.19967	284	K	Beta-1,6-galactosyltransferase GALT29A OS=Arabidopsis thaliana GN=GALT29A PE=1 SV=1	1	0.0301939	68.557	IVK(1)YYSLK(1)R	2	-3.6726	1
cds.CL3363Contig1|m.19967	279	K	Beta-1,6-galactosyltransferase GALT29A OS=Arabidopsis thaliana GN=GALT29A PE=1 SV=1	1	0.0301939	68.557	IVK(1)YYSLK(1)R	2	-3.6726	1
cds.CL3443Contig1|m.6184	231	K	Linoleate 13S-lipoxygenase 2-1, chloroplastic OS=Solanum tuberosum GN=LOX2.1 PE=1 SV=1	1	3.63436e-06	143.56	FDSPHK(1)R	3	0.56013	2	0.965	1.251	0.78	1.301	0.806	0.622
cds.CL3443Contig1|m.6184	250	K	Linoleate 13S-lipoxygenase 2-1, chloroplastic OS=Solanum tuberosum GN=LOX2.1 PE=1 SV=1	1	0.000543495	118.51	SYLPSQTPDGLK(1)R	3	0.5499	2
cds.CL3443Contig1|m.6184	752	K	Linoleate 13S-lipoxygenase 2-1, chloroplastic OS=Solanum tuberosum GN=LOX2.1 PE=1 SV=1	1	0.00500316	90.761	TVGHGDK(1)K	3	0.21997	1	0.986	1.132	0.883	1.153	0.894	0.779
cds.CL423Contig1|m.10274	333	K	Stromal 70 kDa heat shock-related protein, chloroplastic OS=Pisum sativum GN=HSP70 PE=2 SV=1	1	6.93048e-06	150.81	LTETAEK(1)AK	3	0.38446	2	1.027	0.973	1.001	0.951	0.972	1.026
cds.CL423Contig1|m.10274	627	K	Stromal 70 kDa heat shock-related protein, chloroplastic OS=Pisum sativum GN=HSP70 PE=2 SV=1	1	0.00160816	76.345	VPAPVK(1)EK	2	-0.15999	2
cds.CL423Contig1|m.10274	586	K	Stromal 70 kDa heat shock-related protein, chloroplastic OS=Pisum sativum GN=HSP70 PE=2 SV=1	1	0.0296333	87.639	EAEK(1)FAK	2	0.1733	1	1.018	1.061	0.916	1.046	0.897	0.861
cds.CL423Contig1|m.10274	204	K	Stromal 70 kDa heat shock-related protein, chloroplastic OS=Pisum sativum GN=HSP70 PE=2 SV=1	1	0.0184227	85.355	FLNDK(1)VTK	2	-0.89028	1	1.042	0.994	0.955	0.958	0.915	0.959
cds.CL423Contig1|m.10274	125	K	Stromal 70 kDa heat shock-related protein, chloroplastic OS=Pisum sativum GN=HSP70 PE=2 SV=1	1	1.52912e-22	190.66	VGDLLVGQIAK(1)R	2	0.32811	3	1.061	1.032	0.884	0.976	0.832	0.856
cds.CL423Contig1|m.10274	517	K	Stromal 70 kDa heat shock-related protein, chloroplastic OS=Pisum sativum GN=HSP70 PE=2 SV=1	1	4.63264e-22	196.44	DNK(1)SLGSFR	2	-0.014091	2	1.057	1.021	0.901	0.969	0.849	0.882
cds.CL423Contig1|m.10274	140	K	Stromal 70 kDa heat shock-related protein, chloroplastic OS=Pisum sativum GN=HSP70 PE=2 SV=1	1	2.06891e-126	275.42	QAVVNSENTFFSVK(1)R	3	-0.8619	2	1.091	0.989	0.888	0.911	0.812	0.896
cds.CL488Contig1|m.3995	228	K	Calcium-transporting ATPase 4, endoplasmic reticulum-type OS=Arabidopsis thaliana GN=ECA4 PE=2 SV=2	1	1.41553e-08	138.91	TTKPVPEDSEIQGK(1)K	3	0.32457	1	1.098	0.9	0.978	0.823	0.888	1.086
cds.CL488Contig1|m.3995	717	K	Calcium-transporting ATPase 4, endoplasmic reticulum-type OS=Arabidopsis thaliana GN=ECA4 PE=2 SV=2	1	0.00818225	87.181	HK(1)QEIVR	3	0.73288	1
cds.CL546Contig2|m.7929	240	K	Cell division cycle protein 48 homolog OS=Glycine max GN=CDC48 PE=2 SV=1	1	0.0203555	74.92	SIGVK(1)PPK	3	2.0804	2
cds.CL546Contig2|m.7929	709	K	Cell division cycle protein 48 homolog OS=Glycine max GN=CDC48 PE=2 SV=1	1	0.00345222	103.44	ENIEK(1)DIER	2	-0.1366	1	0.999	0.991	1.022	0.996	1.021	1.029
cds.CL546Contig2|m.7929	506	K	Cell division cycle protein 48 homolog OS=Glycine max GN=CDC48 PE=2 SV=1	1	9.4628e-19	139.11	ELQETVQYPVEHPEK(1)FEK	3	0.34036	3	0.971	1.079	0.964	1.114	0.99	0.892
cds.CL546Contig2|m.7929	390	K	Cell division cycle protein 48 homolog OS=Glycine max GN=CDC48 PE=2 SV=1	1	0.00335678	107.01	IHTK(1)NMK	3	-0.15102	3	1.024	1.032	0.939	1.011	0.914	0.908
cds.CL546Contig2|m.7929	569	K	Cell division cycle protein 48 homolog OS=Glycine max GN=CDC48 PE=2 SV=1	1	0.00267304	123.98	EIFDK(1)AR	2	-0.017115	1	1.077	1.01	0.886	0.94	0.821	0.876
cds.CL546Contig2|m.7929	65	K	Cell division cycle protein 48 homolog OS=Glycine max GN=CDC48 PE=2 SV=1	1	0.00160685	121.6	GDTILIK(1)GK	3	0.3846	2	1.086	0.994	0.889	0.919	0.817	0.893
cds.CL563Contig1|m.8180	652	K	Organellar oligopeptidase A, chloroplastic/mitochondrial OS=Arabidopsis thaliana GN=OOP PE=1 SV=1	1	0.000341099	62.287	HYETGESLPEDIYK(1)K	3	1.0358	1
cds.CL568Contig1|m.38094	217	K	ADP,ATP carrier protein, mitochondrial OS=Solanum tuberosum GN=ANT PE=2 SV=1	1	0.00336796	129.89	LQEIVLGK(1)K	2	1.0715	2	1.044	0.935	1.016	0.899	0.972	1.085
cds.CL568Contig1|m.38094	184	K	ADP,ATP carrier protein, mitochondrial OS=Solanum tuberosum GN=ANT PE=2 SV=1	1	0.00211672	117.52	NEGPK(1)SLFK	3	0.35405	3	1.024	0.984	0.993	0.964	0.967	1.008
cds.CL677Contig1|m.26553	364	K	FAM10 family protein At4g22670 OS=Arabidopsis thaliana GN=At4g22670 PE=1 SV=1	1	1.31261e-05	132.86	NPANLAK(1)HQANPK	3	0.05898	1	1.172	0.86	0.912	0.737	0.776	1.059
cds.CL677Contig1|m.26553	279	K	FAM10 family protein At4g22670 OS=Arabidopsis thaliana GN=At4g22670 PE=1 SV=1	1	0.000303727	97.69	RAEAQAAYEK(1)AK	3	-1.3528	2
cds.CL680Contig1|m.5309	273	K		1	0.00818552	75.043	LLDIGMK(1)K	2	-0.27218	1	0.924	1.232	0.863	1.339	0.931	0.699
cds.CL708Contig1|m.16548	223	K	Apoptosis inhibitor 5-like protein API5 OS=Oryza sativa subsp. japonica GN=API5 PE=1 SV=1	1	3.05827e-05	101.3	ASAPSTTTGAGGK(1)R	2	0.56861	2	1.021	0.878	1.118	0.863	1.092	1.272
cds.CL709Contig1|m.3289	966	K	Probable alpha-mannosidase At5g13980 OS=Arabidopsis thaliana GN=At5g13980 PE=2 SV=1	1	0.0324302	119.41	EEMINK(1)R	2	-0.088604	1	0.975	1.079	0.959	1.11	0.982	0.888
cds.CL709Contig1|m.3289	944	K	Probable alpha-mannosidase At5g13980 OS=Arabidopsis thaliana GN=At5g13980 PE=2 SV=1	0.999999	0.0210303	76.064	KLFPDK(1)K	3	0.45176	1
cds.CL772Contig1|m.15228	429	K	Glutamate-1-semialdehyde 2,1-aminomutase, chloroplastic OS=Nicotiana tabacum GN=GSA PE=2 SV=1	1	0.008471	99.815	SDTAK(1)FAK	2	-0.038081	1
cds.CL798Contig1|m.5776	315	K	ATP-dependent Clp protease ATP-binding subunit ClpA homolog CD4B, chloroplastic OS=Solanum lycopersicum GN=CD4B PE=3 SV=1	1	1.87307e-05	85.513	TK(1)NNPCLIGEPGVGK	3	-0.09276	2	1.048	1.003	0.936	0.96	0.891	0.932
cds.CL798Contig1|m.5776	628	K	ATP-dependent Clp protease ATP-binding subunit ClpA homolog CD4B, chloroplastic OS=Solanum lycopersicum GN=CD4B PE=3 SV=1	1	1.88073e-10	163.2	MEETLHK(1)R	3	-0.58423	4	1.004	1.076	0.919	1.076	0.914	0.853
cds.CL798Contig1|m.5776	763	K	ATP-dependent Clp protease ATP-binding subunit ClpA homolog CD4B, chloroplastic OS=Solanum lycopersicum GN=CD4B PE=3 SV=1	1	7.24914e-24	195.81	LTDSK(1)GR	2	-0.56775	1	1.057	1.014	0.91	0.963	0.858	0.896
cds.CL798Contig1|m.5776	436	K	ATP-dependent Clp protease ATP-binding subunit ClpA homolog CD4B, chloroplastic OS=Solanum lycopersicum GN=CD4B PE=3 SV=1	0.999923	0.000385598	101.32	K(1)HIEKDPALER	4	0.41522	3	1.022	1.032	0.94	1.013	0.917	0.91
cds.CL798Contig1|m.5776	839	K	ATP-dependent Clp protease ATP-binding subunit ClpA homolog CD4B, chloroplastic OS=Solanum lycopersicum GN=CD4B PE=3 SV=1	1	0.00329284	113.93	QLTK(1)LEVK	3	-0.12562	2	1.082	1.058	0.824	0.981	0.759	0.778
cds.CL798Contig1|m.5776	477	K	ATP-dependent Clp protease ATP-binding subunit ClpA homolog CD4B, chloroplastic OS=Solanum lycopersicum GN=CD4B PE=3 SV=1	1	1.11878e-06	150.24	YEIHHK(1)LR	2	0.62046	2	1.022	1.069	0.903	1.05	0.881	0.843
cds.CL798Contig1|m.5776	541	K	ATP-dependent Clp protease ATP-binding subunit ClpA homolog CD4B, chloroplastic OS=Solanum lycopersicum GN=CD4B PE=3 SV=1	1	2.00342e-06	149.19	EK(1)NEAVR	2	0.42312	1	0.997	1.089	0.915	1.096	0.915	0.838
cds.CL817Contig1|m.5545	60	K	Cytosolic Fe-S cluster assembly factor NBP35 OS=Arabidopsis thaliana GN=NBP35 PE=1 SV=1	1	0.0106808	79.116	MATVK(1)HK	3	-0.48461	2	0.992	0.997	1.027	1.008	1.033	1.029
cds.CL858Contig1|m.29518	243	K	Peroxisome biogenesis protein 22 OS=Arabidopsis thaliana GN=PEX22 PE=1 SV=1	1	0.0235922	50.108	VLDDESEK(1)K	2	2.6563	1
cds.CL905Contig1|m.52008	88	K		1	1.85623e-07	124.51	FEGFAGTNDPLGK(1)K	3	0.22035	1	0.942	0.918	1.19	0.979	1.259	1.293
cds.CL976Contig1|m.11581	332	K		1	0.00123593	57.973	IHDQEVVGNNETSK(1)R	3	0.43562	1
cds.CL976Contig1|m.11581	316	K		1	0.00855554	136.7	NVSAATTVK(1)R	3	-0.32185	2	1.017	1.028	0.955	1.015	0.936	0.928
cds.CL976Contig1|m.11581	300	K		1	0.00793073	82.645	K(1)NIHDENK	3	-0.44479	1
cds.Camellia_sinensis.comp10119_c0_seq1|m.18571	384	K	Alanine--glyoxylate aminotransferase 2 homolog 1, mitochondrial OS=Arabidopsis thaliana GN=AGT2 PE=1 SV=1	1	3.25371e-12	161.94	LSNLQQK(1)HEIIGDVR	3	-0.51914	2	0.997	1.042	0.968	1.048	0.969	0.928
cds.Camellia_sinensis.comp10129_c0_seq1|m.54654	139	K		1	0.0255824	42.802	SSSK(1)RHRK(1)VA	3	-1.3561	1	0.92	1.012	1.118	1.105	1.213	1.104
cds.Camellia_sinensis.comp10129_c0_seq1|m.54654	135	K		1	0.0255824	42.802	SSSK(1)RHRK(1)VA	3	-1.3561	1	0.92	1.012	1.118	1.105	1.213	1.104
cds.Camellia_sinensis.comp10234_c0_seq1|m.40047	130	K		1	0.0018825	108.74	IAAHEAK(1)K	3	-0.37682	1	0.958	0.923	1.161	0.965	1.207	1.256
cds.Camellia_sinensis.comp10277_c0_seq1|m.40397	115	K	Thioredoxin-like 3-2, chloroplastic OS=Arabidopsis thaliana GN=WCRKC2 PE=2 SV=1	1	0.0115279	108.24	CVYLK(1)PK	2	-0.26194	1	0.939	1.002	1.099	1.072	1.167	1.095
cds.Camellia_sinensis.comp104279_c0_seq1|m.44387	218	K	Berberine bridge enzyme-like 8 OS=Arabidopsis thaliana GN=At1g30700 PE=2 SV=1	1	0.00159861	89.266	TK(1)VDPHNFFR	2	1.1388	2	1.156	0.691	1.127	0.599	0.972	1.628
cds.Camellia_sinensis.comp10582_c0_seq1|m.24052	319	K	Pyruvate dehydrogenase E1 component subunit alpha, mitochondrial OS=Solanum tuberosum PE=1 SV=1	1	3.4701e-07	81.157	EHALK(1)NGPIILEMDTYR	3	2.5028	1	0.928	1.137	0.964	1.231	1.036	0.846
cds.Camellia_sinensis.comp10582_c0_seq1|m.24052	376	K	Pyruvate dehydrogenase E1 component subunit alpha, mitochondrial OS=Solanum tuberosum PE=1 SV=1	1	8.66965e-05	84.297	LVLSHDIATEK(1)ELK	3	0.032885	1	1.047	0.932	1.019	0.894	0.97	1.091
cds.Camellia_sinensis.comp10582_c0_seq1|m.24052	125	K	Pyruvate dehydrogenase E1 component subunit alpha, mitochondrial OS=Solanum tuberosum PE=1 SV=1	1	4.19578e-16	178.15	RMEIAADSLYK(1)AK	3	-0.63893	3	1.035	0.945	1.021	0.918	0.985	1.079
cds.Camellia_sinensis.comp10649_c0_seq1|m.43648	59	K	Phosphoenolpyruvate carboxykinase (ATP) OS=Arabidopsis thaliana GN=PCKA PE=1 SV=1	1	3.10296e-05	114.7	AQTIDELHSLQK(1)K	3	-1.631	1	0.937	1.176	0.906	1.259	0.964	0.769
cds.Camellia_sinensis.comp10650_c0_seq1|m.12647	206	K	Phosphomethylpyrimidine synthase, chloroplastic OS=Arabidopsis thaliana GN=THIC PE=1 SV=1	1	0.0228201	64.207	AIIPSNK(1)K	3	-0.31654	1	0.931	1.104	0.998	1.191	1.07	0.903
cds.Camellia_sinensis.comp10805_c0_seq1|m.49876	58	K	Glycine-rich RNA-binding protein RZ1A OS=Arabidopsis thaliana GN=RZ1A PE=1 SV=1	1	0.0046541	63.944	GFGFVTFDEK(1)K	2	0.83919	1
cds.Camellia_sinensis.comp10818_c0_seq1|m.57791	86	K	40S ribosomal protein S11-3 OS=Arabidopsis thaliana GN=RPS11C PE=2 SV=2	1	4.00044e-05	154.36	EAIDGTYIDK(1)K	2	-2.4826	1	1.042	0.984	0.967	0.947	0.925	0.982
cds.Camellia_sinensis.comp10829_c0_seq1|m.25743	147	K	AT-hook motif nuclear-localized protein 14 OS=Arabidopsis thaliana GN=AHL14 PE=1 SV=1	1	1.31034e-15	112.82	EQPFGGGVGASSLSSPSK(1)K	3	0.59508	3	1.01	0.999	0.998	0.993	0.985	0.997
cds.Camellia_sinensis.comp10829_c0_seq1|m.25743	117	K	AT-hook motif nuclear-localized protein 14 OS=Arabidopsis thaliana GN=AHL14 PE=1 SV=1	1	6.51725e-10	166.62	YGTPEQAAAAK(1)R	3	-0.058744	5	1	1.028	0.98	1.032	0.978	0.953
cds.Camellia_sinensis.comp10922_c0_seq1|m.28802	95	K	Succinate--CoA ligase [ADP-forming] subunit alpha-1, mitochondrial OS=Solanum lycopersicum GN=SCOA PE=1 SV=1	1	0.00253831	79.474	MVGGVTPK(1)K	3	-0.15049	3	1.069	0.951	0.964	0.892	0.9	1.012
cds.Camellia_sinensis.comp11072_c0_seq1|m.44776	42	K	Succinate dehydrogenase subunit 6, mitochondrial OS=Arabidopsis thaliana GN=SDH6 PE=1 SV=1	1	0.0111943	87.476	K(1)HWEEYK	3	-0.094053	2
cds.Camellia_sinensis.comp11086_c0_seq1|m.29628	152	K	Calcium sensing receptor, chloroplastic OS=Arabidopsis thaliana GN=CAS PE=1 SV=1	1	0.0076425	88.075	IASPAVSEASK(1)K	2	-1.0192	1
cds.Camellia_sinensis.comp11318_c0_seq1|m.52741	85	K	Ferredoxin--NADP reductase, leaf isozyme 2, chloroplastic OS=Arabidopsis thaliana GN=LFNR2 PE=1 SV=1	1	0.00282014	119.39	DGINWMEYK(1)K	3	0.062387	2	1.086	0.935	0.956	0.865	0.879	1.021
cds.Camellia_sinensis.comp11350_c0_seq1|m.32544	362	K	Uncharacterized oxidoreductase At4g09670 OS=Arabidopsis thaliana GN=At4g09670 PE=1 SV=1	1	0.0235342	88.075	STQLVMDAVK(1)K	2	-0.92351	1	1.014	0.957	1.038	0.948	1.022	1.083
cds.Camellia_sinensis.comp11379_c0_seq1|m.29727	319	K	Acetylglutamate kinase, chloroplastic OS=Arabidopsis thaliana GN=NAGK PE=1 SV=1	1	0.00508899	91.313	SLVK(1)EIDLR	2	-0.097486	1	0.984	0.984	1.054	1.004	1.069	1.069
cds.Camellia_sinensis.comp11392_c0_seq1|m.43194	4	K	Probable histone H2A variant 3 OS=Arabidopsis thaliana GN=At1g52740 PE=1 SV=1	1	0.000115813	92.8	SGK(1)GAK(1)GLITGK	2	0.33293	1	0.956	1.029	1.044	1.08	1.091	1.015
cds.Camellia_sinensis.comp11392_c0_seq1|m.43194	134	K	Probable histone H2A variant 3 OS=Arabidopsis thaliana GN=At1g52740 PE=1 SV=1	1	0.0129049	91.549	SLINK(1)SSK	2	-3.0315	1	0.92	0.938	1.201	1.023	1.301	1.277
cds.Camellia_sinensis.comp11392_c0_seq1|m.43194	7	K	Probable histone H2A variant 3 OS=Arabidopsis thaliana GN=At1g52740 PE=1 SV=1	1	0.000115813	120.06	SGK(1)GAK(1)GLITGK	2	0.33293	4	0.995	0.945	1.079	0.954	1.082	1.14
cds.Camellia_sinensis.comp11398_c0_seq1|m.34837	242	K	Glyoxylate/succinic semialdehyde reductase 1 OS=Arabidopsis thaliana GN=GLYR1 PE=1 SV=1	1	2.19729e-05	123.95	SYSPAFPLK(1)HQQK	3	1.0431	1	0.958	1.11	0.949	1.163	0.987	0.852
cds.Camellia_sinensis.comp11416_c0_seq1|m.21653	73	K	4-hydroxy-3-methylbut-2-enyl diphosphate reductase, chloroplastic OS=Arabidopsis thaliana GN=ISPH PE=2 SV=1	1	0.000169061	68.972	GFGHK(1)EETLELMNR	3	-0.28319	1
cds.Camellia_sinensis.comp11416_c0_seq1|m.21653	218	K	4-hydroxy-3-methylbut-2-enyl diphosphate reductase, chloroplastic OS=Arabidopsis thaliana GN=ISPH PE=2 SV=1	1	0.00021374	130.98	VWNTVEK(1)HK	3	0.51507	1	1.048	1.105	0.82	1.057	0.779	0.741
cds.Camellia_sinensis.comp11557_c0_seq1|m.4291	261	K	Probable glutamyl endopeptidase, chloroplastic OS=Arabidopsis thaliana GN=GEP PE=2 SV=2	1	0.00774583	73.927	VDEDNSSSK(1)LR	2	1.7172	1	1.006	1.018	0.981	1.015	0.973	0.963
cds.Camellia_sinensis.comp11591_c0_seq1|m.53844	45	K	Catalase isozyme 1 OS=Gossypium hirsutum GN=CAT1 PE=2 SV=2	1	0.00523049	84.498	AGK(1)AHYVK	3	-0.72276	1	0.992	0.962	1.066	0.973	1.073	1.107
cds.Camellia_sinensis.comp11661_c0_seq1|m.15375	218	K	Protochlorophyllide-dependent translocon component 52, chloroplastic OS=Arabidopsis thaliana GN=PTC52 PE=2 SV=1	1	0.00014179	62.94	FIPQAPPDGPPVHTFK(1)K	3	0.87127	2
cds.Camellia_sinensis.comp11668_c0_seq1|m.52932	145	K		1	0.00470592	132.62	K(1)SVSDATEK	2	0.6913	1	0.973	0.918	1.144	0.947	1.173	1.244
cds.Camellia_sinensis.comp11716_c0_seq1|m.37295	190	K	40S ribosomal protein S7 OS=Avicennia marina GN=RPS7 PE=2 SV=1	1	0.0152888	88.495	IDGSK(1)IIK	2	0.77334	1	1.01	1.014	0.98	1.007	0.969	0.966
cds.Camellia_sinensis.comp11716_c0_seq1|m.37295	199	K	40S ribosomal protein S7 OS=Avicennia marina GN=RPS7 PE=2 SV=1	1	0.0134137	90.601	IFLDPK(1)AR	2	3.3308	1	0.947	1.004	1.085	1.065	1.143	1.079
cds.Camellia_sinensis.comp11738_c0_seq1|m.37320	68	K	Outer envelope pore protein 16, chloroplastic OS=Pisum sativum GN=OEP16 PE=1 SV=1	1	5.78591e-06	135.77	LEHSLK(1)K	3	0.79388	2	1.231	0.907	0.773	0.74	0.626	0.851
cds.Camellia_sinensis.comp11738_c0_seq1|m.37320	62	K	Outer envelope pore protein 16, chloroplastic OS=Pisum sativum GN=OEP16 PE=1 SV=1	1	0.0011992	110.53	HK(1)LEHSLK	3	-0.080431	2	1.134	0.951	0.866	0.842	0.762	0.909
cds.Camellia_sinensis.comp11738_c0_seq1|m.37320	54	K	Outer envelope pore protein 16, chloroplastic OS=Pisum sativum GN=OEP16 PE=1 SV=1	1	8.59674e-53	213.83	AAAEETYDIFK(1)SGSVSR	2	0.37452	2	1.105	0.959	0.9	0.871	0.812	0.937
cds.Camellia_sinensis.comp11744_c0_seq1|m.46894	111	K	60S ribosomal protein L35 OS=Euphorbia esula GN=RPL35 PE=2 SV=1	1	0.00198989	83.862	HQASLK(1)TER	3	0.019703	1	0.982	1.013	1.024	1.035	1.04	1.009
cds.Camellia_sinensis.comp11764_c1_seq1|m.32328	69	K	Short-chain dehydrogenase TIC 32, chloroplastic OS=Pisum sativum GN=TIC32 PE=1 SV=1	1	0.0137375	90.05	EVK(1)NAISK	2	0.77924	1	1.054	0.944	0.993	0.899	0.94	1.051
cds.Camellia_sinensis.comp11764_c1_seq1|m.32328	301	K	Short-chain dehydrogenase TIC 32, chloroplastic OS=Pisum sativum GN=TIC32 PE=1 SV=1	1	0.000233636	86.803	ASGHAMNVELAK(1)K	3	2.0232	2	1.015	0.97	1.022	0.959	1.004	1.052
cds.Camellia_sinensis.comp11800_c0_seq1|m.29878	161	K	Protein IN2-1 homolog B OS=Oryza sativa subsp. japonica GN=GSTZ5 PE=2 SV=1	1	0.000229361	54.225	YIDSNFQGPSLFPNDPAK(1)R	3	0.89746	1
cds.Camellia_sinensis.comp11800_c0_seq1|m.29878	276	K	Protein IN2-1 homolog B OS=Oryza sativa subsp. japonica GN=GSTZ5 PE=2 SV=1	1	0.000170098	121.09	GDPKDHVENYK(1)K	3	0.65338	4	1.005	1.062	0.932	1.06	0.924	0.876
cds.Camellia_sinensis.comp11800_c0_seq1|m.29878	100	K	Protein IN2-1 homolog B OS=Oryza sativa subsp. japonica GN=GSTZ5 PE=2 SV=1	1	0.00475544	100.19	GLQEK(1)IK	3	0.80962	2	1.104	0.991	0.865	0.9	0.781	0.871
cds.Camellia_sinensis.comp11843_c0_seq1|m.25706	173	K	Malate dehydrogenase 1, mitochondrial OS=Arabidopsis thaliana GN=At1g53240 PE=1 SV=1	1	0.00447706	115.71	AGTYDEK(1)K	3	-0.37132	2	0.992	1.097	0.913	1.112	0.92	0.831
cds.Camellia_sinensis.comp11843_c0_seq1|m.25706	193	K	Malate dehydrogenase 1, mitochondrial OS=Arabidopsis thaliana GN=At1g53240 PE=1 SV=1	1	0.00156454	121.73	TFYAEK(1)AK	3	1.7582	6	1.044	1.006	0.938	0.967	0.896	0.93
cds.Camellia_sinensis.comp11843_c0_seq1|m.25706	187	K	Malate dehydrogenase 1, mitochondrial OS=Arabidopsis thaliana GN=At1g53240 PE=1 SV=1	1	0.00388971	112.13	AK(1)TFYAEK	2	-0.30947	3	1.061	0.978	0.943	0.926	0.887	0.962
cds.Camellia_sinensis.comp11945_c0_seq1|m.33686	206	K	Stem-specific protein TSJT1 OS=Nicotiana tabacum GN=TSJT1 PE=2 SV=1	1	0.000250406	134.25	SYENPK(1)NK	2	1.2221	2	1.04	0.979	0.975	0.946	0.936	0.995
cds.Camellia_sinensis.comp12032_c0_seq1|m.38308	6	K	Probable histone H2A.1 OS=Arabidopsis thaliana GN=At1g51060 PE=1 SV=1	1	3.28728e-10	153.39	GK(1)TLGSGAAK(1)K(1)ATSR	2	1.9505	8	1.001	0.92	1.099	0.922	1.094	1.192
cds.Camellia_sinensis.comp12032_c0_seq1|m.38308	15	K	Probable histone H2A.1 OS=Arabidopsis thaliana GN=At1g51060 PE=1 SV=1	1	3.28728e-10	149.95	GK(1)TLGSGAAK(1)K(1)ATSR	2	1.9505	1	0.967	1.015	1.044	1.054	1.077	1.026
cds.Camellia_sinensis.comp12032_c0_seq1|m.38308	14	K	Probable histone H2A.1 OS=Arabidopsis thaliana GN=At1g51060 PE=1 SV=1	1	3.28728e-10	153.39	TLGSGAAK(1)K	3	0.69031	6	1.01	0.905	1.102	0.899	1.089	1.216
cds.Camellia_sinensis.comp12084_c0_seq1|m.30795	240	K	2-hydroxyisoflavanone dehydratase OS=Glycyrrhiza echinata GN=HIDM PE=1 SV=1	1	0.00554909	90.827	VIVFVAEK(1)DR	2	-3.058	1
cds.Camellia_sinensis.comp12084_c0_seq1|m.30795	53	K	2-hydroxyisoflavanone dehydratase OS=Glycyrrhiza echinata GN=HIDM PE=1 SV=1	1	1.26423e-24	197.38	DTLISPETGVK(1)AR	3	-0.08778	3	1.014	1.01	0.979	0.999	0.963	0.968
cds.Camellia_sinensis.comp12137_c0_seq1|m.17932	237	K	Glyceraldehyde-3-phosphate dehydrogenase A, chloroplastic OS=Spinacia oleracea GN=GAPA PE=1 SV=2	1	9.27795e-06	155.97	VIDQK(1)FGVIK	2	-0.30687	2	1.073	0.945	0.966	0.884	0.897	1.019
cds.Camellia_sinensis.comp12137_c0_seq1|m.17932	179	K	Glyceraldehyde-3-phosphate dehydrogenase A, chloroplastic OS=Spinacia oleracea GN=GAPA PE=1 SV=2	1	3.74572e-07	156.81	EGAGK(1)HLQAGAK	3	0.6398	5	1.001	0.943	1.073	0.946	1.07	1.136
cds.Camellia_sinensis.comp12137_c0_seq1|m.17932	321	K	Glyceraldehyde-3-phosphate dehydrogenase A, chloroplastic OS=Spinacia oleracea GN=GAPA PE=1 SV=2	1	4.42422e-69	244.26	K(1)TFAEEVNAAFR	3	0.41414	2	0.988	1.005	1.022	1.021	1.031	1.015
cds.Camellia_sinensis.comp12137_c0_seq1|m.17932	186	K	Glyceraldehyde-3-phosphate dehydrogenase A, chloroplastic OS=Spinacia oleracea GN=GAPA PE=1 SV=2	1	0.000275827	125.58	HLQAGAK(1)K	2	0.471	5	1.044	0.975	0.973	0.939	0.93	0.995
cds.Camellia_sinensis.comp12192_c0_seq1|m.22171	59	K	Fructose-bisphosphate aldolase 2, chloroplastic OS=Arabidopsis thaliana GN=FBA2 PE=1 SV=2	1	0.00192685	132.56	TAK(1)TVASPGR	2	-1.5071	1	1.081	0.919	0.981	0.854	0.906	1.067
cds.Camellia_sinensis.comp12192_c0_seq1|m.22171	387	K	Fructose-bisphosphate aldolase 2, chloroplastic OS=Arabidopsis thaliana GN=FBA2 PE=1 SV=2	1	1.77788e-31	202.61	YTGEGESEEAK(1)K	2	-0.036301	4	1.082	1.008	0.878	0.935	0.809	0.869
cds.Camellia_sinensis.comp12192_c0_seq1|m.22171	80	K	Fructose-bisphosphate aldolase 2, chloroplastic OS=Arabidopsis thaliana GN=FBA2 PE=1 SV=2	1	8.82981e-60	233.43	GILAMDESNATCGK(1)R	3	-0.72755	15	0.958	0.956	1.123	1.001	1.168	1.172
cds.Camellia_sinensis.comp12192_c0_seq1|m.22171	346	K	Fructose-bisphosphate aldolase 2, chloroplastic OS=Arabidopsis thaliana GN=FBA2 PE=1 SV=2	1	8.36123e-19	145.91	ALQNTCLK(1)TWGGRPENVK	3	-0.25623	3	0.997	0.938	1.087	0.944	1.088	1.157
cds.Camellia_sinensis.comp12208_c0_seq1|m.38668	109	K	Photosystem I reaction center subunit N, chloroplastic OS=Arabidopsis thaliana GN=PSAN PE=1 SV=2	1	4.70527e-08	158.61	ELNDSK(1)R	3	-0.66513	2	0.885	1.217	0.938	1.38	1.057	0.77
cds.Camellia_sinensis.comp12208_c0_seq1|m.38668	103	K	Photosystem I reaction center subunit N, chloroplastic OS=Arabidopsis thaliana GN=PSAN PE=1 SV=2	1	9.23473e-05	148.19	ANK(1)ELNDSKR	3	-0.23863	3	0.889	1.182	0.972	1.335	1.091	0.821
cds.Camellia_sinensis.comp12208_c0_seq1|m.38668	143	K	Photosystem I reaction center subunit N, chloroplastic OS=Arabidopsis thaliana GN=PSAN PE=1 SV=2	1	2.51303e-05	83.54	FPENFTGCQDLAK(1)QK	3	-1.7191	5	0.765	1.303	1.02	1.71	1.329	0.781
cds.Camellia_sinensis.comp12243_c0_seq1|m.43261	143	K	Photosystem II repair protein PSB27-H1, chloroplastic OS=Arabidopsis thaliana GN=PSB27-1 PE=1 SV=1	1	1.5338e-30	202.32	ETSNTWVSK(1)YR	3	0.2897	3	0.975	1.096	0.939	1.127	0.96	0.856
cds.Camellia_sinensis.comp12293_c0_seq1|m.10889	128	K	RuBisCO large subunit-binding protein subunit alpha, chloroplastic OS=Pisum sativum PE=1 SV=2	1	5.51299e-14	86.136	EVASK(1)TNDSAGDGTTTAAVLAR	3	-0.018321	1
cds.Camellia_sinensis.comp12317_c0_seq1|m.25908	289	K	Probable fructokinase-4 OS=Arabidopsis thaliana GN=At3g59480 PE=2 SV=1	1	0.00361588	109.72	SVLEDEEK(1)LK	2	0.71342	1
cds.Camellia_sinensis.comp12370_c1_seq1|m.15160	358	K	Patellin-5 OS=Arabidopsis thaliana GN=PATL5 PE=1 SV=2	1	0.00348288	103.08	IQFLEK(1)SIR	2	1.5972	1
cds.Camellia_sinensis.comp12396_c0_seq1|m.16096	427	K	T-complex protein 1 subunit beta OS=Arabidopsis thaliana GN=CCT2 PE=1 SV=1	1	0.00116886	122.55	K(1)SHAIEAFSR	3	0.06439	1	0.971	1.04	1.01	1.074	1.037	0.971
cds.Camellia_sinensis.comp12442_c0_seq1|m.43097	221	K	Probable xyloglucan endotransglucosylase/hydrolase protein 6 OS=Arabidopsis thaliana GN=XTH6 PE=2 SV=2	1	7.37833e-05	140.11	VYK(1)NNEAR	2	0.3639	1	1.035	0.87	1.106	0.845	1.067	1.269
cds.Camellia_sinensis.comp12443_c0_seq1|m.27897	334	K	Chloroplast stem-loop binding protein of 41 kDa a, chloroplastic OS=Arabidopsis thaliana GN=CSP41A PE=1 SV=1	1	0.00255698	130.75	AVGIDAK(1)K	3	0.35937	4	0.866	1.13	1.065	1.311	1.227	0.94
cds.Camellia_sinensis.comp12443_c0_seq1|m.27897	385	K	Chloroplast stem-loop binding protein of 41 kDa a, chloroplastic OS=Arabidopsis thaliana GN=CSP41A PE=1 SV=1	0.967374	0.00294943	93.623	K(0.033)PMK(0.967)FEIDDK	3	1.2027	1	0.898	0.961	1.208	1.074	1.341	1.255
cds.Camellia_sinensis.comp12443_c0_seq1|m.27897	376	K	Chloroplast stem-loop binding protein of 41 kDa a, chloroplastic OS=Arabidopsis thaliana GN=CSP41A PE=1 SV=1	1	0.00171174	120.76	FDEYVK(1)IGR	2	1.6834	1
cds.Camellia_sinensis.comp126778_c0_seq1|m.51776	40	K		1	0.0329404	84.743	ILTAK(1)EK	2	0.018859	1	1.044	1.033	0.907	0.993	0.866	0.876
cds.Camellia_sinensis.comp12723_c0_seq1|m.32948	151	K	Cytochrome c oxidase subunit 6b-1 OS=Arabidopsis thaliana GN=COX6B-1 PE=1 SV=1	1	0.000579	92.039	GEGAPECDK(1)FAK	2	0.097068	2	0.816	1.259	0.993	1.55	1.215	0.788
cds.Camellia_sinensis.comp12764_c0_seq1|m.17074	33	K		1	0.000334288	78.71	KNEFGGSPQSLNK(1)K	3	-1.5767	1
cds.Camellia_sinensis.comp12781_c0_seq1|m.25470	51	K	Dihydroflavonol 4-reductase OS=Gerbera hybrida GN=DFR PE=2 SV=1	1	0.00172063	90.434	ATVRDPANLK(1)K	3	0.75931	1
cds.Camellia_sinensis.comp12781_c0_seq1|m.25470	54	K	Dihydroflavonol 4-reductase OS=Gerbera hybrida GN=DFR PE=2 SV=1	1	0.00134549	92.239	VK(1)HLLDLPK	3	1.9156	2	0.969	1.166	0.869	1.207	0.894	0.744
cds.Camellia_sinensis.comp12827_c0_seq1|m.42944	63	K		0.999987	0.00253666	92.538	K(1)TEHKFEK	4	-0.20263	1	1.192	0.856	0.887	0.721	0.742	1.034
cds.Camellia_sinensis.comp12828_c1_seq1|m.58512	52	K	60S ribosomal protein L35a-3 OS=Arabidopsis thaliana GN=RPL35AC PE=3 SV=1	1	0.0019551	43.216	SK(1)SNQYPNTSLIQIEGVNTK	3	-0.88284	1	0.939	1.077	1.014	1.151	1.077	0.94
cds.Camellia_sinensis.comp12830_c0_seq1|m.44966	139	K		1	0.00243236	122.39	YGADDDEEEK(1)K	2	1.8913	3	1.024	1.097	0.865	1.076	0.844	0.787
cds.Camellia_sinensis.comp12954_c0_seq1|m.32734	98	K	Histone H1.2 OS=Arabidopsis thaliana GN=At2g30620 PE=1 SV=1	1	0.00184886	109.01	HLPPNFK(1)K	3	0.43542	2
cds.Camellia_sinensis.comp12954_c0_seq1|m.32734	89	K	Histone H1.2 OS=Arabidopsis thaliana GN=At2g30620 PE=1 SV=1	1	0.00470957	114.5	FIEEK(1)QK	2	2.1229	4	1.027	0.741	1.262	0.725	1.227	1.7
cds.Camellia_sinensis.comp12954_c0_seq1|m.32734	169	K	Histone H1.2 OS=Arabidopsis thaliana GN=At2g30620 PE=1 SV=1	1	0.0134807	105.39	AAAPK(1)AK	2	-0.65726	1	0.911	0.81	1.359	0.892	1.489	1.675
cds.Camellia_sinensis.comp12954_c0_seq1|m.32734	140	K	Histone H1.2 OS=Arabidopsis thaliana GN=At2g30620 PE=1 SV=1	1	0.0138874	117.7	PAASAPAK(1)K	3	-0.084571	2	1.004	0.672	1.377	0.672	1.368	2.047
cds.Camellia_sinensis.comp13050_c0_seq1|m.35139	142	K	Methyl-CpG-binding domain-containing protein 10 OS=Arabidopsis thaliana GN=MBD10 PE=1 SV=1	0.99991	0.0205408	62.466	GDKTEEIK(1)K	3	0.55691	2
cds.Camellia_sinensis.comp13050_c0_seq1|m.35139	107	K	Methyl-CpG-binding domain-containing protein 10 OS=Arabidopsis thaliana GN=MBD10 PE=1 SV=1	1	5.73264e-32	201.08	AAPTLESDTPTK(1)K	2	0.85626	2	0.937	0.941	1.173	1.008	1.247	1.245
cds.Camellia_sinensis.comp13136_c0_seq1|m.26302	178	K	Protein COFACTOR ASSEMBLY OF COMPLEX C SUBUNIT B CCB1, chloroplastic OS=Arabidopsis thaliana GN=CCB1 PE=1 SV=1	1	0.00763946	121.02	TYIGEGEGK(1)K	2	0.54474	2	1.081	0.919	0.981	0.854	0.905	1.065
cds.Camellia_sinensis.comp13328_c0_seq1|m.30564	57	K	Prohibitin-2, mitochondrial OS=Arabidopsis thaliana GN=PHB2 PE=1 SV=1	1	0.0146133	103.74	IVGVK(1)DK	2	-0.71841	1
cds.Camellia_sinensis.comp13328_c0_seq1|m.30564	208	K	Prohibitin-2, mitochondrial OS=Arabidopsis thaliana GN=PHB2 PE=1 SV=1	1	0.0200673	97.431	AK(1)FVVEK	2	0.30515	1	0.978	1.025	1.016	1.052	1.036	0.99
cds.Camellia_sinensis.comp13400_c0_seq1|m.38479	51	K		1	7.16764e-14	181.87	AAFGAEEVK(1)R	3	-1.3893	2	0.838	1.104	1.135	1.321	1.35	1.027
cds.Camellia_sinensis.comp13488_c0_seq1|m.33920	207	K		1	0.0074887	101.65	YADVK(1)PVK	2	1.2918	2	1.074	0.937	0.973	0.875	0.903	1.037
cds.Camellia_sinensis.comp13626_c0_seq1|m.14698	115	K	Pentatricopeptide repeat-containing protein At3g49240 OS=Arabidopsis thaliana GN=EMB1796 PE=2 SV=1	1	0.0207709	43.604	K(1)TDTALEHYK	3	-1.3787	1
cds.Camellia_sinensis.comp13812_c0_seq1|m.3508	128	K	Replication factor C subunit 1 OS=Oryza sativa subsp. japonica GN=RFC1 PE=2 SV=2	1	0.00390227	102.53	VVNVTPSK(1)K	3	0.8679	2	0.958	0.922	1.162	0.965	1.21	1.258
cds.Camellia_sinensis.comp13828_c0_seq1|m.31187	112	K		1	2.4599e-11	161.21	NHALK(1)VSQFDSGYK	3	0.28472	2	0.98	1.035	1.003	1.061	1.021	0.967
cds.Camellia_sinensis.comp13828_c0_seq1|m.31187	241	K		1	0.0154536	102.51	ALEEK(1)LK	2	0.66568	1	1.028	1.07	0.892	1.044	0.866	0.832
cds.Camellia_sinensis.comp13829_c0_seq1|m.38050	212	K	Nucleoside diphosphate kinase 2, chloroplastic OS=Spinacia oleracea GN=NDPK2 PE=1 SV=1	1	0.0109166	50.102	NVVHGSDSPENGK(1)R	3	-0.16438	1
cds.Camellia_sinensis.comp13829_c0_seq1|m.38050	138	K	Nucleoside diphosphate kinase 2, chloroplastic OS=Spinacia oleracea GN=NDPK2 PE=1 SV=1	1	0.000633184	96.745	ELAEEHYK(1)DLK	3	-1.2223	3	1.015	0.972	1.019	0.961	1.001	1.046
cds.Camellia_sinensis.comp13875_c0_seq1|m.28867	335	K	Galactinol synthase 1 OS=Ajuga reptans GN=GOLS1 PE=1 SV=1	1	2.82531e-07	115.8	YTGK(1)EVNMDREDIK	3	-0.50062	1	1.132	0.868	0.964	0.769	0.849	1.109
cds.Camellia_sinensis.comp13898_c0_seq1|m.43751	256	K	Auxin-binding protein ABP19a OS=Prunus persica GN=ABP19A PE=3 SV=1	1	2.95831e-21	194.39	TTFLDDAEVK(1)K	2	-0.070366	3	0.92	1.21	0.894	1.32	0.97	0.738
cds.Camellia_sinensis.comp13914_c0_seq1|m.35793	200	K	Cold shock protein 1 OS=Arabidopsis thaliana GN=CSP1 PE=1 SV=1	1	0.0186844	63.29	ECPK(1)SNVIEER	2	-0.4144	1
cds.Camellia_sinensis.comp14043_c0_seq1|m.732	130	K	Callose synthase 9 OS=Arabidopsis thaliana GN=CALS9 PE=2 SV=2	1	0.0291102	60.91	EK(1)HNVDK	3	0.18272	1
cds.Camellia_sinensis.comp14159_c0_seq1|m.5231	381	K	Protein argonaute MEL1 OS=Oryza sativa subsp. japonica GN=MEL1 PE=2 SV=1	1	3.62254e-22	188.96	VELIHSEDVK(1)R	3	-0.75722	1	0.975	1.036	1.008	1.066	1.031	0.971
cds.Camellia_sinensis.comp14167_c0_seq1|m.35045	124	K	Glutathione S-transferase U17 OS=Arabidopsis thaliana GN=GSTU17 PE=2 SV=1	1	0.00278669	129.85	AQGEEAK(1)K	2	0.12753	1	1.014	0.956	1.039	0.946	1.022	1.086
cds.Camellia_sinensis.comp14167_c0_seq1|m.35045	54	K	Glutathione S-transferase U17 OS=Arabidopsis thaliana GN=GSTU17 PE=2 SV=1	1	0.00153963	99.283	K(1)IPVLIHGDK	3	0.60401	1	1.021	0.986	0.996	0.969	0.975	1.009
cds.Camellia_sinensis.comp14186_c0_seq1|m.45313	58	K	Threonine synthase, chloroplastic OS=Solanum tuberosum PE=2 SV=1	1	0.000491867	104.24	FTQSK(1)IDYHSK	3	-0.6404	1	1.027	0.943	1.036	0.923	1.006	1.096
cds.Camellia_sinensis.comp14364_c0_seq1|m.35071	173	K		1	1.74243e-10	82.265	DMK(1)HGQSDLMNAGTQIQR	3	0.18302	1
cds.Camellia_sinensis.comp14464_c0_seq1|m.54354	97	K	60S ribosomal protein L23A OS=Fritillaria agrestis GN=RPL23A PE=2 SV=1	1	3.35938e-05	149.33	NK(1)LDHYQILK	3	-0.07837	2	0.988	0.92	1.121	0.935	1.133	1.215
cds.Camellia_sinensis.comp14464_c0_seq1|m.54354	141	K	60S ribosomal protein L23A OS=Fritillaria agrestis GN=RPL23A PE=2 SV=1	1	0.0212864	85.676	IKDAVK(1)K	3	-0.37751	1
cds.Camellia_sinensis.comp14464_c0_seq1|m.54354	48	K	60S ribosomal protein L23A OS=Fritillaria agrestis GN=RPL23A PE=2 SV=1	1	0.00469197	109.71	AQALK(1)AAK	2	1.0509	1
cds.Camellia_sinensis.comp14530_c0_seq1|m.42158	88	K	Thioredoxin-like protein YLS8 OS=Arabidopsis thaliana GN=YLS8 PE=2 SV=1	1	3.41161e-08	125.97	NK(1)HIMIDLGTGNNNK	3	0.35254	1
cds.Camellia_sinensis.comp14542_c0_seq1|m.14719	243	K	Aldehyde dehydrogenase family 2 member B4, mitochondrial OS=Arabidopsis thaliana GN=ALDH2B4 PE=2 SV=1	1	0.000562256	143.97	VYDEFIEK(1)AK	2	-0.55851	2	1.009	0.99	1.009	0.985	0.997	1.017
cds.Camellia_sinensis.comp14664_c0_seq1|m.4137	112	K	HMG-Y-related protein A OS=Zea mays GN=HMGIY2 PE=1 SV=1	1	0.00441476	96.113	QAIAK(1)YIEK	2	0.386	1	1.024	0.891	1.098	0.874	1.069	1.229
cds.Camellia_sinensis.comp14664_c0_seq1|m.4137	348	K	HMG-Y-related protein A OS=Zea mays GN=HMGIY2 PE=1 SV=1	1	0.00371879	113.71	AGGAVK(1)K(1)PR	3	-0.11612	2	0.984	0.907	1.14	0.924	1.155	1.256
cds.Camellia_sinensis.comp14664_c0_seq1|m.4137	349	K	HMG-Y-related protein A OS=Zea mays GN=HMGIY2 PE=1 SV=1	1	0.00371879	113.71	AGGAVK(1)K(1)PR	3	-0.11612	2	0.984	0.907	1.14	0.924	1.155	1.256
cds.Camellia_sinensis.comp14664_c0_seq1|m.4137	382	K	HMG-Y-related protein A OS=Zea mays GN=HMGIY2 PE=1 SV=1	1	0.00916984	62.869	NK(1)IAHFQSR	3	-0.15211	1	0.894	0.977	1.196	1.098	1.335	1.221
cds.Camellia_sinensis.comp14664_c0_seq1|m.4137	249	K	HMG-Y-related protein A OS=Zea mays GN=HMGIY2 PE=1 SV=1	1	2.72265e-51	218.83	LNSGVEEFGGPVVGK(1)R	2	1.1815	4	1.039	0.967	0.99	0.934	0.951	1.023
cds.Camellia_sinensis.comp14741_c0_seq1|m.57407	50	K	Proteasome subunit alpha type-3 OS=Arabidopsis thaliana GN=PAG1 PE=1 SV=2	1	0.00267304	123.98	TEIEK(1)LK	2	-2.8636	1	1.104	0.973	0.887	0.884	0.802	0.91
cds.Camellia_sinensis.comp14741_c0_seq1|m.57407	77	K	Proteasome subunit alpha type-3 OS=Arabidopsis thaliana GN=PAG1 PE=1 SV=2	1	0.000729355	116.52	VHDEAK(1)DK	3	-1.043	1	0.956	1.006	1.07	1.056	1.115	1.061
cds.Camellia_sinensis.comp14741_c0_seq1|m.57407	71	K	Proteasome subunit alpha type-3 OS=Arabidopsis thaliana GN=PAG1 PE=1 SV=2	1	1.74621e-06	158.05	IIYK(1)VHDEAK	3	0.092335	3	1.027	0.975	0.997	0.954	0.969	1.02
cds.Camellia_sinensis.comp14741_c0_seq1|m.57407	45	K	Proteasome subunit alpha type-3 OS=Arabidopsis thaliana GN=PAG1 PE=1 SV=2	1	0.00302989	108.35	QAAK(1)TEIEK	2	0.066708	1	1.082	0.977	0.915	0.907	0.844	0.935
cds.Camellia_sinensis.comp14771_c0_seq1|m.16671	106	K	NADP-dependent glyceraldehyde-3-phosphate dehydrogenase OS=Nicotiana plumbaginifolia GN=GAPN PE=2 SV=1	1	9.02162e-12	133.05	AMETAK(1)TAQK	2	0.04112	1
cds.Camellia_sinensis.comp14771_c0_seq1|m.16671	132	K	NADP-dependent glyceraldehyde-3-phosphate dehydrogenase OS=Nicotiana plumbaginifolia GN=GAPN PE=2 SV=1	1	0.00444266	71.451	AAAILK(1)EHK	3	0.56922	1
cds.Camellia_sinensis.comp14771_c0_seq1|m.16671	68	K	NADP-dependent glyceraldehyde-3-phosphate dehydrogenase OS=Nicotiana plumbaginifolia GN=GAPN PE=2 SV=1	1	0.0320824	93.096	YYADGEWK(1)K	2	0.42004	1
cds.Camellia_sinensis.comp14771_c0_seq1|m.16671	148	K	NADP-dependent glyceraldehyde-3-phosphate dehydrogenase OS=Nicotiana plumbaginifolia GN=GAPN PE=2 SV=1	1	0.0252059	91.853	EIAK(1)PAK	3	0.1402	2	1.065	0.957	0.963	0.902	0.902	1.005
cds.Camellia_sinensis.comp14771_c0_seq1|m.16671	410	K	NADP-dependent glyceraldehyde-3-phosphate dehydrogenase OS=Nicotiana plumbaginifolia GN=GAPN PE=2 SV=1	1	1.41674e-05	161.19	GATFCQEYK(1)R	3	-0.54117	3	1.149	0.904	0.896	0.79	0.778	0.989
cds.Camellia_sinensis.comp14827_c0_seq1|m.33282	165	K	Chlorophyll a-b binding protein 6A, chloroplastic OS=Solanum lycopersicum GN=CAB6A PE=2 SV=1	1	0.00140176	85.355	SMEKDPEK(1)K	4	1.4207	4	0.905	1.159	0.975	1.286	1.075	0.84
cds.Camellia_sinensis.comp14827_c0_seq1|m.33282	184	K	Chlorophyll a-b binding protein 6A, chloroplastic OS=Solanum lycopersicum GN=CAB6A PE=2 SV=1	1	0.000843081	129.82	DPVK(1)FEENK	2	0.13525	1	0.911	1.165	0.958	1.284	1.049	0.822
cds.Camellia_sinensis.comp14885_c0_seq1|m.20656	210	K	Serine carboxypeptidase-like 50 OS=Arabidopsis thaliana GN=SCPL50 PE=2 SV=1	1	0.0201099	108.31	NSQLPASK(1)R	2	-0.56881	1	0.992	1.017	1.003	1.029	1.009	0.984
cds.Camellia_sinensis.comp14985_c0_seq1|m.42840	130	K	Thioredoxin X, chloroplastic OS=Arabidopsis thaliana GN=ATHX PE=2 SV=2	1	2.01849e-05	102.45	LMVVK(1)IDHDSNPR	3	-0.35042	2
cds.Camellia_sinensis.comp14985_c0_seq1|m.42840	171	K	Thioredoxin X, chloroplastic OS=Arabidopsis thaliana GN=ATHX PE=2 SV=2	1	0.00240997	109.66	REGAITK(1)AK	3	1.975	2	0.982	1.02	1.015	1.042	1.031	0.994
cds.Camellia_sinensis.comp14986_c0_seq1|m.37943	144	K	Ribulose bisphosphate carboxylase small chain, chloroplastic OS=Betula pendula GN=RBCS1 PE=2 SV=1	1	0.0136341	81.784	EVEECK(1)K	2	-0.1469	5	0.957	1.046	1.024	1.097	1.067	0.977
cds.Camellia_sinensis.comp14986_c0_seq1|m.37943	160	K	Ribulose bisphosphate carboxylase small chain, chloroplastic OS=Betula pendula GN=RBCS1 PE=2 SV=1	1	3.29782e-31	194.44	IIGFDNK(1)R	2	0.00013026	17	0.821	1.335	0.901	1.632	1.095	0.674
cds.Camellia_sinensis.comp14986_c0_seq1|m.37943	110	K	Ribulose bisphosphate carboxylase small chain, chloroplastic OS=Betula pendula GN=RBCS1 PE=2 SV=1	1	3.25828e-32	200.76	EHNK(1)SPGYYDGR	3	0.35553	8	1.04	0.978	0.976	0.944	0.937	0.997
cds.Camellia_sinensis.comp15037_c0_seq1|m.35395	202	K		1	1.18598e-10	169.4	YGDEQHLDEALK(1)R	2	-0.043481	2	1.035	0.937	1.031	0.907	0.993	1.099
cds.Camellia_sinensis.comp15079_c0_seq1|m.27628	231	K	Bifunctional protein FolD 4, chloroplastic OS=Arabidopsis thaliana GN=FOLD4 PE=1 SV=1	1	0.00252694	85.676	HGVQIEGK(1)R	3	0.58192	1	0.948	1.048	1.035	1.11	1.089	0.986
cds.Camellia_sinensis.comp151050_c0_seq1|m.54083	31	K	Uncharacterized mitochondrial protein AtMg01250 OS=Arabidopsis thaliana GN=AtMg01250 PE=4 SV=1	1	0.0033999	104.05	IDLEK(1)AYDR	2	0.12234	1	1.01	0.955	1.047	0.948	1.034	1.095
cds.Camellia_sinensis.comp15105_c0_seq1|m.45326	81	K	Galactokinase OS=Arabidopsis thaliana GN=GAL1 PE=1 SV=2	1	0.00500748	72.096	ASHVYSEAK(1)R	3	0.20741	1	1.037	0.886	1.085	0.858	1.045	1.223
cds.Camellia_sinensis.comp15125_c0_seq1|m.36668	224	K	Oxygen-evolving enhancer protein 2-1, chloroplastic OS=Nicotiana tabacum GN=PSBP1 PE=3 SV=2	1	2.13123e-68	222.48	TADGDEGGK(1)HQLITATVSGSK	3	1.439	11	0.957	1.067	0.999	1.12	1.042	0.936
cds.Camellia_sinensis.comp15125_c0_seq1|m.36668	150	K	Oxygen-evolving enhancer protein 2-1, chloroplastic OS=Nicotiana tabacum GN=PSBP1 PE=3 SV=2	1	0.00877402	47.548	K(1)SITDFGSPEDFLSK	3	-1.691	1
cds.Camellia_sinensis.comp15125_c0_seq1|m.36668	247	K	Oxygen-evolving enhancer protein 2-1, chloroplastic OS=Nicotiana tabacum GN=PSBP1 PE=3 SV=2	1	9.14393e-08	154.71	AQAGDK(1)R	2	0.2489	3	0.963	1.031	1.031	1.074	1.067	0.998
cds.Camellia_sinensis.comp15130_c0_seq1|m.33712	92	K	2-C-methyl-D-erythritol 2,4-cyclodiphosphate synthase, chloroplastic OS=Catharanthus roseus GN=ISPF PE=2 SV=1	1	0.000524222	109.1	K(1)TDASPPNSLPFR	2	-0.15011	1	0.967	1.141	0.901	1.185	0.931	0.789
cds.Camellia_sinensis.comp15130_c0_seq1|m.33712	232	K	2-C-methyl-D-erythritol 2,4-cyclodiphosphate synthase, chloroplastic OS=Catharanthus roseus GN=ISPF PE=2 SV=1	1	1.33168e-07	120.87	LLGADSSVVNLK(1)AK	3	0.16322	1	0.984	1.038	0.992	1.06	1.006	0.954
cds.Camellia_sinensis.comp15156_c0_seq2|m.19699	458	K	Protease Do-like 8, chloroplastic OS=Arabidopsis thaliana GN=DEGP8 PE=1 SV=1	1	0.0133915	105.52	SK(1)AELYK	2	-0.18171	1	1	1.094	0.905	1.098	0.903	0.825
cds.Camellia_sinensis.comp15234_c0_seq1|m.41657	216	K	Nucleobase-ascorbate transporter 6 OS=Arabidopsis thaliana GN=NAT6 PE=2 SV=2	1	1.45232e-08	154.28	SFK(1)TDTR	2	0.68084	1	0.982	0.971	1.071	0.992	1.088	1.101
cds.Camellia_sinensis.comp15287_c0_seq1|m.18815	261	K	6-phosphogluconate dehydrogenase, decarboxylating 3 OS=Arabidopsis thaliana GN=At3g02360 PE=2 SV=1	1	0.00533186	107.79	VLDK(1)TGMK	2	0.46596	1
cds.Camellia_sinensis.comp15287_c0_seq1|m.18815	39	K	6-phosphogluconate dehydrogenase, decarboxylating 3 OS=Arabidopsis thaliana GN=At3g02360 PE=2 SV=1	1	1.94208e-30	199.96	TTSK(1)VDETVER	3	-0.46445	3	0.981	1.005	1.033	1.029	1.051	1.027
cds.Camellia_sinensis.comp15287_c0_seq1|m.18815	298	K	6-phosphogluconate dehydrogenase, decarboxylating 3 OS=Arabidopsis thaliana GN=At3g02360 PE=2 SV=1	1	0.0104467	76.927	FLSGLK(1)DER	2	0.14997	1
cds.Camellia_sinensis.comp15297_c0_seq1|m.4262	466	K	ATP synthase subunit alpha, chloroplastic OS=Atropa belladonna GN=atpA PE=3 SV=1	0.900763	7.60588e-20	101.17	TYLK(0.901)NNK(0.099)PQFQEILSSTK	3	-0.76993	1
cds.Camellia_sinensis.comp15297_c0_seq1|m.4262	382	K	ATP synthase subunit alpha, chloroplastic OS=Atropa belladonna GN=atpA PE=3 SV=1	1	0.00744846	101.28	QVAGK(1)LK	3	0.38928	4	1.027	1.034	0.933	1.011	0.908	0.902
cds.Camellia_sinensis.comp15297_c0_seq1|m.4262	114	K	ATP synthase subunit alpha, chloroplastic OS=Atropa belladonna GN=atpA PE=3 SV=1	1	2.74339e-07	102.73	VINALAK(1)PIDGR	2	1.5486	2
cds.Camellia_sinensis.comp15334_c0_seq1|m.36519	119	K	Oxygen-evolving enhancer protein 3-2, chloroplastic OS=Arabidopsis thaliana GN=PSBQ2 PE=1 SV=2	1	2.38804e-30	206.73	DTDLPLK(1)ER	2	0.88264	3	0.925	1.162	0.94	1.26	1.012	0.807
cds.Camellia_sinensis.comp15334_c0_seq1|m.36519	180	K	Oxygen-evolving enhancer protein 3-2, chloroplastic OS=Arabidopsis thaliana GN=PSBQ2 PE=1 SV=2	1	6.9467e-07	151.74	YDLNTVIAAK(1)PK	2	0.018026	3	0.97	1.115	0.927	1.154	0.954	0.831
cds.Camellia_sinensis.comp15334_c0_seq1|m.36519	209	K	Oxygen-evolving enhancer protein 3-2, chloroplastic OS=Arabidopsis thaliana GN=PSBQ2 PE=1 SV=2	1	0.00898135	78.903	IK(1)SPSEAEK	2	2.015	1	0.958	1.086	0.976	1.137	1.016	0.899
cds.Camellia_sinensis.comp15334_c0_seq1|m.36519	182	K	Oxygen-evolving enhancer protein 3-2, chloroplastic OS=Arabidopsis thaliana GN=PSBQ2 PE=1 SV=2	0.932864	8.71211e-06	68.576	YDLNTVIAAK(0.067)PK(0.933)EQK	3	-0.25574	1
cds.Camellia_sinensis.comp15334_c0_seq1|m.36519	186	K	Oxygen-evolving enhancer protein 3-2, chloroplastic OS=Arabidopsis thaliana GN=PSBQ2 PE=1 SV=2	0.799579	0.0131194	61.815	K(0.8)PLK(0.2)DLTGK	3	-2.0956	1
cds.Camellia_sinensis.comp15355_c0_seq1|m.41637	123	K	Photosystem I reaction center subunit IV A, chloroplastic OS=Nicotiana sylvestris GN=PSAEA PE=1 SV=1	1	3.55602e-28	197.73	GIGSVVAVDQDPK(1)TR	3	-0.18254	2	1.04	0.912	1.052	0.88	1.009	1.15
cds.Camellia_sinensis.comp15355_c0_seq1|m.41637	87	K	Photosystem I reaction center subunit IV A, chloroplastic OS=Nicotiana sylvestris GN=PSAEA PE=1 SV=1	1	0.000237354	58.814	TATTTVSPPK(1)PPPIGPK	3	-0.27746	1	0.973	1.205	0.82	1.243	0.841	0.679
cds.Camellia_sinensis.comp15493_c0_seq1|m.30430	276	K	Heat shock cognate 70 kDa protein 2 OS=Solanum lycopersicum GN=HSC-2 PE=2 SV=1	1	2.87593e-07	82.865	MDK(1)SSVHDVVLVGGSTR	3	-0.38111	1
cds.Camellia_sinensis.comp15493_c0_seq1|m.30430	16	K	Heat shock cognate 70 kDa protein 2 OS=Solanum lycopersicum GN=HSC-2 PE=2 SV=1	1	7.89604e-09	101.53	NQVAMNPINTVFDAK(1)R	3	-0.075654	5	0.968	1.002	1.058	1.039	1.089	1.054
cds.Camellia_sinensis.comp15601_c0_seq1|m.41643	128	K	Protochlorophyllide reductase, chloroplastic OS=Cucumis sativus GN=PORA PE=2 SV=1	1	2.30509e-09	166.77	QFVDNFK(1)R	2	-0.18123	1	1.04	0.981	0.975	0.947	0.936	0.993
cds.Camellia_sinensis.comp15686_c0_seq1|m.2104	148	K	Adenosine kinase 2 OS=Arabidopsis thaliana GN=ADK2 PE=1 SV=1	1	0.000485993	95.094	SGCTYPEK(1)PDFH	2	-0.18173	2	1.017	0.987	1.001	0.975	0.982	1.012
cds.Camellia_sinensis.comp15767_c0_seq1|m.45369	55	K		1	0.00294264	138.22	LEAAISTK(1)K	2	0.48764	1	0.885	1.155	1.008	1.312	1.137	0.87
cds.Camellia_sinensis.comp15819_c0_seq1|m.3488	806	K		1	2.15738e-07	102.87	IIAAGDSHNAPFK(1)K	3	-0.44788	1
cds.Camellia_sinensis.comp15864_c0_seq1|m.58049	81	K	Heat shock cognate 70 kDa protein 2 OS=Solanum lycopersicum GN=HSC-2 PE=2 SV=1	1	0.0184906	116.05	LGPDDQK(1)K	2	0.31577	1	1.023	1.053	0.917	1.033	0.894	0.869
cds.Camellia_sinensis.comp15864_c0_seq1|m.58049	39	K	Heat shock cognate 70 kDa protein 2 OS=Solanum lycopersicum GN=HSC-2 PE=2 SV=1	1	0.000947911	96.229	YK(1)AEDEDHKK	4	1.0997	1
cds.Camellia_sinensis.comp15864_c0_seq1|m.58049	46	K	Heat shock cognate 70 kDa protein 2 OS=Solanum lycopersicum GN=HSC-2 PE=2 SV=1	1	0.00176121	99.539	YKAEDEDHK(1)K	3	0.15787	4	0.937	1.137	0.95	1.218	1.012	0.834
cds.Camellia_sinensis.comp15888_c0_seq1|m.4259	282	K		1	4.30001e-08	70.128	HTK(1)SSVSDANPTNLNTGTDR	3	-0.13893	1
cds.Camellia_sinensis.comp15888_c0_seq1|m.4259	279	K		1	0.00137572	93.623	ENLIDAK(1)HTK	3	-0.29183	1
cds.Camellia_sinensis.comp16016_c0_seq1|m.17394	195	K	WPP domain-interacting protein 1 OS=Arabidopsis thaliana GN=WIP1 PE=1 SV=1	1	0.00817436	72.705	SSTAASVPK(1)SR	2	0.6829	1
cds.Camellia_sinensis.comp16020_c1_seq1|m.44702	84	K	60S ribosomal protein L24-1 OS=Arabidopsis thaliana GN=RPL24A PE=1 SV=2	1	0.0179326	112.13	DVSAEAVK(1)K	2	0.82544	1	1.023	0.946	1.037	0.927	1.01	1.095
cds.Camellia_sinensis.comp16030_c0_seq1|m.20464	124	K	Probable cysteine protease RD21B OS=Arabidopsis thaliana GN=RD21B PE=1 SV=1	1	0.0182175	111.63	K(1)SGVVTGVK	2	-0.22538	1	1.005	1.036	0.962	1.035	0.954	0.926
cds.Camellia_sinensis.comp16051_c0_seq1|m.15178	127	K	Aspartic proteinase A1 OS=Arabidopsis thaliana GN=APA1 PE=1 SV=1	1	0.000644591	142.97	YK(1)SSYSSTYK	2	0.94302	2	0.971	1.124	0.912	1.162	0.937	0.809
cds.Camellia_sinensis.comp16051_c0_seq1|m.15178	135	K	Aspartic proteinase A1 OS=Arabidopsis thaliana GN=APA1 PE=1 SV=1	1	0.00294955	128.81	SSYSSTYK(1)K	3	-0.089448	2	0.881	1.128	1.043	1.284	1.18	0.923
cds.Camellia_sinensis.comp16110_c0_seq1|m.43593	176	K	Protein E6 OS=Gossypium hirsutum GN=E6 PE=2 SV=1	1	0.0199527	59.153	MAEGFLK(1)K	2	1.158	1	0.873	1.103	1.084	1.268	1.238	0.981
cds.Camellia_sinensis.comp16154_c0_seq1|m.42494	68	K	Cold shock domain-containing protein 4 OS=Arabidopsis thaliana GN=CSP4 PE=1 SV=1	1	7.58931e-12	90.017	TK(1)AADVTGPDEGPVQGSTR	3	0.80704	1	0.778	1.141	1.182	1.473	1.516	1.034
cds.Camellia_sinensis.comp16161_c0_seq1|m.34022	324	K	Pleiotropic drug resistance protein 2 OS=Nicotiana plumbaginifolia GN=PDR2 PE=2 SV=1	1	3.40477e-10	78.78	NPQGSTSSNVDGANQSK(1)R	3	0.28692	1
cds.Camellia_sinensis.comp16373_c0_seq1|m.51330	92	K	Chalcone synthase 1 OS=Camellia sinensis GN=CHS1 PE=2 SV=1	1	0.0184868	85.29	EWGQPK(1)SK	2	-0.91322	1	1.142	1.167	0.611	1.025	0.532	0.522
cds.Camellia_sinensis.comp16373_c0_seq1|m.51330	153	K	Chalcone synthase 1 OS=Camellia sinensis GN=CHS1 PE=2 SV=1	1	0.00703327	84.884	DLAENNK(1)GAR	2	1.0998	1
cds.Camellia_sinensis.comp16447_c0_seq1|m.16705	164	K	Ribosome-recycling factor, chloroplastic OS=Spinacia oleracea GN=RRF PE=1 SV=1	1	2.2879e-15	139.86	KIDSIYK(1)QK	3	0.45278	4	0.988	0.976	1.056	0.993	1.067	1.08
cds.Camellia_sinensis.comp16447_c0_seq1|m.16705	157	K	Ribosome-recycling factor, chloroplastic OS=Spinacia oleracea GN=RRF PE=1 SV=1	1	0.00385087	115.71	MIDEYMK(1)K	2	-2.1595	6	0.915	1.016	1.119	1.114	1.219	1.099
cds.Camellia_sinensis.comp16447_c0_seq1|m.16705	129	K	Ribosome-recycling factor, chloroplastic OS=Spinacia oleracea GN=RRF PE=1 SV=1	1	0.00134937	127.56	AYEK(1)LQK	2	0.38922	2	0.987	0.996	1.036	1.013	1.048	1.039
cds.Camellia_sinensis.comp16447_c0_seq1|m.16705	113	K	Ribosome-recycling factor, chloroplastic OS=Spinacia oleracea GN=RRF PE=1 SV=1	1	0.00360152	103.43	QVEEGK(1)VALR	2	-0.18526	1	1.001	0.956	1.06	0.959	1.057	1.107
cds.Camellia_sinensis.comp16506_c0_seq1|m.29027	324	K	Inactive protein RESTRICTED TEV MOVEMENT 2 OS=Arabidopsis thaliana GN=RTM2 PE=3 SV=1	1	0.00324915	90.614	NKPENVVMK(1)K	3	0.002842	1
cds.Camellia_sinensis.comp16506_c0_seq1|m.29027	216	K	Inactive protein RESTRICTED TEV MOVEMENT 2 OS=Arabidopsis thaliana GN=RTM2 PE=3 SV=1	1	2.04257e-14	168.76	MIAHSESEYEYGK(1)K	3	0.20101	6	0.816	1.088	1.187	1.339	1.452	1.089
cds.Camellia_sinensis.comp16506_c0_seq1|m.29027	157	K	Inactive protein RESTRICTED TEV MOVEMENT 2 OS=Arabidopsis thaliana GN=RTM2 PE=3 SV=1	1	8.98047e-11	152.37	IQEDTTDRFTSDPK(1)R	3	0.68347	3	0.76	1.175	1.173	1.551	1.539	0.997
cds.Camellia_sinensis.comp16506_c0_seq1|m.29027	266	K	Inactive protein RESTRICTED TEV MOVEMENT 2 OS=Arabidopsis thaliana GN=RTM2 PE=3 SV=1	1	0.00320881	121.02	AIGSK(1)TSAPK	2	-0.32682	1
cds.Camellia_sinensis.comp16506_c0_seq1|m.29027	355	K	Inactive protein RESTRICTED TEV MOVEMENT 2 OS=Arabidopsis thaliana GN=RTM2 PE=3 SV=1	1	0.00505584	91.549	DYSYFAK(1)VK	2	0.015245	1
cds.Camellia_sinensis.comp16576_c0_seq1|m.36226	52	K	Glutathione S-transferase F10 OS=Arabidopsis thaliana GN=GSTF10 PE=1 SV=3	1	0.0006519	125.97	QNEEK(1)LLK	3	0.13435	2	0.906	1.146	0.986	1.27	1.086	0.859
cds.Camellia_sinensis.comp16576_c0_seq1|m.36226	62	K	Glutathione S-transferase F10 OS=Arabidopsis thaliana GN=GSTF10 PE=1 SV=3	1	3.0085e-06	158.76	VLDVYEK(1)R	2	0.062302	3	0.979	1.084	0.949	1.112	0.967	0.874
cds.Camellia_sinensis.comp16588_c0_seq1|m.38680	190	K	Photosystem II reaction center PSB28 protein, chloroplastic OS=Oryza sativa subsp. japonica GN=PSB28 PE=2 SV=2	1	0.0332498	108.74	NGLQFVK(1)K	2	-1.5165	1
cds.Camellia_sinensis.comp16591_c0_seq1|m.34054	92	K	Elongation factor 1-beta 1 OS=Arabidopsis thaliana GN=At5g12110 PE=2 SV=2	1	9.65976e-06	89.136	IAGQGPPIEAAPAK(1)K	2	0.94787	2
cds.Camellia_sinensis.comp16591_c0_seq1|m.34054	31	K	Elongation factor 1-beta 1 OS=Arabidopsis thaliana GN=At5g12110 PE=2 SV=2	1	0.00576128	88.596	YISGDK(1)LTK	2	-0.14867	1	1.001	1.016	0.992	1.019	0.988	0.975
cds.Camellia_sinensis.comp16615_c0_seq1|m.17318	163	K	Aminomethyltransferase, mitochondrial OS=Solanum tuberosum GN=GDCST PE=2 SV=1	0.999999	4.27098e-05	69.331	DKDLAHIEEHMK(1)AFK	5	0.12532	4	1.117	0.849	1.008	0.762	0.9	1.185
cds.Camellia_sinensis.comp16615_c0_seq1|m.17318	252	K	Aminomethyltransferase, mitochondrial OS=Solanum tuberosum GN=GDCST PE=2 SV=1	1	0.000255751	143.5	AIIEK(1)SEGK	2	0.11995	5	1.083	0.957	0.935	0.887	0.861	0.975
cds.Camellia_sinensis.comp16615_c0_seq1|m.17318	94	K	Aminomethyltransferase, mitochondrial OS=Solanum tuberosum GN=GDCST PE=2 SV=1	1	0.00415965	98.942	GK(1)DCIPFLEK	3	-0.89843	2	1.04	0.996	0.957	0.96	0.918	0.961
cds.Camellia_sinensis.comp16615_c0_seq1|m.17318	153	K	Aminomethyltransferase, mitochondrial OS=Solanum tuberosum GN=GDCST PE=2 SV=1	1	0.000294135	87.083	DK(1)DLAHIEEHMK	4	0.53745	1	1.086	0.938	0.952	0.867	0.875	1.014
cds.Camellia_sinensis.comp16620_c0_seq1|m.38325	67	K	Peroxiredoxin-2B OS=Arabidopsis thaliana GN=PRXIIB PE=1 SV=1	1	0.00738359	114.28	AEELK(1)AK	2	0.16534	1	1.053	1.08	0.841	1.031	0.796	0.777
cds.Camellia_sinensis.comp16620_c0_seq1|m.38325	90	K	Peroxiredoxin-2B OS=Arabidopsis thaliana GN=PRXIIB PE=1 SV=1	1	0.000983685	124.12	AWAK(1)TFPENK	2	-0.32685	2	1.024	1.082	0.882	1.061	0.86	0.814
cds.Camellia_sinensis.comp16620_c0_seq1|m.38325	62	K	Peroxiredoxin-2B OS=Arabidopsis thaliana GN=PRXIIB PE=1 SV=1	1	0.000121512	98.592	HVPGFIEK(1)AEELK	2	0.8694	2	0.993	1.081	0.929	1.093	0.933	0.857
cds.Camellia_sinensis.comp16620_c0_seq1|m.38325	96	K	Peroxiredoxin-2B OS=Arabidopsis thaliana GN=PRXIIB PE=1 SV=1	1	0.000390725	123.79	TFPENK(1)HVK	2	-0.33591	5	0.999	1.093	0.909	1.098	0.906	0.83
cds.Camellia_sinensis.comp16665_c1_seq1|m.38592	176	K	Kirola OS=Actinidia deliciosa PE=1 SV=1	1	0.000738751	132.32	DIESHHLK(1)S	2	0.70178	15	1.038	1.1	0.842	1.064	0.809	0.764
cds.Camellia_sinensis.comp16688_c0_seq1|m.25660	238	K	Pyridoxal kinase OS=Arabidopsis thaliana GN=PK PE=1 SV=2	1	0.00221759	81.335	LIGSHQK(1)EK	3	-1.0256	1
cds.Camellia_sinensis.comp16730_c0_seq1|m.27278	131	K	Annexin D1 OS=Arabidopsis thaliana GN=ANN1 PE=1 SV=1	1	8.78478e-11	105.89	K(1)SLEEDVAHHTTGDFR	3	-0.074114	2	0.896	1.052	1.108	1.179	1.234	1.052
cds.Camellia_sinensis.comp16730_c0_seq1|m.27278	181	K	Annexin D1 OS=Arabidopsis thaliana GN=ANN1 PE=1 SV=1	1	1.99701e-10	172.27	ILHENISK(1)K	3	-0.092961	3	0.987	1.06	0.963	1.078	0.973	0.906
cds.Camellia_sinensis.comp16730_c0_seq1|m.27278	280	K	Annexin D1 OS=Arabidopsis thaliana GN=ANN1 PE=1 SV=1	1	0.0019706	102.07	IIK(1)EEYHR	3	0.076049	1
cds.Camellia_sinensis.comp16730_c0_seq1|m.27278	97	K	Annexin D1 OS=Arabidopsis thaliana GN=ANN1 PE=1 SV=1	1	0.000390735	142.51	DAVLANEATK(1)R	3	0.090229	2	1.019	1.02	0.959	1.005	0.939	0.939
cds.Camellia_sinensis.comp16730_c0_seq1|m.27278	277	K	Annexin D1 OS=Arabidopsis thaliana GN=ANN1 PE=1 SV=1	1	0.00270458	112.13	AEVDMK(1)IIK	2	-4.4904	1
cds.Camellia_sinensis.comp16766_c0_seq1|m.28858	296	K	Zeaxanthin epoxidase, chloroplastic OS=Solanum lycopersicum PE=2 SV=1	1	0.00636707	125.75	ITDPSVLK(1)K	3	0.075191	3	0.962	1.131	0.921	1.179	0.954	0.813
cds.Camellia_sinensis.comp16769_c0_seq1|m.31560	192	K	Mediator of RNA polymerase II transcription subunit 36a OS=Arabidopsis thaliana GN=MED36A PE=1 SV=2	1	0.00418156	126.07	DLVNMAK(1)K	2	0.17413	1	0.98	1.049	0.984	1.074	1.001	0.936
cds.Camellia_sinensis.comp16821_c0_seq1|m.45046	58	K	Glycine-rich RNA-binding protein 3, mitochondrial OS=Arabidopsis thaliana GN=RBG3 PE=2 SV=1	1	1.75755e-06	153.74	TPLDQATQK(1)HR	3	0.029623	1	0.958	1.115	0.946	1.169	0.985	0.848
cds.Camellia_sinensis.comp16881_c0_seq1|m.43054	180	K	Protein ALUMINUM SENSITIVE 3 OS=Arabidopsis thaliana GN=ALS3 PE=1 SV=1	1	0.00270011	139.15	QATIQQVK(1)R	2	0.40922	1	1.019	1.208	0.747	1.19	0.732	0.618
cds.Camellia_sinensis.comp16963_c0_seq1|m.38523	212	K	Ycf3-interacting protein 1, chloroplastic OS=Nicotiana tabacum PE=1 SV=2	1	3.27353e-06	123.76	ATDTGIDPEVAAK(1)R	2	-0.22986	2	0.958	0.997	1.078	1.045	1.122	1.08
cds.Camellia_sinensis.comp16976_c0_seq1|m.36981	292	K	Probable mediator of RNA polymerase II transcription subunit 37c OS=Arabidopsis thaliana GN=MED37C PE=1 SV=1	1	0.00479431	80.245	YKAEDEEHK(1)K	3	1.3321	1
cds.Camellia_sinensis.comp17061_c0_seq1|m.30094	80	K	Pantothenate kinase 2 OS=Arabidopsis thaliana GN=PANK2 PE=1 SV=2	1	6.88008e-12	120.63	AESDETVPDAHIK(1)AEK	3	-0.1356	1	1.054	0.974	0.959	0.927	0.908	0.984
cds.Camellia_sinensis.comp17087_c0_seq2|m.37580	181	K	Vacuolar protein sorting-associated protein 29 OS=Arabidopsis thaliana GN=VPS29 PE=2 SV=1	0.999862	0.0259625	70.028	VDKIDFK(1)K	3	-0.60465	1	0.98	1.058	0.976	1.084	0.996	0.922
cds.Camellia_sinensis.comp17139_c0_seq1|m.20771	88	K		1	0.00178682	104.01	LEHGPK(1)TR	3	0.36863	1	1.027	0.969	1.005	0.947	0.978	1.036
cds.Camellia_sinensis.comp17285_c0_seq1|m.21253	136	K	Aspartic proteinase-like protein 2 OS=Arabidopsis thaliana GN=At1g65240 PE=1 SV=2	1	0.0187931	47.815	CPTK(1)SDLGVELR	3	-4.1985	1	0.917	0.992	1.144	1.086	1.244	1.151
cds.Camellia_sinensis.comp17289_c0_seq1|m.33204	52	K	Proteasome subunit alpha type-5 OS=Glycine max GN=PAE1 PE=2 SV=1	1	0.000752221	119.39	TKEGVVLAVEK(1)R	3	0.30894	3	1.001	1.035	0.968	1.037	0.964	0.933
cds.Camellia_sinensis.comp17330_c0_seq1|m.25747	115	K	Protein LAZ1 homolog 1 OS=Arabidopsis thaliana GN=At1g77220 PE=2 SV=1	1	0.00357476	115.15	NIVPDEIK(1)GR	2	-0.53574	1
cds.Camellia_sinensis.comp17414_c0_seq1|m.7290	594	K	Subtilisin-like protease SBT1.4 OS=Arabidopsis thaliana GN=SBT1.4 PE=2 SV=1	1	4.83749e-08	96.247	DYVK(1)SDPSPTAAIVFK	3	0.093776	1	1.02	0.996	0.987	0.979	0.966	0.99
cds.Camellia_sinensis.comp17414_c0_seq1|m.7290	378	K	Subtilisin-like protease SBT1.4 OS=Arabidopsis thaliana GN=SBT1.4 PE=2 SV=1	1	0.00248394	124.37	GMAVK(1)AR	2	-1.3345	1	0.988	1.002	1.027	1.019	1.037	1.024
cds.Camellia_sinensis.comp17454_c0_seq1|m.52470	92	K	Mitochondrial import inner membrane translocase subunit Tim9 OS=Oryza sativa subsp. japonica GN=TIM9 PE=3 SV=2	1	0.0276018	62.573	FLK(1)HSMR	3	-1.2896	1
cds.Camellia_sinensis.comp17454_c0_seq1|m.52470	77	K	Mitochondrial import inner membrane translocase subunit Tim9 OS=Oryza sativa subsp. japonica GN=TIM9 PE=3 SV=2	1	0.00181384	118.73	SLDK(1)QEETCVR	2	-0.92707	1
cds.Camellia_sinensis.comp17454_c0_seq1|m.52470	73	K	Mitochondrial import inner membrane translocase subunit Tim9 OS=Oryza sativa subsp. japonica GN=TIM9 PE=3 SV=2	0.991885	0.0279509	42.785	K(0.992)SLDK(0.008)QEETCVR	3	2.8112	1
cds.Camellia_sinensis.comp17723_c0_seq1|m.35916	66	K	mRNA-decapping enzyme-like protein OS=Arabidopsis thaliana GN=At1g08370 PE=1 SV=2	0.999999	0.0025262	65.956	KDVEGSLFVVK(1)R	3	-2.1107	1
cds.Camellia_sinensis.comp17725_c0_seq1|m.42198	3	K	Protein argonaute 4A OS=Oryza sativa subsp. japonica GN=AGO4A PE=2 SV=1	1	0.00071607	147.74	K(1)PDQIILFR	2	-0.66306	1	1.031	0.964	1.004	0.939	0.972	1.039
cds.Camellia_sinensis.comp17766_c0_seq1|m.51155	161	K	Haloacid dehalogenase-like hydrolase domain-containing protein Sgpp OS=Arabidopsis thaliana GN=SGPP PE=1 SV=2	1	0.00367314	101.39	ALELLK(1)VSK	2	0.20114	1
cds.Camellia_sinensis.comp17862_c0_seq1|m.51544	15	K	Plasma membrane-associated cation-binding protein 1 OS=Arabidopsis thaliana GN=PCAP1 PE=1 SV=1	1	0.0178048	68.846	K(1)HSAGVQK	3	-0.10137	2
cds.Camellia_sinensis.comp17865_c0_seq1|m.38533	34	K	Caffeoyl-CoA O-methyltransferase OS=Populus kitakamiensis PE=2 SV=1	1	0.00238834	116.37	EHEQLK(1)R	3	-0.14933	1
cds.Camellia_sinensis.comp17904_c0_seq1|m.26470	147	K	Putative aconitate hydratase, cytoplasmic OS=Oryza sativa subsp. japonica GN=Os08g0191100 PE=3 SV=1	1	0.00733395	75.102	DSPAAK(1)FLLER	2	-0.023044	1	1.033	0.963	1.003	0.936	0.969	1.039
cds.Camellia_sinensis.comp17904_c0_seq1|m.26470	252	K	Putative aconitate hydratase, cytoplasmic OS=Oryza sativa subsp. japonica GN=Os08g0191100 PE=3 SV=1	1	1.78903e-21	188.91	AVIAK(1)SFER	2	-0.24883	1	1.075	0.974	0.928	0.91	0.861	0.952
cds.Camellia_sinensis.comp17904_c0_seq1|m.26470	314	K	Putative aconitate hydratase, cytoplasmic OS=Oryza sativa subsp. japonica GN=Os08g0191100 PE=3 SV=1	1	3.87897e-07	156.6	TDTGK(1)SFTCTAR	2	0.23457	1	1.116	0.885	0.969	0.795	0.866	1.094
cds.Camellia_sinensis.comp18017_c1_seq1|m.55054	16	K	ATP synthase gamma chain 1, chloroplastic OS=Arabidopsis thaliana GN=ATPC1 PE=1 SV=1	1	5.03583e-23	188.96	GLCGGFNNQIIK(1)K	2	-0.68979	1	1.099	1.057	0.8	0.964	0.726	0.755
cds.Camellia_sinensis.comp18157_c0_seq1|m.44976	17	K	Cytochrome c-2 OS=Arabidopsis thaliana GN=CYTC-2 PE=1 SV=1	1	0.00202796	125.31	SGEK(1)IFR	2	-0.25249	1	1.03	0.983	0.986	0.959	0.955	1.001
cds.Camellia_sinensis.comp18197_c0_seq1|m.39880	4	K	Probable histone H2A variant 3 OS=Arabidopsis thaliana GN=At1g52740 PE=1 SV=1	1	0.00816381	49.333	SGK(1)GAK(1)GLIMGK	3	-0.28752	1
cds.Camellia_sinensis.comp18197_c0_seq1|m.39880	7	K	Probable histone H2A variant 3 OS=Arabidopsis thaliana GN=At1g52740 PE=1 SV=1	1	2.08683e-05	141	SGK(1)GAK(1)GLIMGK	3	-0.28752	6	0.99	0.934	1.1	0.947	1.107	1.175
cds.Camellia_sinensis.comp18197_c0_seq1|m.39880	13	K	Probable histone H2A variant 3 OS=Arabidopsis thaliana GN=At1g52740 PE=1 SV=1	1	2.08683e-05	141	GAK(1)GLIMGK(1)TPSK	2	0.23126	5	0.99	0.934	1.1	0.947	1.107	1.175
cds.Camellia_sinensis.comp18252_c0_seq1|m.24814	161	K	Probable voltage-gated potassium channel subunit beta OS=Arabidopsis thaliana GN=KAB1 PE=1 SV=1	1	0.00875661	99.283	DK(1)VILATK	2	0.96068	1	1.007	1.034	0.963	1.031	0.954	0.929
cds.Camellia_sinensis.comp18252_c0_seq1|m.24814	370	K	Probable voltage-gated potassium channel subunit beta OS=Arabidopsis thaliana GN=KAB1 PE=1 SV=1	1	0.018308	76.035	YIEVAK(1)K	3	-0.07862	1	1.027	1.015	0.955	0.993	0.927	0.938
cds.Camellia_sinensis.comp18252_c0_seq1|m.24814	339	K	Probable voltage-gated potassium channel subunit beta OS=Arabidopsis thaliana GN=KAB1 PE=1 SV=1	1	2.06218e-14	183.99	YIDIDSEAAK(1)R	2	0.32814	1	1.016	1.019	0.966	1.007	0.948	0.945
cds.Camellia_sinensis.comp18302_c0_seq1|m.26529	204	K	Protein PTST, chloroplastic OS=Arabidopsis thaliana GN=PTST PE=1 SV=1	1	0.00344705	74.841	LEAVHEK(1)VK	3	-0.14616	1
cds.Camellia_sinensis.comp18428_c0_seq1|m.45049	110	K	Protochlorophyllide reductase B, chloroplastic OS=Hordeum vulgare GN=PORB PE=2 SV=1	1	0.00198642	144.1	GYVSEEEAGK(1)R	2	0.51495	2	1.008	1.014	0.984	1.009	0.973	0.968
cds.Camellia_sinensis.comp18488_c0_seq1|m.48004	98	K	Protein yippee-like At4g27740 OS=Arabidopsis thaliana GN=At4g27740 PE=3 SV=1	1	0.0146133	103.74	FIIEK(1)AK	2	-0.56544	1	1.003	0.953	1.06	0.952	1.054	1.112
cds.Camellia_sinensis.comp18528_c0_seq1|m.38980	103	K		1	0.00896934	78.939	WSPK(1)FTTIR	2	-2.412	1	1.022	0.927	1.061	0.91	1.036	1.143
cds.Camellia_sinensis.comp18571_c0_seq1|m.11928	63	K	Peroxisomal acyl-coenzyme A oxidase 1 OS=Arabidopsis thaliana GN=ACX1 PE=1 SV=1	1	1.64566e-09	166.87	NELFK(1)NTLR	2	1.0422	1	1.026	1.013	0.958	0.991	0.931	0.945
cds.Camellia_sinensis.comp18626_c0_seq1|m.19241	323	K	LL-diaminopimelate aminotransferase, chloroplastic OS=Arabidopsis thaliana GN=DAP PE=1 SV=1	1	0.00499454	70.889	ELK(1)FSDGFPVAK	2	2.8936	1
cds.Camellia_sinensis.comp18707_c0_seq1|m.44851	59	K		1	0.0039844	143.5	EYFDGLAPK(1)R	2	0.32983	1	1.069	0.999	0.91	0.938	0.849	0.91
cds.Camellia_sinensis.comp18719_c0_seq1|m.23468	63	K		1	0.000664892	89.189	TESDLHTK(1)R	2	0.60011	2	1.063	0.968	0.953	0.914	0.896	0.984
cds.Camellia_sinensis.comp18724_c0_seq1|m.36095	87	K	DNA-damage-repair/toleration protein DRT111, chloroplastic OS=Arabidopsis thaliana GN=DRT111 PE=1 SV=2	0.934316	5.40399e-13	106.6	AGVIVNASENK(0.066)PEK(0.934)K	3	0.29252	1
cds.Camellia_sinensis.comp18746_c0_seq1|m.37469	22	K	Stem-specific protein TSJT1 OS=Nicotiana tabacum GN=TSJT1 PE=2 SV=1	1	6.64357e-06	72.898	AFAHPPEELNSPASK(1)K	4	-0.57657	2
cds.Camellia_sinensis.comp18855_c0_seq1|m.21765	173	K	Isocitrate dehydrogenase [NADP] OS=Nicotiana tabacum PE=2 SV=1	1	0.0107654	56.548	LVFVPEGK(1)DEK	3	0.72701	1	0.749	1.507	0.814	2.02	1.083	0.539
cds.Camellia_sinensis.comp18855_c0_seq1|m.21765	357	K	Isocitrate dehydrogenase [NADP] OS=Nicotiana tabacum PE=2 SV=1	1	0.00645907	104.39	AK(1)LDDNPR	2	-0.37333	1	0.967	1.023	1.035	1.064	1.067	1.009
cds.Camellia_sinensis.comp18859_c0_seq1|m.26458	75	K	Protein LOW PSII ACCUMULATION 1, chloroplastic OS=Arabidopsis thaliana GN=LPA1 PE=1 SV=1	1	2.3502e-05	88.803	DTVRPVILAGK(1)K	3	-0.12579	1
cds.Camellia_sinensis.comp18903_c0_seq1|m.19833	59	K	Succinate--CoA ligase [ADP-forming] subunit beta, mitochondrial OS=Solanum lycopersicum PE=1 SV=1	1	2.2062e-07	162.22	GVAVSTVEEAK(1)K	2	-0.006324	2	0.911	1.076	1.058	1.185	1.156	0.982
cds.Camellia_sinensis.comp18903_c0_seq1|m.19833	217	K	Succinate--CoA ligase [ADP-forming] subunit beta, mitochondrial OS=Solanum lycopersicum PE=1 SV=1	1	1.65872e-09	173.64	NASIEQVK(1)K	3	0.47223	2	1.104	0.945	0.918	0.859	0.83	0.97
cds.Camellia_sinensis.comp18903_c0_seq1|m.19833	41	K	Succinate--CoA ligase [ADP-forming] subunit beta, mitochondrial OS=Solanum lycopersicum PE=1 SV=1	1	5.38054e-08	104.26	LNIHEYQGAELMSK(1)R	3	-1.923	3	0.963	1.032	1.03	1.074	1.066	0.995
cds.Camellia_sinensis.comp18914_c0_seq1|m.37497	153	K	ER membrane protein complex subunit 8/9 homolog OS=Arabidopsis thaliana GN=EMB2731 PE=2 SV=1	1	4.58813e-15	104.88	FDDPELGNAAK(1)NIGDHIHR	4	0.26318	1	0.948	1.01	1.078	1.069	1.136	1.068
cds.Camellia_sinensis.comp18932_c0_seq1|m.32317	104	K	ATP synthase subunit gamma, mitochondrial OS=Ipomoea batatas GN=ATPC PE=1 SV=2	1	0.00359892	127.71	K(1)NVIVTISSDK	2	-0.085489	2	1.045	0.929	1.024	0.892	0.978	1.099
cds.Camellia_sinensis.comp18932_c0_seq1|m.32317	60	K	ATP synthase subunit gamma, mitochondrial OS=Ipomoea batatas GN=ATPC PE=1 SV=2	1	0.0100399	110.41	NIQK(1)ITK	2	0.29879	1	1.151	0.912	0.886	0.795	0.768	0.97
cds.Camellia_sinensis.comp18932_c0_seq1|m.32317	56	K	ATP synthase subunit gamma, mitochondrial OS=Ipomoea batatas GN=ATPC PE=1 SV=2	1	0.00777778	113.71	SVK(1)NIQK	3	0.55646	2	1.138	0.942	0.871	0.831	0.763	0.923
cds.Camellia_sinensis.comp18932_c0_seq1|m.32317	150	K	ATP synthase subunit gamma, mitochondrial OS=Ipomoea batatas GN=ATPC PE=1 SV=2	1	0.00104907	115.78	YVVLGEK(1)AK	3	-0.89539	4	1.061	0.971	0.953	0.919	0.896	0.98
cds.Camellia_sinensis.comp18936_c0_seq1|m.23704	401	K		1	0.00987798	71.342	VIAGIVK(1)R	2	0.80866	1
cds.Camellia_sinensis.comp18936_c0_seq1|m.23704	386	K		1	0.00787107	110.84	K(1)SYELGPGK	3	-0.50758	2	1.066	0.952	0.967	0.896	0.905	1.014
cds.Camellia_sinensis.comp18951_c0_seq1|m.49344	122	K	Chaperonin CPN60-2, mitochondrial OS=Cucurbita maxima GN=CPN60-2 PE=1 SV=1	1	0.00249938	128.85	VK(1)NVGASLVK	2	0.70845	2
cds.Camellia_sinensis.comp19060_c0_seq1|m.4720	350	K	Phosphoenolpyruvate carboxylase 2 OS=Flaveria trinervia GN=PPCC PE=1 SV=1	1	0.005686	65.179	DAK(1)HYIEFWK	3	-0.21745	1
cds.Camellia_sinensis.comp19060_c0_seq1|m.4720	620	K	Phosphoenolpyruvate carboxylase 2 OS=Flaveria trinervia GN=PPCC PE=1 SV=1	1	0.0081259	80.69	AQEELIK(1)VAK	2	-0.34834	1	1.012	0.998	0.997	0.989	0.982	0.998
cds.Camellia_sinensis.comp19060_c0_seq1|m.4720	263	K	Phosphoenolpyruvate carboxylase 2 OS=Flaveria trinervia GN=PPCC PE=1 SV=1	1	2.20839e-05	123.72	VDTALK(1)NLGINER	2	-0.79312	2	0.967	1.014	1.045	1.053	1.079	1.029
cds.Camellia_sinensis.comp19060_c0_seq1|m.4720	798	K	Phosphoenolpyruvate carboxylase 2 OS=Flaveria trinervia GN=PPCC PE=1 SV=1	1	0.00640336	80.165	HVIDK(1)DIK	3	-0.046177	1
cds.Camellia_sinensis.comp19060_c0_seq1|m.4720	882	K	Phosphoenolpyruvate carboxylase 2 OS=Flaveria trinervia GN=PPCC PE=1 SV=1	1	8.1487e-05	114.24	NLLEGDPYLK(1)QR	3	1.1019	1
cds.Camellia_sinensis.comp19060_c0_seq1|m.4720	801	K	Phosphoenolpyruvate carboxylase 2 OS=Flaveria trinervia GN=PPCC PE=1 SV=1	0.990525	0.00133539	59.248	HVIDK(0.009)DIK(0.991)NLHMLR	5	-0.67701	2	1.028	0.945	1.031	0.923	1	1.089
cds.Camellia_sinensis.comp19092_c0_seq1|m.34528	43	K		1	1.83334e-07	74.812	VPSIVFEQEDGQHGGNK(1)R	3	-0.93332	1
cds.Camellia_sinensis.comp19342_c0_seq1|m.8600	423	K		1	7.73184e-05	108.32	SHSLQETK(1)TDGR	3	0.2001	1
cds.Camellia_sinensis.comp19426_c0_seq1|m.51061	21	K		1	4.52317e-23	189.99	SFVSGDDSAGAK(1)K	3	0.1645	2	0.928	1.135	0.967	1.227	1.039	0.85
cds.Camellia_sinensis.comp19426_c0_seq1|m.51061	169	K		1	0.000111756	118.6	ALGGGGGGHGK(1)R	3	0.68013	1	0.939	1.078	1.014	1.153	1.077	0.938
cds.Camellia_sinensis.comp19463_c0_seq1|m.40348	259	K	Serine hydroxymethyltransferase, mitochondrial OS=Pisum sativum PE=1 SV=1	1	0.0116731	97.431	KVCDK(1)QK	3	-0.0089105	1	1.088	0.849	1.052	0.784	0.964	1.237
cds.Camellia_sinensis.comp19503_c0_seq1|m.33408	163	K	Ubiquitin-activating enzyme E1 1 OS=Arabidopsis thaliana GN=UBA1 PE=1 SV=1	1	0.0288112	41.689	VIVPDFQPK(1)K	2	-2.0763	1
cds.Camellia_sinensis.comp19503_c0_seq1|m.33408	200	K	Ubiquitin-activating enzyme E1 1 OS=Arabidopsis thaliana GN=UBA1 PE=1 SV=1	1	0.0106088	89.142	LEICHK(1)K	3	-1.0024	1
cds.Camellia_sinensis.comp19526_c0_seq1|m.10490	120	K	1-aminocyclopropane-1-carboxylate oxidase 3 OS=Petunia hybrida GN=ACO3 PE=3 SV=1	1	0.00651647	104.22	EFAAK(1)LEK	2	-1.8973	1	1.031	1.002	0.962	0.976	0.931	0.958
cds.Camellia_sinensis.comp19526_c0_seq1|m.10490	66	K	1-aminocyclopropane-1-carboxylate oxidase 3 OS=Petunia hybrida GN=ACO3 PE=3 SV=1	1	0.0132924	90.827	FK(1)EVVASK	2	-1.0145	1	1.082	0.946	0.95	0.878	0.875	1.002
cds.Camellia_sinensis.comp19532_c0_seq1|m.38865	191	K	tRNA(adenine(34)) deaminase, chloroplastic OS=Arabidopsis thaliana GN=TADA PE=1 SV=1	1	0.00149302	121.29	AHLEIK(1)R	3	-0.32746	1	0.958	1.085	0.976	1.135	1.016	0.899
cds.Camellia_sinensis.comp19702_c0_seq1|m.40855	115	K	Peptidyl-prolyl cis-trans isomerase CYP18-1 OS=Arabidopsis thaliana GN=CYP18-1 PE=2 SV=1	1	0.00758776	77.072	ESLK(1)HNAR	3	0.95649	1
cds.Camellia_sinensis.comp19939_c0_seq1|m.14793	374	K	Primary amine oxidase OS=Pisum sativum PE=1 SV=1	1	0.0105156	109.71	NPVLK(1)TK	2	0.019884	1	1.189	0.896	0.847	0.757	0.711	0.944
cds.Camellia_sinensis.comp20071_c0_seq1|m.17552	459	K	Glucose-6-phosphate 1-dehydrogenase, chloroplastic OS=Solanum tuberosum PE=1 SV=1	1	0.0196676	57.931	HVPGNLYK(1)R	3	-0.39965	1
cds.Camellia_sinensis.comp20082_c1_seq1|m.14890	175	K	Ketol-acid reductoisomerase, chloroplastic OS=Spinacia oleracea GN=AHRI PE=1 SV=1	1	2.22798e-05	132.08	DSLAEAK(1)SDIVVK	2	0.56124	2	1.035	0.901	1.071	0.875	1.033	1.186
cds.Camellia_sinensis.comp20197_c0_seq1|m.39887	90	K	NADH dehydrogenase [ubiquinone] 1 alpha subcomplex subunit 6 OS=Arabidopsis thaliana GN=At3g12260 PE=2 SV=1	1	1.30496e-21	186.29	GLEELNNVVEHAK(1)QR	3	0.69486	2	0.92	1.106	1.01	1.206	1.095	0.912
cds.Camellia_sinensis.comp20217_c0_seq1|m.48764	56	K	Peptidyl-prolyl cis-trans isomerase CYP19-3 OS=Arabidopsis thaliana GN=CYP19-3 PE=2 SV=2	1	0.00160685	121.6	FPDENFK(1)LK	3	-0.36785	2	0.964	1.052	1.004	1.096	1.04	0.953
cds.Camellia_sinensis.comp20228_c0_seq1|m.42581	73	K	V-type proton ATPase subunit G OS=Citrus limon GN=VATG PE=3 SV=1	1	4.27107e-46	218.6	VAESSGDSGANVK(1)R	2	0.12382	1	0.819	1.22	1.033	1.494	1.258	0.846
cds.Camellia_sinensis.comp20346_c0_seq1|m.45093	91	K	Photosynthetic NDH subunit of subcomplex B 3, chloroplastic OS=Arabidopsis thaliana GN=PNSB3 PE=2 SV=1	1	0.00042005	138.78	VACGGQK(1)LR	2	-0.90405	1	1.091	0.945	0.938	0.87	0.858	0.991
cds.Camellia_sinensis.comp20347_c0_seq1|m.30439	238	K	Cysteine protease RD19A OS=Arabidopsis thaliana GN=RD19A PE=1 SV=1	1	0.0142969	104.2	GTCK(1)FDK	2	-0.87008	1	0.789	1.281	1.009	1.629	1.276	0.786
cds.Camellia_sinensis.comp20349_c0_seq1|m.22493	81	K	Ferredoxin--NADP reductase, leaf isozyme, chloroplastic OS=Pisum sativum GN=PETH PE=1 SV=1	1	0.000743748	81.239	MEEGVVVNK(1)FRPK	3	0.59404	1
cds.Camellia_sinensis.comp20349_c0_seq1|m.22493	268	K	Ferredoxin--NADP reductase, leaf isozyme, chloroplastic OS=Pisum sativum GN=PETH PE=1 SV=1	1	0.0182144	99.442	EEFEK(1)MK	2	-0.62813	1
cds.Camellia_sinensis.comp20349_c0_seq1|m.22493	325	K	Ferredoxin--NADP reductase, leaf isozyme, chloroplastic OS=Pisum sativum GN=PETH PE=1 SV=1	1	2.54057e-06	94.203	DNTYVYMCGLK(1)GMEK	3	-0.33378	1	1.044	0.989	0.958	0.952	0.917	0.967
cds.Camellia_sinensis.comp20349_c0_seq2|m.32225	238	K	Ferredoxin--NADP reductase, leaf-type isozyme, chloroplastic OS=Nicotiana tabacum GN=PETH PE=2 SV=1	1	0.000874872	127.17	MFFEK(1)HVDYK	2	0.29478	5	1.065	0.924	1.001	0.87	0.936	1.081
cds.Camellia_sinensis.comp20350_c0_seq1|m.20984	398	K	Enolase 1, chloroplastic OS=Arabidopsis thaliana GN=ENO1 PE=1 SV=1	1	0.00581775	124.92	IAEGIQK(1)K	3	-0.12248	2	1.164	0.919	0.858	0.793	0.736	0.932
cds.Camellia_sinensis.comp20369_c0_seq1|m.35674	198	K	Thioredoxin-like protein CDSP32, chloroplastic OS=Arabidopsis thaliana GN=CDSP32 PE=1 SV=1	1	0.000516689	113.24	EDVEK(1)LIADHK	3	0.18595	1	1.044	1.031	0.911	0.992	0.872	0.883
cds.Camellia_sinensis.comp20376_c0_seq1|m.42835	48	K	Peptidyl-prolyl cis-trans isomerase Pin1 OS=Digitalis lanata GN=PARV12.8 PE=1 SV=1	1	0.0104389	54.812	AADGLGTCTYVK(1)AR	2	-2.2017	1	0.98	0.944	1.104	0.967	1.124	1.167
cds.Camellia_sinensis.comp20412_c0_seq1|m.33374	181	K	Proteasome subunit alpha type-6 OS=Nicotiana tabacum GN=PAA1 PE=2 SV=1	1	1.28791e-06	162.48	EQEAINFLEK(1)K	3	-0.32451	3	1.007	1.029	0.968	1.025	0.958	0.94
cds.Camellia_sinensis.comp20412_c0_seq1|m.33374	54	K	Proteasome subunit alpha type-6 OS=Nicotiana tabacum GN=PAA1 PE=2 SV=1	1	0.000156973	102.5	GKDSVCVVTQK(1)K	4	0.59154	3	1.061	0.967	0.958	0.914	0.9	0.99
cds.Camellia_sinensis.comp20436_c0_seq1|m.16763	299	K	Splicing factor SF3a60 homolog OS=Arabidopsis thaliana GN=ATO PE=1 SV=1	1	7.03714e-06	96.469	LFLTK(1)HTPLEQLDR	3	0.16889	1
cds.Camellia_sinensis.comp20463_c0_seq1|m.19640	105	K	Probable serine protease EDA2 OS=Arabidopsis thaliana GN=EDA2 PE=2 SV=2	1	0.000602328	86.288	K(1)FGAAVVSLEHR	3	0.031947	1
cds.Camellia_sinensis.comp20474_c0_seq1|m.33064	147	K	GTP-binding nuclear protein Ran-3 OS=Arabidopsis thaliana GN=RAN3 PE=1 SV=2	1	0.0343902	47.869	AK(1)QVTFHR	3	0.097376	1	1.091	0.909	0.979	0.837	0.896	1.076
cds.Camellia_sinensis.comp20474_c0_seq1|m.33064	155	K	GTP-binding nuclear protein Ran-3 OS=Arabidopsis thaliana GN=RAN3 PE=1 SV=2	1	3.32661e-21	193.81	K(1)NLQYYEISAK	2	-0.041732	3	1.044	0.963	0.986	0.926	0.942	1.023
cds.Camellia_sinensis.comp20474_c0_seq1|m.33064	50	K	GTP-binding nuclear protein Ran-3 OS=Arabidopsis thaliana GN=RAN3 PE=1 SV=2	1	1.50508e-06	155.84	HLTGEFEK(1)K	4	0.34154	3	1.021	1.066	0.905	1.049	0.885	0.848
cds.Camellia_sinensis.comp20474_c0_seq1|m.33064	36	K	GTP-binding nuclear protein Ran-3 OS=Arabidopsis thaliana GN=RAN3 PE=1 SV=2	1	2.47717e-11	124.29	LVIVGDGGTGK(1)TTFVK	2	1.1795	3	1.021	0.969	1.015	0.952	0.991	1.046
cds.Camellia_sinensis.comp20478_c0_seq1|m.32271	277	K	Reticulon-like protein B3 OS=Arabidopsis thaliana GN=RTNLB3 PE=2 SV=1	1	0.0221696	66.351	AMIEIK(1)K	2	-0.50936	2	1.06	0.909	1.026	0.861	0.966	1.127
cds.Camellia_sinensis.comp20489_c0_seq2|m.22330	25	K	Ribose-phosphate pyrophosphokinase 5, chloroplastic OS=Arabidopsis thaliana GN=PRS5 PE=2 SV=2	1	1.23038e-15	183.06	LSDAPLAIVDK(1)R	3	-0.072068	2	0.931	0.986	1.129	1.064	1.21	1.143
cds.Camellia_sinensis.comp20491_c0_seq1|m.30669	194	K		1	0.0195401	68.525	FLPK(1)LNNER	2	-0.93917	1
cds.Camellia_sinensis.comp20491_c0_seq1|m.30669	48	K		1	0.00115765	136.21	CSATGVK(1)R	2	0.0003649	1	0.99	1.058	0.961	1.073	0.967	0.906
cds.Camellia_sinensis.comp20494_c0_seq1|m.42915	32	K	40S ribosomal protein S17 OS=Solanum lycopersicum GN=RPS17 PE=2 SV=3	1	2.49662e-18	147.74	MTLDFHTNK(1)K	2	0.59147	5	1.035	0.935	1.031	0.907	0.993	1.099
cds.Camellia_sinensis.comp20494_c0_seq1|m.42915	44	K	40S ribosomal protein S17 OS=Solanum lycopersicum GN=RPS17 PE=2 SV=3	1	1.68645e-05	143.22	ILEEVAIIPSK(1)R	2	0.99994	2	1.02	0.971	1.014	0.955	0.993	1.043
cds.Camellia_sinensis.comp20504_c0_seq1|m.22343	452	K	Elongation factor Tu, chloroplastic OS=Glycine max GN=TUFB1 PE=3 SV=1	1	0.00418833	56.569	VTSIMNDK(1)DEESK	3	-0.14125	1
cds.Camellia_sinensis.comp20504_c0_seq2|m.31348	236	K	ATP-dependent Clp protease proteolytic subunit-related protein 4, chloroplastic OS=Arabidopsis thaliana GN=CLPR4 PE=1 SV=1	1	0.0184227	85.355	NVK(1)AELVK	2	0.15022	1
cds.Camellia_sinensis.comp20539_c0_seq1|m.30179	237	K	ATP-dependent Clp protease proteolytic subunit 3, chloroplastic OS=Arabidopsis thaliana GN=CLPP3 PE=1 SV=1	1	0.0222403	58.596	EMVYHK(1)VK	3	-0.65535	1
cds.Camellia_sinensis.comp20551_c0_seq1|m.32591	228	K	Chlorophyll a-b binding protein 8, chloroplastic OS=Solanum lycopersicum GN=CAB8 PE=3 SV=1	0.999998	0.00385693	103.88	LKEVK(1)NGR	3	0.16255	1	1.139	1.016	0.785	0.895	0.689	0.772
cds.Camellia_sinensis.comp20552_c0_seq1|m.15501	328	K	ATP sulfurylase 2 OS=Arabidopsis thaliana GN=APS2 PE=1 SV=1	1	1.4186e-08	169.65	VAAYDTVEK(1)R	2	0.11783	1	0.94	1.016	1.083	1.085	1.149	1.064
cds.Camellia_sinensis.comp20552_c0_seq1|m.15501	291	K	ATP sulfurylase 2 OS=Arabidopsis thaliana GN=APS2 PE=1 SV=1	1	8.44253e-05	130.15	DPAGMDHPIEK(1)R	3	-0.25887	3	0.953	1.043	1.035	1.098	1.083	0.99
cds.Camellia_sinensis.comp20552_c0_seq1|m.15501	102	K	ATP sulfurylase 2 OS=Arabidopsis thaliana GN=APS2 PE=1 SV=1	1	0.000716259	78.814	SIEIYK(1)HNK	3	-0.79751	3
cds.Camellia_sinensis.comp20552_c0_seq1|m.15501	301	K	ATP sulfurylase 2 OS=Arabidopsis thaliana GN=APS2 PE=1 SV=1	1	0.0024975	86.344	DLYDPDHGK(1)K	3	1.0065	2	0.902	1.057	1.093	1.177	1.209	1.032
cds.Camellia_sinensis.comp20562_c0_seq1|m.18527	301	K	UTP--glucose-1-phosphate uridylyltransferase OS=Musa acuminata GN=UGPA PE=2 SV=1	1	0.00299991	108.7	LDALLSK(1)GK	2	0.95352	1	0.96	1.076	0.984	1.125	1.022	0.913
cds.Camellia_sinensis.comp20562_c0_seq1|m.18527	491	K	UTP--glucose-1-phosphate uridylyltransferase OS=Musa acuminata GN=UGPA PE=2 SV=1	1	9.87543e-13	142.74	ANPTNPSIELGPEFK(1)K	3	0.29133	1	0.95	1.022	1.059	1.08	1.112	1.034
cds.Camellia_sinensis.comp20572_c0_seq1|m.45714	112	K	Vesicle transport v-SNARE 12 OS=Arabidopsis thaliana GN=VTI12 PE=1 SV=3	1	0.00209864	81.525	ETLLHSHK(1)K	4	0.58678	1	0.971	0.951	1.111	0.983	1.142	1.167
cds.Camellia_sinensis.comp20592_c0_seq2|m.49303	13	K	40S ribosomal protein S23 OS=Fragaria ananassa GN=RPS23 PE=2 SV=1	1	0.0331389	91.961	K(1)SHLGNEWK	2	0.36146	1	0.999	0.928	1.094	0.934	1.092	1.176
cds.Camellia_sinensis.comp20608_c0_seq1|m.16069	221	K	T-complex protein 1 subunit eta OS=Arabidopsis thaliana GN=CCT7 PE=1 SV=1	1	0.0176643	49.298	K(1)TFSYAGFEQQPK	3	-0.010746	1
cds.Camellia_sinensis.comp20616_c0_seq1|m.32068	243	K	Oxygen-evolving enhancer protein 1, chloroplastic OS=Solanum lycopersicum GN=PSBO PE=2 SV=2	1	3.7949e-09	165.63	GSSFLDPK(1)GR	3	-0.44674	2	0.95	1.107	0.964	1.17	1.012	0.869
cds.Camellia_sinensis.comp20616_c0_seq1|m.32068	274	K	Oxygen-evolving enhancer protein 1, chloroplastic OS=Solanum lycopersicum GN=PSBO PE=2 SV=2	1	5.40749e-16	175.6	ENIK(1)NTASSTGK	3	0.14043	2	0.964	1.06	0.997	1.104	1.033	0.939
cds.Camellia_sinensis.comp20616_c0_seq1|m.32068	144	K	Oxygen-evolving enhancer protein 1, chloroplastic OS=Solanum lycopersicum GN=PSBO PE=2 SV=2	1	1.52984e-15	153.23	FCLEPTSFTVK(1)ADSVSK	3	-0.54892	1	0.823	1.244	0.999	1.519	1.212	0.802
cds.Camellia_sinensis.comp20616_c0_seq1|m.32068	133	K	Oxygen-evolving enhancer protein 1, chloroplastic OS=Solanum lycopersicum GN=PSBO PE=2 SV=2	1	0.000671952	85.554	K(1)FCLEPTSFTVK	2	0.032746	2
cds.Camellia_sinensis.comp20616_c0_seq1|m.32068	150	K	Oxygen-evolving enhancer protein 1, chloroplastic OS=Solanum lycopersicum GN=PSBO PE=2 SV=2	1	2.85113e-107	263.15	ADSVSK(1)NAPPEFQR	2	-4.4988	4	0.924	1.181	0.918	1.283	0.991	0.776
cds.Camellia_sinensis.comp20624_c0_seq1|m.11184	214	K	Divinyl chlorophyllide a 8-vinyl-reductase, chloroplastic OS=Zea mays GN=DVR PE=1 SV=1	1	0.0152888	88.495	YCTEK(1)FLK	2	-1.5203	1
cds.Camellia_sinensis.comp20625_c0_seq1|m.16923	60	K	Protein argonaute 4A OS=Oryza sativa subsp. japonica GN=AGO4A PE=2 SV=1	1	0.00593401	105.98	SSLVEK(1)SR	2	0.62455	1	1.022	0.948	1.036	0.93	1.01	1.091
cds.Camellia_sinensis.comp20631_c0_seq1|m.25567	143	K		1	0.00143487	60.631	ENQASPPPAK(1)GLHAQR	3	-0.80919	1
cds.Camellia_sinensis.comp20634_c0_seq1|m.34445	131	K	Nitrogen regulatory protein P-II homolog OS=Arabidopsis thaliana GN=GLB1 PE=1 SV=1	0.999622	2.0424e-08	101.05	HAGSEFSEDKFVTK(1)VK	3	-0.20165	1	0.945	1.097	0.982	1.165	1.037	0.894
cds.Camellia_sinensis.comp20635_c0_seq1|m.28179	220	K	29 kDa ribonucleoprotein A, chloroplastic OS=Nicotiana sylvestris PE=2 SV=1	1	0.00682803	85.672	VIEAK(1)VVYDR	2	1.3266	1
cds.Camellia_sinensis.comp20649_c0_seq1|m.31482	155	K		1	0.000836362	97.813	LPESSPMWAK(1)K	2	-1.1719	2	0.953	1.012	1.068	1.065	1.119	1.055
cds.Camellia_sinensis.comp20665_c0_seq1|m.20922	188	K	Enolase 1 OS=Hevea brasiliensis GN=ENO1 PE=1 SV=1	1	0.00113804	123.86	HIANLAGNK(1)K	4	-0.16578	3	1.042	1.014	0.933	0.976	0.893	0.919
cds.Camellia_sinensis.comp20665_c0_seq1|m.20922	377	K	Enolase 1 OS=Hevea brasiliensis GN=ENO1 PE=1 SV=1	1	5.63914e-107	261.64	IQIVGDDLLVTNPK(1)R	2	0.066206	2	1.038	1.02	0.933	0.987	0.896	0.913
cds.Camellia_sinensis.comp20685_c0_seq2|m.34273	151	K	Sec-independent protein translocase protein TATB, chloroplastic OS=Pisum sativum GN=TATB PE=1 SV=1	1	0.0251518	78.61	EFK(1)STLER	2	0.16698	1
cds.Camellia_sinensis.comp20690_c0_seq1|m.20417	170	K	Peptidyl-prolyl cis-trans isomerase CYP38, chloroplastic OS=Arabidopsis thaliana GN=CYP38 PE=1 SV=1	1	3.4503e-06	149.23	SMIVSGLAESK(1)K	2	2.9989	4	1.025	1.007	0.966	0.985	0.939	0.957
cds.Camellia_sinensis.comp20693_c0_seq1|m.16158	59	K	2,3-bisphosphoglycerate-independent phosphoglycerate mutase OS=Mesembryanthemum crystallinum GN=PGM1 PE=2 SV=1	1	0.0218193	81.95	TGAPDK(1)WR	2	-1.43	1
cds.Camellia_sinensis.comp20693_c0_seq1|m.16158	238	K	2,3-bisphosphoglycerate-independent phosphoglycerate mutase OS=Mesembryanthemum crystallinum GN=PGM1 PE=2 SV=1	1	0.000506271	119.53	FK(1)SAVEAVK	2	-0.20638	4	1.029	1.067	0.892	1.041	0.864	0.833
cds.Camellia_sinensis.comp20693_c0_seq1|m.16158	245	K	2,3-bisphosphoglycerate-independent phosphoglycerate mutase OS=Mesembryanthemum crystallinum GN=PGM1 PE=2 SV=1	1	0.0225032	113.62	SAVEAVK(1)K	2	-0.26143	1	1.029	1.06	0.9	1.035	0.873	0.849
cds.Camellia_sinensis.comp20693_c0_seq1|m.16158	222	K	2,3-bisphosphoglycerate-independent phosphoglycerate mutase OS=Mesembryanthemum crystallinum GN=PGM1 PE=2 SV=1	1	0.0199932	124.12	YENDWGVVK(1)R	3	2.0435	2	0.971	1.044	1.004	1.078	1.031	0.961
cds.Camellia_sinensis.comp20693_c0_seq1|m.16158	15	K	2,3-bisphosphoglycerate-independent phosphoglycerate mutase OS=Mesembryanthemum crystallinum GN=PGM1 PE=2 SV=1	1	0.00227592	80.688	LEDHPK(1)LPK	3	0.16522	1	1.071	1.001	0.905	0.938	0.844	0.903
cds.Camellia_sinensis.comp20693_c0_seq1|m.16158	407	K	2,3-bisphosphoglycerate-independent phosphoglycerate mutase OS=Mesembryanthemum crystallinum GN=PGM1 PE=2 SV=1	1	6.17106e-23	198.72	ALEISEK(1)AR	2	0.43931	1	1.059	1.053	0.863	0.999	0.812	0.817
cds.Camellia_sinensis.comp20696_c0_seq1|m.14529	535	K		1	0.000647563	60.307	HK(1)NEEALAGGEDTAR	3	0.6572	1	0.848	1.15	1.07	1.361	1.258	0.929
cds.Camellia_sinensis.comp20709_c0_seq1|m.51241	69	K	Remorin OS=Solanum tuberosum PE=1 SV=1	1	0.00550206	130.1	K(1)TSSTSLDR	2	1.0092	1	1.091	0.938	0.945	0.862	0.863	1.006
cds.Camellia_sinensis.comp20709_c0_seq1|m.51241	101	K	Remorin OS=Solanum tuberosum PE=1 SV=1	1	0.00873012	79.659	AWEDSEK(1)SK	2	-0.44504	1
cds.Camellia_sinensis.comp20712_c1_seq1|m.35145	286	K	Coatomer subunit epsilon-1 OS=Arabidopsis thaliana GN=At1g30630 PE=2 SV=1	1	0.000452204	121.61	LSHPDHMLVK(1)R	4	-1.2087	3
cds.Camellia_sinensis.comp20717_c0_seq1|m.12353	74	K	Probable mediator of RNA polymerase II transcription subunit 37e OS=Arabidopsis thaliana GN=MED37E PE=1 SV=3	1	9.47848e-14	153.97	NQVAMNPTNTVFDAK(1)R	3	-1.0185	5	1.042	1.018	0.928	0.981	0.89	0.911
cds.Camellia_sinensis.comp20717_c0_seq1|m.12353	334	K	Probable mediator of RNA polymerase II transcription subunit 37e OS=Arabidopsis thaliana GN=MED37E PE=1 SV=3	1	9.23585e-09	99.092	MDK(1)STVHDVVLVGGSTR	3	1.215	1	0.904	1.042	1.106	1.157	1.221	1.06
cds.Camellia_sinensis.comp20717_c0_seq1|m.12353	252	K	Probable mediator of RNA polymerase II transcription subunit 37e OS=Arabidopsis thaliana GN=MED37E PE=1 SV=3	1	1.10222e-40	219.92	MVNHFVQEFK(1)R	2	0.062103	6	1.005	1.032	0.968	1.031	0.961	0.936
cds.Camellia_sinensis.comp20717_c0_seq1|m.12353	518	K	Probable mediator of RNA polymerase II transcription subunit 37e OS=Arabidopsis thaliana GN=MED37E PE=1 SV=3	1	0.0241056	79.659	LSK(1)EEIEK	2	-1.3913	1
cds.Camellia_sinensis.comp20717_c0_seq1|m.12353	540	K	Probable mediator of RNA polymerase II transcription subunit 37e OS=Arabidopsis thaliana GN=MED37E PE=1 SV=3	0.959694	0.00310002	72.607	YKSEDEEHK(0.04)K(0.96)K	4	0.079296	3	1.035	1.008	0.95	0.979	0.917	0.941
cds.Camellia_sinensis.comp20717_c0_seq1|m.12353	429	K	Probable mediator of RNA polymerase II transcription subunit 37e OS=Arabidopsis thaliana GN=MED37E PE=1 SV=3	1	0.00561825	88.819	NTTIPTK(1)K	3	0.0062133	1	0.988	1.052	0.97	1.069	0.979	0.921
cds.Camellia_sinensis.comp20717_c0_seq1|m.12353	506	K	Probable mediator of RNA polymerase II transcription subunit 37e OS=Arabidopsis thaliana GN=MED37E PE=1 SV=3	1	2.73098e-06	158.05	NK(1)ITITNDK	3	-1.0723	2	1.073	1.016	0.886	0.951	0.823	0.87
cds.Camellia_sinensis.comp20717_c0_seq1|m.12353	532	K	Probable mediator of RNA polymerase II transcription subunit 37e OS=Arabidopsis thaliana GN=MED37E PE=1 SV=3	1	0.000742873	113.22	YK(1)SEDEEHKK	4	0.3699	2	1.027	0.974	1.001	0.952	0.972	1.026
cds.Camellia_sinensis.comp20717_c0_seq1|m.12353	539	K	Probable mediator of RNA polymerase II transcription subunit 37e OS=Arabidopsis thaliana GN=MED37E PE=1 SV=3	1	0.000730575	115.33	YKSEDEEHK(1)K	3	-0.69588	5	1.011	1.075	0.91	1.066	0.897	0.846
cds.Camellia_sinensis.comp20717_c0_seq1|m.12353	573	K	Probable mediator of RNA polymerase II transcription subunit 37e OS=Arabidopsis thaliana GN=MED37E PE=1 SV=3	1	0.00954073	91.626	LPAADK(1)K	3	0.25959	1	0.987	1.121	0.894	1.141	0.905	0.796
cds.Camellia_sinensis.comp20717_c0_seq1|m.12353	513	K	Probable mediator of RNA polymerase II transcription subunit 37e OS=Arabidopsis thaliana GN=MED37E PE=1 SV=3	1	2.11861e-40	215.06	ITITNDK(1)GR	2	-0.8384	1	1.058	1.041	0.878	0.987	0.829	0.843
cds.Camellia_sinensis.comp20717_c0_seq1|m.12353	504	K	Probable mediator of RNA polymerase II transcription subunit 37e OS=Arabidopsis thaliana GN=MED37E PE=1 SV=3	1	0.0120866	107.01	TTGQK(1)NK	3	0.79445	2	1.022	1.044	0.929	1.025	0.908	0.89
cds.Camellia_sinensis.comp20738_c0_seq2|m.26613	247	K	Probable plastid-lipid-associated protein 12, chloroplastic OS=Arabidopsis thaliana GN=PAP12 PE=2 SV=1	1	0.00451587	133.23	GTTFVLQK(1)K	3	0.66337	2	1.087	1.018	0.86	0.94	0.79	0.844
cds.Camellia_sinensis.comp20756_c0_seq1|m.21710	263	K	Protein SAD1/UNC-84 domain protein 1 OS=Arabidopsis thaliana GN=SUN1 PE=1 SV=1	1	1.33332e-05	142.51	EFEK(1)HSADGLGR	3	-0.59264	1	0.969	1.001	1.056	1.036	1.086	1.053
cds.Camellia_sinensis.comp20763_c0_seq2|m.44518	111	K	DNA-directed RNA polymerases II, IV and V subunit 11 OS=Arabidopsis thaliana GN=NRPB11 PE=1 SV=1	1	1.83889e-07	152	NAFEAEVAK(1)HSR	3	0.065967	1	0.968	1.042	1.012	1.08	1.042	0.97
cds.Camellia_sinensis.comp20768_c0_seq1|m.35796	137	K	Anthranilate synthase beta subunit 1, chloroplastic OS=Arabidopsis thaliana GN=ASB1 PE=1 SV=1	1	0.000714875	137.62	NDELTVDELK(1)K	3	-0.36811	2	0.967	1.107	0.939	1.149	0.969	0.847
cds.Camellia_sinensis.comp20768_c0_seq1|m.35796	289	K	Anthranilate synthase beta subunit 1, chloroplastic OS=Arabidopsis thaliana GN=ASB1 PE=1 SV=1	1	0.00533186	107.79	NFIK(1)LIEK	2	-1.412	2	0.962	1.053	1.007	1.098	1.043	0.954
cds.Camellia_sinensis.comp20772_c0_seq1|m.32739	105	K	Vestitone reductase OS=Medicago sativa PE=1 SV=1	1	0.00786585	82.261	EPEEVK(1)NLR	2	0.059685	1
cds.Camellia_sinensis.comp20774_c0_seq1|m.26562	58	K	60S acidic ribosomal protein P0-1 OS=Arabidopsis thaliana GN=RPP0A PE=1 SV=1	1	7.04359e-06	96.464	GDSVVLMGK(1)NTMMK	3	-0.54892	1	0.905	1.074	1.068	1.191	1.177	0.993
cds.Camellia_sinensis.comp20774_c0_seq1|m.26562	107	K	60S acidic ribosomal protein P0-1 OS=Arabidopsis thaliana GN=RPP0A PE=1 SV=1	1	0.000403471	145.91	EVSEEVAK(1)YK	3	0.056008	6	1.095	0.954	0.921	0.874	0.838	0.963
cds.Camellia_sinensis.comp20783_c0_seq1|m.41641	72	K	Peptidyl-prolyl cis-trans isomerase Pin1 OS=Malus domestica GN=PIN1 PE=2 SV=1	1	0.0123719	119.53	YSDCSSAK(1)R	2	-0.28595	1
cds.Camellia_sinensis.comp20786_c0_seq1|m.22268	125	K	Magnesium-chelatase subunit ChlI, chloroplastic OS=Glycine max GN=CHLI PE=2 SV=1	1	0.0199657	68.132	GTGK(1)STAVR	2	0.71754	1	1.084	0.932	0.962	0.863	0.885	1.03
cds.Camellia_sinensis.comp20803_c0_seq1|m.21237	298	K	Branched-chain-amino-acid aminotransferase 3, chloroplastic OS=Arabidopsis thaliana GN=BCAT3 PE=1 SV=1	1	7.69923e-05	86.803	GYTDVLYLDCVNK(1)K	3	0.16867	1	0.973	1.025	1.024	1.057	1.051	0.999
cds.Camellia_sinensis.comp20803_c0_seq1|m.21237	283	K	Branched-chain-amino-acid aminotransferase 3, chloroplastic OS=Arabidopsis thaliana GN=BCAT3 PE=1 SV=1	1	0.0184227	85.355	AQTAAK(1)AK	2	-0.17037	1
cds.Camellia_sinensis.comp20807_c0_seq2|m.52164	64	K		1	0.00168861	78.342	VIEFLHVK(1)PGK	3	0.12284	1	0.908	1.215	0.905	1.343	0.993	0.743
cds.Camellia_sinensis.comp20820_c0_seq1|m.38571	25	K	Glutathione S-transferase F9 OS=Arabidopsis thaliana GN=GSTF9 PE=1 SV=1	1	6.14235e-14	178.1	VYGPDYACPK(1)R	2	-0.44943	1	1.105	0.937	0.927	0.851	0.836	0.988
cds.Camellia_sinensis.comp20820_c0_seq1|m.38571	197	K	Glutathione S-transferase F9 OS=Arabidopsis thaliana GN=GSTF9 PE=1 SV=1	1	0.000353009	135.77	EYMVK(1)NR	2	0.28614	1	1.004	1.081	0.913	1.081	0.906	0.843
cds.Camellia_sinensis.comp20820_c0_seq1|m.38571	87	K	Glutathione S-transferase F9 OS=Arabidopsis thaliana GN=GSTF9 PE=1 SV=1	1	0.00540193	105.14	YYAEK(1)YK	3	0.23636	6	1.083	1.005	0.881	0.931	0.811	0.875
cds.Camellia_sinensis.comp20820_c0_seq1|m.38571	98	K	Glutathione S-transferase F9 OS=Arabidopsis thaliana GN=GSTF9 PE=1 SV=1	1	1.73662e-07	136.26	SQGTELLGK(1)TIEER	2	0.27015	1	1.019	0.997	0.986	0.981	0.966	0.989
cds.Camellia_sinensis.comp20820_c0_seq1|m.38571	89	K	Glutathione S-transferase F9 OS=Arabidopsis thaliana GN=GSTF9 PE=1 SV=1	1	5.26226e-10	172.33	YK(1)SQGTELLGK	3	0.26658	3	1.07	1.033	0.869	0.968	0.809	0.84
cds.Camellia_sinensis.comp20846_c0_seq1|m.30367	51	K		1	0.0200673	97.431	NLFLK(1)DK	2	0.57039	1	1.014	1.02	0.968	1.011	0.952	0.947
cds.Camellia_sinensis.comp20851_c0_seq1|m.29429	82	K	Fructose-bisphosphate aldolase 5, cytosolic OS=Arabidopsis thaliana GN=FBA5 PE=1 SV=1	1	0.00557024	89.171	EK(1)NVIPGIK	2	0.27923	2	1.054	0.942	0.996	0.896	0.943	1.056
cds.Camellia_sinensis.comp20857_c0_seq1|m.19543	8	K	Probable histone H2A.4 OS=Arabidopsis thaliana GN=At5g02560 PE=1 SV=1	1	0.0327595	81.163	VK(1)K(1)GAAGR	2	0.43321	1
cds.Camellia_sinensis.comp20857_c0_seq1|m.19543	147	K	Probable histone H2A.4 OS=Arabidopsis thaliana GN=At5g02560 PE=1 SV=1	1	0.0102432	46.73	ATK(1)SPK(1)K(1)AA	2	-0.41163	1
cds.Camellia_sinensis.comp20857_c0_seq1|m.19543	136	K	Probable histone H2A.4 OS=Arabidopsis thaliana GN=At5g02560 PE=1 SV=1	1	1.72445e-05	151.55	ATK(1)EPK(1)SPSR	2	0.16339	1	0.902	0.789	1.397	0.878	1.545	1.769
cds.Camellia_sinensis.comp20857_c0_seq1|m.19543	7	K	Probable histone H2A.4 OS=Arabidopsis thaliana GN=At5g02560 PE=1 SV=1	1	0.0327595	81.163	VK(1)K(1)GAAGR	2	0.43321	1
cds.Camellia_sinensis.comp20857_c0_seq1|m.19543	146	K	Probable histone H2A.4 OS=Arabidopsis thaliana GN=At5g02560 PE=1 SV=1	1	0.00994081	113.71	ATK(1)SPK(1)K(1)AA	2	-0.41163	2	0.967	0.826	1.255	0.858	1.295	1.516
cds.Camellia_sinensis.comp20857_c0_seq1|m.19543	133	K	Probable histone H2A.4 OS=Arabidopsis thaliana GN=At5g02560 PE=1 SV=1	1	1.72445e-05	151.55	ATK(1)EPK(1)SPSR	2	0.16339	2	0.902	0.806	1.377	0.896	1.525	1.708
cds.Camellia_sinensis.comp20857_c0_seq1|m.19543	143	K	Probable histone H2A.4 OS=Arabidopsis thaliana GN=At5g02560 PE=1 SV=1	1	0.00994081	113.71	ATK(1)SPK(1)K(1)AA	2	-0.41163	2	0.967	0.826	1.255	0.858	1.295	1.516
cds.Camellia_sinensis.comp20862_c0_seq1|m.10575	427	K	Acylamino-acid-releasing enzyme OS=Arabidopsis thaliana GN=AARE PE=1 SV=1	1	0.00299991	108.7	VTLDDDK(1)SK	2	-0.34492	1	0.954	1.101	0.966	1.158	1.01	0.876
cds.Camellia_sinensis.comp20862_c0_seq1|m.10575	667	K	Acylamino-acid-releasing enzyme OS=Arabidopsis thaliana GN=AARE PE=1 SV=1	1	0.0144707	66.351	IYHALK(1)EK	3	-3.2571	1	0.93	1.059	1.049	1.142	1.125	0.989
cds.Camellia_sinensis.comp20882_c0_seq1|m.11112	154	K	Protein plastid transcriptionally active 16, chloroplastic OS=Arabidopsis thaliana GN=PTAC16 PE=1 SV=1	1	0.0148956	72.817	IISK(1)EESNR	2	0.20517	1
cds.Camellia_sinensis.comp20882_c0_seq2|m.17004	272	K	Protein plastid transcriptionally active 16, chloroplastic OS=Arabidopsis thaliana GN=PTAC16 PE=1 SV=1	1	5.05345e-19	162.93	AAAAGASVEGLLGK(1)AK	3	0.55569	1	0.988	1.013	1.014	1.029	1.022	0.999
cds.Camellia_sinensis.comp20882_c0_seq2|m.17004	232	K	Protein plastid transcriptionally active 16, chloroplastic OS=Arabidopsis thaliana GN=PTAC16 PE=1 SV=1	1	0.0130229	132.32	ALEAAAASK(1)K	2	2.6083	1
cds.Camellia_sinensis.comp20882_c0_seq2|m.17004	299	K	Protein plastid transcriptionally active 16, chloroplastic OS=Arabidopsis thaliana GN=PTAC16 PE=1 SV=1	1	1.75508e-30	201.04	TAVQNPDEK(1)LK	2	-0.34721	2	1.062	1.01	0.909	0.954	0.852	0.899
cds.Camellia_sinensis.comp20895_c0_seq1|m.1803	639	K		1	0.00115454	125.23	NSFDK(1)TESK	2	-0.99799	1	1.037	1.055	0.894	1.02	0.86	0.847
cds.Camellia_sinensis.comp20895_c0_seq1|m.1803	530	K		1	0.000414267	97.45	LSSNSPQQVK(1)SK	2	-0.01511	1
cds.Camellia_sinensis.comp20895_c0_seq1|m.1803	1195	K		1	0.000148817	89.911	IGRPTSGNVK(1)GER	3	1.0897	1	1.018	1.003	0.98	0.988	0.961	0.976
cds.Camellia_sinensis.comp20895_c0_seq1|m.1803	390	K		1	5.13571e-05	143.37	AVNK(1)TNAR	2	0.98358	1	0.918	1.031	1.099	1.126	1.194	1.064
cds.Camellia_sinensis.comp20895_c0_seq1|m.1803	380	K		1	0.00192586	119.39	DRPAASDK(1)ER	3	-0.039763	1	1.005	0.992	1.013	0.992	1.006	1.019
cds.Camellia_sinensis.comp20904_c0_seq1|m.35646	106	K	PsbP-like protein 1, chloroplastic OS=Arabidopsis thaliana GN=PPL1 PE=1 SV=1	1	0.00155409	112.36	KGFLGVTDK(1)K	3	-0.46273	2	0.939	1.173	0.907	1.254	0.964	0.772
cds.Camellia_sinensis.comp20923_c0_seq1|m.1885	1366	K	Probable 3-hydroxyisobutyrate dehydrogenase, mitochondrial OS=Arabidopsis thaliana GN=At4g20930 PE=2 SV=3	1	0.00658553	104.01	GVVAEK(1)MR	2	-0.26566	1
cds.Camellia_sinensis.comp20938_c0_seq1|m.40912	170	K	Translationally-controlled tumor protein homolog OS=Hevea brasiliensis GN=TCTP PE=2 SV=1	1	0.00044976	116.51	LEGDKQDEFK(1)K	3	0.050762	3	1.056	1.005	0.922	0.956	0.87	0.915
cds.Camellia_sinensis.comp20939_c0_seq1|m.24698	163	K	Protein LOW PSII ACCUMULATION 3, chloroplastic OS=Arabidopsis thaliana GN=LPA3 PE=1 SV=1	0.999359	0.000246064	97.163	ACIVFPDK(0.001)PEK(0.999)R	3	-1.1303	1
cds.Camellia_sinensis.comp20950_c0_seq1|m.28165	270	K		1	6.83638e-07	98.902	AVAHFPTAVK(1)EFK	3	0.054263	3	0.996	0.937	1.089	0.943	1.091	1.162
cds.Camellia_sinensis.comp20960_c0_seq1|m.41449	34	K		1	0.00703049	121.9	AAENIYIK(1)K	3	-0.026597	4	1.016	1.047	0.933	1.035	0.917	0.89
cds.Camellia_sinensis.comp20960_c0_seq1|m.41449	40	K		1	0.0137375	90.05	IEQEK(1)LEK	2	0.7124	1
cds.Camellia_sinensis.comp20963_c0_seq1|m.22852	110	K	UDP-glycosyltransferase 74F2 OS=Arabidopsis thaliana GN=UGT74F2 PE=1 SV=1	1	0.0187616	115.86	TLADLIK(1)R	2	0.38969	1	0.973	0.913	1.148	0.942	1.177	1.256
cds.Camellia_sinensis.comp20974_c0_seq1|m.17772	494	K	Probable nucleoredoxin 1 OS=Arabidopsis thaliana GN=At1g60420 PE=1 SV=1	1	0.0256991	91.318	GWPEK(1)LK	2	0.8462	1
cds.Camellia_sinensis.comp20974_c0_seq1|m.17772	113	K	Probable nucleoredoxin 1 OS=Arabidopsis thaliana GN=At1g60420 PE=1 SV=1	1	0.0106808	79.116	HLK(1)ELFK	3	0.28185	1	0.936	0.941	1.174	1.009	1.252	1.247
cds.Camellia_sinensis.comp20976_c0_seq1|m.44117	90	K		1	0.0182623	76.064	K(1)HDLLEK	3	0.067001	1	1.302	0.751	0.841	0.579	0.644	1.118
cds.Camellia_sinensis.comp20979_c0_seq1|m.1889	94	K		1	3.53489e-08	159.5	GVDEDESMGFK(1)K	2	0.7641	4	0.854	1.084	1.134	1.274	1.325	1.045
cds.Camellia_sinensis.comp21006_c1_seq1|m.26070	333	K		1	0.0132533	57.164	K(1)SEEFELLMK	2	-0.66302	2	0.946	1.051	1.033	1.114	1.089	0.982
cds.Camellia_sinensis.comp21006_c1_seq1|m.26070	342	K		1	0.00107464	107.65	KSEEFELLMK(1)R	3	-0.12683	1	0.986	1.035	0.992	1.054	1.004	0.957
cds.Camellia_sinensis.comp21006_c1_seq1|m.26070	320	K		1	0.0014872	73.082	DALEAGFEDFK(1)R	3	-0.25116	1	0.92	1.001	1.128	1.092	1.222	1.125
cds.Camellia_sinensis.comp21009_c0_seq1|m.28964	68	K	L-3-cyanoalanine synthase 1, mitochondrial OS=Malus domestica GN=CAS1 PE=1 SV=1	1	1.67637e-06	155.06	DLPGTHIK(1)K	2	-0.61489	2	1.041	0.982	0.97	0.947	0.93	0.988
cds.Camellia_sinensis.comp21009_c0_seq1|m.28964	121	K	L-3-cyanoalanine synthase 1, mitochondrial OS=Malus domestica GN=CAS1 PE=1 SV=1	1	0.000334836	78.69	DRPAFAMINDAEK(1)K	3	-0.14952	1	0.93	1.036	1.075	1.118	1.154	1.036
cds.Camellia_sinensis.comp21017_c0_seq1|m.40078	132	K	ATP-dependent Clp protease ATP-binding subunit CLPT2, chloroplastic OS=Arabidopsis thaliana GN=CLPT2 PE=1 SV=1	1	0.0234082	102.53	ELETLISK(1)R	2	2.1534	1
cds.Camellia_sinensis.comp21018_c0_seq1|m.6880	832	K	Histidine--tRNA ligase, cytoplasmic OS=Arabidopsis thaliana GN=At3g02760 PE=2 SV=1	1	0.0296333	87.639	MLK(1)LIER	2	-2.3424	1	1.043	1.028	0.916	0.989	0.876	0.89
cds.Camellia_sinensis.comp21024_c0_seq1|m.14426	111	K	Elongation factor 1-alpha OS=Zea mays GN=EF1A PE=3 SV=1	1	0.0294718	81.95	TIQK(1)YEK	2	1.7644	1
cds.Camellia_sinensis.comp21027_c0_seq1|m.39798	147	K	Adenylylsulfatase HINT1 OS=Arabidopsis thaliana GN=HINT1 PE=1 SV=1	1	2.02121e-56	232.37	LVAK(1)QEGLEEGFR	3	-0.20243	2	0.966	1.14	0.904	1.185	0.934	0.791
cds.Camellia_sinensis.comp21027_c0_seq1|m.39798	126	K	Adenylylsulfatase HINT1 OS=Arabidopsis thaliana GN=HINT1 PE=1 SV=1	1	7.69331e-05	138.31	DGLTGLSK(1)AEER	2	0.20938	1	1.08	1.022	0.865	0.951	0.799	0.844
cds.Camellia_sinensis.comp21034_c0_seq1|m.49400	35	K	Histone H3.3 OS=Oryza sativa subsp. indica GN=OsI_011536 PE=3 SV=1	1	4.52753e-07	95.6	K(1)SAPTTGGVK(1)K(1)PHR	3	0.10417	1	1.031	0.991	0.973	0.965	0.94	0.98
cds.Camellia_sinensis.comp21034_c0_seq1|m.49400	25	K	Histone H3.3 OS=Oryza sativa subsp. indica GN=OsI_011536 PE=3 SV=1	1	1.36338e-07	121.24	K(1)SAPTTGGVK(0.884)K(0.116)PHR	4	0.3592	7	0.769	1.179	1.156	1.539	1.499	0.979
cds.Camellia_sinensis.comp21034_c0_seq1|m.49400	120	K	Histone H3.3 OS=Oryza sativa subsp. indica GN=OsI_011536 PE=3 SV=1	1	0.0019656	84.859	VTIMPK(1)DIQLAR	2	2.9079	1	0.984	0.875	1.176	0.894	1.194	1.342
cds.Camellia_sinensis.comp21034_c0_seq1|m.49400	21	K	Histone H3.3 OS=Oryza sativa subsp. indica GN=OsI_011536 PE=3 SV=1	1	2.687e-22	192.38	QLATK(1)AAR	2	-0.49892	60	0.79	1.162	1.142	1.475	1.443	0.982
cds.Camellia_sinensis.comp21034_c0_seq1|m.49400	7	K	Histone H3.3 OS=Oryza sativa subsp. indica GN=OsI_011536 PE=3 SV=1	1	4.27353e-07	157.38	K(1)STGGK(1)APR	2	-1.0956	17	0.885	0.973	1.214	1.105	1.37	1.245
cds.Camellia_sinensis.comp21034_c0_seq1|m.49400	12	K	Histone H3.3 OS=Oryza sativa subsp. indica GN=OsI_011536 PE=3 SV=1	1	4.27353e-07	157.38	STGGK(1)APR	2	0.1385	21	0.841	0.984	1.267	1.174	1.504	1.287
cds.Camellia_sinensis.comp21034_c0_seq1|m.49400	77	K	Histone H3.3 OS=Oryza sativa subsp. indica GN=OsI_011536 PE=3 SV=1	1	5.09313e-05	149.69	EIAQDFK(1)TDLR	2	-0.85388	2	0.992	0.953	1.075	0.964	1.08	1.126
cds.Camellia_sinensis.comp21034_c0_seq1|m.49400	34	K	Histone H3.3 OS=Oryza sativa subsp. indica GN=OsI_011536 PE=3 SV=1	1	1.36338e-07	155.26	SAPTTGGVK(1)K	3	0.1117	5	0.963	0.852	1.233	0.887	1.276	1.445
cds.Camellia_sinensis.comp21034_c0_seq1|m.49400	16	K	Histone H3.3 OS=Oryza sativa subsp. indica GN=OsI_011536 PE=3 SV=1	1	2.687e-22	192.38	K(1)QLATK(1)AAR	2	1.4533	53	0.784	1.16	1.153	1.483	1.466	0.992
cds.Camellia_sinensis.comp21034_c0_seq1|m.49400	54	K	Histone H3.3 OS=Oryza sativa subsp. indica GN=OsI_011536 PE=3 SV=1	1	5.20978e-23	198.81	YQK(1)STELLIR	3	-1.6817	3	1.05	0.908	1.041	0.867	0.988	1.145
cds.Camellia_sinensis.comp21039_c0_seq1|m.29908	109	K	20 kDa chaperonin, chloroplastic OS=Arabidopsis thaliana GN=CPN20 PE=1 SV=2	1	7.34257e-05	140.16	NK(1)VDISVK	2	-0.12122	3	0.995	1.141	0.859	1.153	0.861	0.751
cds.Camellia_sinensis.comp21039_c0_seq1|m.29908	60	K	20 kDa chaperonin, chloroplastic OS=Arabidopsis thaliana GN=CPN20 PE=1 SV=2	1	0.00405752	99.539	YTTLK(1)PLGDR	2	0.56784	1	0.939	1.08	1.012	1.155	1.075	0.935
cds.Camellia_sinensis.comp21039_c0_seq1|m.29908	71	K	20 kDa chaperonin, chloroplastic OS=Arabidopsis thaliana GN=CPN20 PE=1 SV=2	1	0.00668038	115.71	IK(1)TAEEK	2	0.51439	1	0.95	1.135	0.933	1.199	0.979	0.821
cds.Camellia_sinensis.comp21039_c0_seq1|m.29908	167	K	20 kDa chaperonin, chloroplastic OS=Arabidopsis thaliana GN=CPN20 PE=1 SV=2	1	0.000508409	101.39	VLIK(1)VAEAEEK	3	-0.13737	2
cds.Camellia_sinensis.comp21045_c0_seq1|m.37610	234	K	Probable plastid-lipid-associated protein 4, chloroplastic OS=Arabidopsis thaliana GN=PAP4 PE=2 SV=1	1	0.00359916	102.4	GDK(1)GNLFILK	2	2.9324	2	0.967	1.092	0.957	1.134	0.988	0.875
cds.Camellia_sinensis.comp21052_c0_seq1|m.35948	6	K	40S ribosomal protein S10-1 OS=Arabidopsis thaliana GN=RPS10A PE=2 SV=1	1	0.00037351	131.06	MIIPEK(1)NR	2	-0.39653	1	1.005	1.016	0.985	1.013	0.976	0.968
cds.Camellia_sinensis.comp21053_c0_seq1|m.8628	576	K		1	0.00113082	69.229	SGVGK(1)SAWTVNK	3	-0.28835	1
cds.Camellia_sinensis.comp21115_c0_seq1|m.30691	140	K	Chaperone protein dnaJ 49 OS=Arabidopsis thaliana GN=ATJ49 PE=2 SV=2	1	0.00138484	82.417	LALLLHPDK(1)NK	3	1.5398	1
cds.Camellia_sinensis.comp21350_c0_seq2|m.15219	130	K	Carotenoid 9,10(9',10')-cleavage dioxygenase 1 OS=Pisum sativum GN=CCD1 PE=2 SV=1	1	0.00119358	131.35	LK(1)QEEFFGGSK	3	-1.7077	2	1.015	1.002	0.986	0.991	0.969	0.982
cds.Camellia_sinensis.comp21392_c0_seq2|m.8276	375	K	Probable galactinol--sucrose galactosyltransferase 2 OS=Arabidopsis thaliana GN=RFS2 PE=2 SV=2	1	0.032044	109.29	EFVSDIK(1)R	2	-0.33316	1
cds.Camellia_sinensis.comp21610_c0_seq1|m.10485	612	K	NADPH-dependent diflavin oxidoreductase 1 OS=Arabidopsis thaliana GN=ATR3 PE=1 SV=1	1	0.0305544	86.833	ALEK(1)AGK	2	-0.17075	1	1.014	0.978	1.014	0.968	0.997	1.034
cds.Camellia_sinensis.comp21721_c0_seq4|m.37998	209	K	2-C-methyl-D-erythritol 4-phosphate cytidylyltransferase, chloroplastic OS=Arabidopsis thaliana GN=ISPD PE=1 SV=1	1	0.0198696	124.42	PLVTTGDVK(1)K	2	-0.31707	1	1.174	0.795	0.982	0.68	0.835	1.234
cds.Camellia_sinensis.comp22081_c0_seq1|m.37321	59	K	Soluble inorganic pyrophosphatase 1 OS=Arabidopsis thaliana GN=PPA1 PE=1 SV=1	0.999999	0.0115789	83.869	VKYELDK(1)K	3	-0.16286	1	1.096	1.01	0.855	0.924	0.778	0.846
cds.Camellia_sinensis.comp22081_c0_seq1|m.37321	165	K	Soluble inorganic pyrophosphatase 1 OS=Arabidopsis thaliana GN=PPA1 PE=1 SV=1	1	0.0243453	72.138	FFEDYK(1)K	3	-0.74951	1	0.967	1.121	0.924	1.165	0.954	0.823
cds.Camellia_sinensis.comp22081_c0_seq1|m.37321	65	K	Soluble inorganic pyrophosphatase 1 OS=Arabidopsis thaliana GN=PPA1 PE=1 SV=1	1	0.0175989	86.18	TGMIK(1)VDR	2	-0.2142	1
cds.Camellia_sinensis.comp22081_c0_seq1|m.37321	54	K	Soluble inorganic pyrophosphatase 1 OS=Arabidopsis thaliana GN=PPA1 PE=1 SV=1	1	0.0337908	83.998	VK(1)YELDK	2	-0.43317	1	1.074	1.022	0.875	0.956	0.812	0.853
cds.Camellia_sinensis.comp22253_c0_seq1|m.45388	66	K	Major allergen Pru ar 1 OS=Prunus armeniaca PE=1 SV=1	1	0.000122401	78.505	QTNFHEGSHMK(1)CLK	4	-0.24412	2
cds.Camellia_sinensis.comp22694_c0_seq1|m.17208	369	K	Dihydrolipoyllysine-residue succinyltransferase component of 2-oxoglutarate dehydrogenase complex 2, mitochondrial OS=Arabidopsis thaliana GN=At4g26910 PE=1 SV=2	1	0.00166031	134.25	AINTLAK(1)K	3	0.35437	2	0.993	1.071	0.94	1.082	0.945	0.877
cds.Camellia_sinensis.comp22694_c0_seq1|m.17208	292	K	Dihydrolipoyllysine-residue succinyltransferase component of 2-oxoglutarate dehydrogenase complex 2, mitochondrial OS=Arabidopsis thaliana GN=At4g26910 PE=1 SV=2	1	1.56351e-05	146.16	DAFVEK(1)HGVK	2	0.49361	3	1.036	1.064	0.884	1.031	0.851	0.83
cds.Camellia_sinensis.comp22694_c0_seq1|m.17208	196	K	Dihydrolipoyllysine-residue succinyltransferase component of 2-oxoglutarate dehydrogenase complex 2, mitochondrial OS=Arabidopsis thaliana GN=At4g26910 PE=1 SV=2	1	4.16459e-15	88.09	SGEGVTHVAPSGTTAEPAPAEK(1)K	3	0.69191	2	1.014	0.957	1.039	0.948	1.024	1.085
cds.Camellia_sinensis.comp23042_c0_seq1|m.25951	33	K		1	0.00703988	125.97	MVFPIDLK(1)K	3	1.4489	2
cds.Camellia_sinensis.comp23042_c0_seq1|m.25951	375	K		1	2.40449e-05	140	QHYLDASVAYK(1)R	3	-0.8004	1
cds.Camellia_sinensis.comp23185_c0_seq1|m.52057	122	K	Protein SIEVE ELEMENT OCCLUSION B OS=Arabidopsis thaliana GN=SEOB PE=1 SV=1	1	0.000934923	108.47	INNIHEHLK(1)K	3	-0.34182	2	1.089	0.992	0.888	0.915	0.814	0.893
cds.Camellia_sinensis.comp23229_c0_seq2|m.32276	312	K	Ubiquinol oxidase 4, chloroplastic/chromoplastic OS=Arabidopsis thaliana GN=AOX4 PE=1 SV=2	1	0.0347497	42.083	EDEGEHCK(1)TMK	3	0.70361	1
cds.Camellia_sinensis.comp23229_c0_seq2|m.32276	258	K	Ubiquinol oxidase 4, chloroplastic/chromoplastic OS=Arabidopsis thaliana GN=AOX4 PE=1 SV=2	1	0.00259723	69.672	K(1)LPAPEVAVK	2	-0.99056	1
cds.Camellia_sinensis.comp23469_c0_seq2|m.34279	81	K		1	0.0266942	54.343	LNFK(1)NFPENR	2	-0.30227	1
cds.Camellia_sinensis.comp23492_c0_seq1|m.39466	56	K	Glutathione S-transferase DHAR2 OS=Arabidopsis thaliana GN=DHAR2 PE=1 SV=1	1	0.000582742	148.32	VLLTLEEK(1)K	2	-0.40725	1
cds.Camellia_sinensis.comp23511_c0_seq1|m.35001	125	K	Universal stress protein A-like protein OS=Arabidopsis thaliana GN=At3g01520 PE=1 SV=2	1	0.000382443	126.31	EVICHEVK(1)R	3	0.082555	1	1.018	0.907	1.09	0.895	1.069	1.2
cds.Camellia_sinensis.comp23543_c0_seq1|m.33026	290	K	Cinnamoyl-CoA reductase 1 OS=Arabidopsis thaliana GN=CCR1 PE=1 SV=1	1	0.00898429	111.95	FSNQK(1)LK	2	0.23031	1	1.074	1.026	0.87	0.959	0.808	0.847
cds.Camellia_sinensis.comp23549_c0_seq1|m.33670	202	K		1	5.87437e-14	178.49	ACDAVENYVK(1)K	2	3.0244	4	0.895	1.221	0.919	1.369	1.024	0.752
cds.Camellia_sinensis.comp23604_c0_seq1|m.10644	280	K		1	0.00418587	72.325	TDFYEVK(1)HR	3	-0.68158	1
cds.Camellia_sinensis.comp23618_c0_seq1|m.33504	172	K	Thioredoxin-like protein AAED1, chloroplastic OS=Arabidopsis thaliana GN=At2g37240 PE=1 SV=2	1	0.000653487	133.81	AFSEQTK(1)FK	2	0.15783	1	1.063	1	0.917	0.944	0.86	0.915
cds.Camellia_sinensis.comp23640_c0_seq1|m.22313	232	K	Formate dehydrogenase, mitochondrial OS=Solanum tuberosum GN=FDH1 PE=1 SV=2	1	0.000188056	67.136	LK(1)MDAELENAIGAK	3	-0.596	1
cds.Camellia_sinensis.comp23640_c0_seq1|m.22313	275	K	Formate dehydrogenase, mitochondrial OS=Solanum tuberosum GN=FDH1 PE=1 SV=2	1	0.000549357	134.15	GMFNK(1)DR	2	0.46458	1	1.036	1.011	0.945	0.979	0.909	0.933
cds.Camellia_sinensis.comp23691_c0_seq1|m.18836	114	K	Uridine kinase-like protein 1, chloroplastic OS=Arabidopsis thaliana GN=UKL1 PE=1 SV=1	1	0.00263542	139.43	GLTAEEAK(1)R	2	0.2906	2	0.986	1.016	1.014	1.035	1.027	0.998
cds.Camellia_sinensis.comp23719_c0_seq1|m.9918	140	K	THO complex subunit 4A OS=Arabidopsis thaliana GN=ALY1 PE=1 SV=1	1	0.0321326	42.976	QDALAALK(1)R	2	0.62661	1
cds.Camellia_sinensis.comp23814_c0_seq1|m.30203	24	K	Reticulon-like protein B8 OS=Arabidopsis thaliana GN=RTNLB8 PE=2 SV=1	1	0.0237941	107.03	ETLAEGVSK(1)K	3	0.17039	2
cds.Camellia_sinensis.comp23822_c0_seq1|m.12574	340	K	Phenylalanine--tRNA ligase beta subunit, cytoplasmic OS=Arabidopsis thaliana GN=At1g72550 PE=2 SV=1	1	0.0132537	82.671	MQLHAK(1)K	3	0.72526	1
cds.Camellia_sinensis.comp23822_c0_seq1|m.12574	471	K	Phenylalanine--tRNA ligase beta subunit, cytoplasmic OS=Arabidopsis thaliana GN=At1g72550 PE=2 SV=1	1	0.0199927	69.998	DHPK(1)PIK	3	0.41485	1
cds.Camellia_sinensis.comp23849_c0_seq15|m.12318	281	K	Bifunctional 3-dehydroquinate dehydratase/shikimate dehydrogenase, chloroplastic OS=Arabidopsis thaliana GN=EMB3004 PE=1 SV=1	1	0.00326989	71.176	SPILYNEAFK(1)K	3	0.18258	1
cds.Camellia_sinensis.comp23854_c0_seq1|m.38600	201	K		1	3.2559e-08	126.31	K(1)PEHQGLTLHFVEDR	3	-1.8751	2	0.954	1.06	1.013	1.117	1.06	0.954
cds.Camellia_sinensis.comp23877_c0_seq1|m.18718	373	K	Galactokinase OS=Arabidopsis thaliana GN=GAL1 PE=1 SV=2	1	0.0239638	108.98	ASHVYAEAK(1)R	2	-2.5235	1	1.052	0.883	1.066	0.842	1.01	1.205
cds.Camellia_sinensis.comp23877_c0_seq1|m.18718	393	K	Galactokinase OS=Arabidopsis thaliana GN=GAL1 PE=1 SV=2	0.958317	0.01571	46.318	DAVSSNISEEDK(0.042)LK(0.958)K	3	-0.71541	1
cds.Camellia_sinensis.comp23877_c0_seq1|m.18718	138	K	Galactokinase OS=Arabidopsis thaliana GN=GAL1 PE=1 SV=2	1	0.00261853	77.662	GYHEYAK(1)SK	3	-0.86007	1	1.001	0.967	1.045	0.969	1.042	1.08
cds.Camellia_sinensis.comp23887_c0_seq2|m.17749	73	K		1	0.0197419	75.109	FEDVEK(1)K	3	0.043426	1
cds.Camellia_sinensis.comp23905_c0_seq1|m.37019	95	K	Haloacid dehalogenase-like hydrolase domain-containing protein At3g48420 OS=Arabidopsis thaliana GN=At3g48420 PE=1 SV=1	1	0.0276107	85.837	K(1)TELFMALIEK	2	-0.39808	1	1.052	0.938	1.005	0.895	0.954	1.071
cds.Camellia_sinensis.comp23905_c0_seq1|m.37019	79	K	Haloacid dehalogenase-like hydrolase domain-containing protein At3g48420 OS=Arabidopsis thaliana GN=At3g48420 PE=1 SV=1	1	0.00406334	111.61	APK(1)SEEER	2	0.44814	1
cds.Camellia_sinensis.comp23914_c0_seq1|m.17817	408	K	Aminopeptidase M1 OS=Arabidopsis thaliana GN=APM1 PE=1 SV=1	1	0.00131618	136.53	EAEAMQEK(1)AR	2	0.70948	1	1.011	0.997	0.999	0.989	0.987	1.001
cds.Camellia_sinensis.comp23928_c0_seq1|m.4633	357	K	Coatomer subunit beta-1 OS=Arabidopsis thaliana GN=At4g31480 PE=2 SV=2	1	0.0106761	60.157	NVNEVVLTLK(1)K	3	-1.1134	1
cds.Camellia_sinensis.comp23928_c0_seq1|m.4633	188	K	Coatomer subunit beta-1 OS=Arabidopsis thaliana GN=At4g31480 PE=2 SV=2	1	0.000434797	139.74	VLSTEQDQSAK(1)R	2	-2.57	1
cds.Camellia_sinensis.comp23929_c0_seq1|m.31994	153	K	PHD finger protein ALFIN-LIKE 1 OS=Arabidopsis thaliana GN=AL1 PE=1 SV=1	0.999994	0.0045874	64.244	DKPSMDSGNK(1)SR	3	0.56884	1	0.932	0.949	1.17	1.023	1.252	1.23
cds.Camellia_sinensis.comp23930_c0_seq1|m.9730	563	K	Long chain acyl-CoA synthetase 8 OS=Arabidopsis thaliana GN=LACS8 PE=1 SV=1	1	0.00229808	130.15	TNEVYK(1)VDEK	2	0.3223	1	1.093	0.966	0.91	0.887	0.83	0.941
cds.Camellia_sinensis.comp24003_c0_seq1|m.33142	145	K	Phospholipid hydroperoxide glutathione peroxidase 1, chloroplastic OS=Arabidopsis thaliana GN=GPX1 PE=2 SV=2	1	1.55303e-11	170.11	DIDGNDVSLNK(1)FK	2	0.48376	2	1.02	1.082	0.887	1.065	0.867	0.817
cds.Camellia_sinensis.comp24003_c0_seq1|m.33142	126	K	Phospholipid hydroperoxide glutathione peroxidase 1, chloroplastic OS=Arabidopsis thaliana GN=GPX1 PE=2 SV=2	1	2.15162e-05	109.44	AATEK(1)TIYDFTVK	3	-1.2254	1	0.988	1.084	0.934	1.101	0.942	0.86
cds.Camellia_sinensis.comp24048_c0_seq3|m.28524	283	K	Histidine biosynthesis bifunctional protein hisIE, chloroplastic OS=Arabidopsis thaliana GN=HISN2 PE=1 SV=1	1	0.0261267	100.22	FSQSGIEEK(1)K	2	-0.23838	1	1.03	0.973	0.997	0.948	0.967	1.024
cds.Camellia_sinensis.comp24050_c0_seq1|m.19288	367	K	Protein RETICULATA-RELATED 6, chloroplastic OS=Arabidopsis thaliana GN=RER6 PE=2 SV=1	1	9.55277e-05	140.09	EFDLQK(1)R	2	0.5546	1	1.065	0.932	0.991	0.879	0.928	1.061
cds.Camellia_sinensis.comp24053_c0_seq4|m.11135	106	K		1	0.0315745	43.442	YYGSIGNK(1)R	2	0.32555	1
cds.Camellia_sinensis.comp24068_c0_seq1|m.34682	76	K		1	0.000497929	65.956	TMIK(1)DYDYNHDGR	3	-0.32203	1
cds.Camellia_sinensis.comp24077_c0_seq1|m.23151	127	K	3-isopropylmalate dehydrogenase, chloroplastic OS=Brassica napus PE=2 SV=1	1	0.001131	69.216	HLK(1)PETGLLQLR	3	-1.4424	1	0.93	1	1.116	1.078	1.197	1.114
cds.Camellia_sinensis.comp24077_c0_seq1|m.23151	105	K	3-isopropylmalate dehydrogenase, chloroplastic OS=Brassica napus PE=2 SV=1	1	0.000972483	63.682	K(1)SDAVLLGAIGGYK	3	-0.33562	1
cds.Camellia_sinensis.comp24077_c0_seq1|m.23151	222	K	3-isopropylmalate dehydrogenase, chloroplastic OS=Brassica napus PE=2 SV=1	1	1.49351e-39	214.54	IAFETAQK(1)R	2	0.014385	2	1.058	0.996	0.929	0.944	0.876	0.932
cds.Camellia_sinensis.comp24163_c0_seq1|m.42497	158	K	Ribosome-binding factor PSRP1, chloroplastic OS=Spinacia oleracea GN=PSRP1 PE=1 SV=2	1	0.0330938	56.205	RCEVTLFTK(1)K	3	-0.54731	1
cds.Camellia_sinensis.comp24176_c0_seq1|m.23265	132	K	Probable transcription factor At1g61730 OS=Arabidopsis thaliana GN=At1g61730 PE=1 SV=1	1	8.02573e-06	90.348	RPAPSENNSNQESK(1)R	3	-0.24177	1	1.073	0.87	1.049	0.814	0.975	1.204
cds.Camellia_sinensis.comp24205_c0_seq1|m.43355	55	K	Ferredoxin-thioredoxin reductase catalytic chain, chloroplastic OS=Glycine max GN=FTRC PE=2 SV=1	1	0.0225529	117.93	K(1)SGTYFCVDK	2	-0.66882	2	0.989	1.001	1.026	1.016	1.036	1.024
cds.Camellia_sinensis.comp24205_c0_seq1|m.43355	47	K	Ferredoxin-thioredoxin reductase catalytic chain, chloroplastic OS=Glycine max GN=FTRC PE=2 SV=1	1	5.54498e-40	213.53	K(1)FSEQYAR	2	0.98904	1	1.082	0.945	0.95	0.876	0.875	1.003
cds.Camellia_sinensis.comp24207_c0_seq1|m.26848	225	K	ATP-citrate synthase alpha chain protein 3 OS=Arabidopsis thaliana GN=ACLA-3 PE=2 SV=1	1	2.13489e-05	108.56	GELDDTAAFK(1)NFK	3	-0.17078	1	0.994	0.962	1.062	0.972	1.066	1.101
cds.Camellia_sinensis.comp24234_c0_seq3|m.46114	92	K		1	0.00435267	93.992	HITESFK(1)R	3	0.2571	1
cds.Camellia_sinensis.comp24266_c0_seq1|m.41470	115	K		0.99581	0.00153712	93.623	K(0.004)LPK(0.996)FIYDEEK	3	-0.50861	1	1.031	1.005	0.959	0.98	0.928	0.953
cds.Camellia_sinensis.comp24333_c0_seq1|m.26821	276	K	Histone acetyltransferase HAC1 OS=Arabidopsis thaliana GN=HAC1 PE=1 SV=2	1	0.00529843	81.709	SSIINCGAK(1)NR	2	-0.59617	1	0.922	0.983	1.148	1.07	1.243	1.167
cds.Camellia_sinensis.comp24387_c0_seq2|m.41361	170	K	Temperature-induced lipocalin-1 OS=Arabidopsis thaliana GN=TIL PE=1 SV=1	1	4.08539e-11	103.88	TQHTNPPPEEEGPK(1)DTK	3	2.048	1	0.871	1.41	0.741	1.625	0.849	0.525
cds.Camellia_sinensis.comp24387_c0_seq2|m.41361	81	K	Temperature-induced lipocalin-1 OS=Arabidopsis thaliana GN=TIL PE=1 SV=1	1	3.2044e-07	162.31	ANPNSDEAK(1)LK	2	0.34728	2	1.074	1.023	0.873	0.956	0.811	0.852
cds.Camellia_sinensis.comp24387_c0_seq2|m.41361	156	K	Temperature-induced lipocalin-1 OS=Arabidopsis thaliana GN=TIL PE=1 SV=1	1	9.77822e-05	62.203	LHK(1)TQHTNPPPEEEGPK	4	0.11994	1
cds.Camellia_sinensis.comp24387_c0_seq2|m.41361	62	K	Temperature-induced lipocalin-1 OS=Arabidopsis thaliana GN=TIL PE=1 SV=1	1	7.26467e-30	204.85	VLNETWNDGK(1)R	2	0.52481	1	1.013	1.086	0.895	1.076	0.881	0.823
cds.Camellia_sinensis.comp24397_c0_seq1|m.33080	114	K	Basic endochitinase OS=Vitis vinifera GN=CHIT1B PE=2 SV=1	1	1.08357e-15	185.08	TLFDQMLK(1)HR	2	1.9459	5	0.997	1.05	0.958	1.057	0.958	0.911
cds.Camellia_sinensis.comp24411_c0_seq1|m.4822	208	K		1	0.0144179	56.956	K(1)SNEVVHTQAK	3	0.62621	1
cds.Camellia_sinensis.comp24411_c0_seq1|m.4823	42	K		1	0.00113313	91.658	VK(1)HAVFHTQK	4	0.34406	1
cds.Camellia_sinensis.comp24412_c0_seq1|m.44139	7	K	Probable histone H2A variant 3 OS=Oryza sativa subsp. japonica GN=Os03g0743400 PE=2 SV=1	1	1.14987e-08	98.508	GGK(1)GLVAGK(1)TTAAAANK	3	0.29154	1	0.98	0.776	1.295	0.794	1.317	1.667
cds.Camellia_sinensis.comp24412_c0_seq1|m.44139	13	K	Probable histone H2A variant 3 OS=Oryza sativa subsp. japonica GN=Os03g0743400 PE=2 SV=1	1	1.14987e-08	98.508	GGK(1)GLVAGK(1)TTAAAANK	3	0.29154	1	0.98	0.776	1.295	0.794	1.317	1.667
cds.Camellia_sinensis.comp24412_c0_seq2|m.45149	56	K	Probable histone H2A variant 3 OS=Oryza sativa subsp. japonica GN=Os03g0743400 PE=2 SV=1	1	0.00123108	116.51	TTAAAVAAK(1)EK	2	-0.13203	2	0.911	0.811	1.357	0.892	1.486	1.672
cds.Camellia_sinensis.comp24413_c0_seq3|m.43397	170	K		1	0.0039398	75.819	K(1)HELTCISFK	3	-0.89811	1
cds.Camellia_sinensis.comp24440_c0_seq1|m.28957	66	K	ATP synthase gamma chain, chloroplastic OS=Nicotiana tabacum GN=ATPC PE=1 SV=1	1	6.28804e-07	161.67	IDSVK(1)NTQK	2	0.23272	2	1.054	0.96	0.976	0.914	0.924	1.016
cds.Camellia_sinensis.comp24465_c0_seq1|m.43939	59	K	Histone deacetylase complex subunit SAP18 OS=Arabidopsis thaliana GN=At2g45640 PE=1 SV=1	1	3.15411e-07	79.393	VFTK(1)IGGHHTDSDFAVR	4	-1.3157	1
cds.Camellia_sinensis.comp24465_c0_seq1|m.43939	36	K	Histone deacetylase complex subunit SAP18 OS=Arabidopsis thaliana GN=At2g45640 PE=1 SV=1	1	1.26148e-05	67.846	GGLPGPPPHPPK(1)NATR	3	-0.32858	1	0.922	1.048	1.073	1.141	1.161	1.023
cds.Camellia_sinensis.comp24528_c0_seq1|m.3142	270	K	NAD(P)H-quinone oxidoreductase subunit K, chloroplastic OS=Eucalyptus globulus subsp. globulus GN=ndhK PE=3 SV=2	1	0.0346953	83.206	EIFFK(1)YK	2	-0.33919	1
cds.Camellia_sinensis.comp24531_c1_seq1|m.29838	149	K		1	0.000388511	89.992	VSVKDEGPIGK(1)R	3	-0.03306	1	1.018	0.99	0.997	0.976	0.978	1.006
cds.Camellia_sinensis.comp24531_c1_seq1|m.29838	348	K		1	0.00558019	83.206	DLIFHK(1)IR	3	0.0031073	1	1.009	1.002	0.995	0.997	0.984	0.991
cds.Camellia_sinensis.comp24556_c0_seq1|m.40240	98	K	CDGSH iron-sulfur domain-containing protein NEET OS=Arabidopsis thaliana GN=NEET PE=1 SV=1	1	5.35394e-12	119.45	SGTFPLCDGSHVK(1)HNK	4	-0.35025	4	1.131	0.741	1.107	0.659	0.978	1.492
cds.Camellia_sinensis.comp24563_c0_seq1|m.34737	203	K	Proteasome subunit alpha type-1-B OS=Arabidopsis thaliana GN=PAF2 PE=1 SV=2	1	0.000264936	143.24	ETLQGEK(1)LK	2	1.7957	1
cds.Camellia_sinensis.comp24563_c0_seq1|m.34737	169	K	Proteasome subunit alpha type-1-B OS=Arabidopsis thaliana GN=PAF2 PE=1 SV=2	1	0.000886989	140.01	SQAAK(1)TYLER	2	1.4761	1	0.972	1.038	1.009	1.072	1.036	0.97
cds.Camellia_sinensis.comp24563_c0_seq1|m.34737	61	K	Proteasome subunit alpha type-1-B OS=Arabidopsis thaliana GN=PAF2 PE=1 SV=2	1	0.000208366	138.45	AQSELSSYQK(1)K	2	0.52461	2	1.064	0.969	0.951	0.914	0.893	0.981
cds.Camellia_sinensis.comp24569_c0_seq1|m.41022	97	K	Ran-binding protein 1 homolog b OS=Arabidopsis thaliana GN=RANBP1B PE=1 SV=2	1	0.00108949	125.75	GAGTVK(1)FLK	2	0.18265	1	1.045	1.011	0.93	0.971	0.888	0.919
cds.Camellia_sinensis.comp24569_c0_seq2|m.50549	97	K	Ran-binding protein 1 homolog c OS=Arabidopsis thaliana GN=RANBP1C PE=2 SV=1	1	0.00254999	113.93	GAGTVK(1)LLK	2	-0.21872	1	1.037	0.962	0.998	0.931	0.96	1.035
cds.Camellia_sinensis.comp24649_c0_seq2|m.24638	224	K		1	0.002339	99.752	KLPDQPAEK(1)K	3	-0.32532	1
cds.Camellia_sinensis.comp24653_c0_seq2|m.31027	278	K	2-alkenal reductase (NADP(+)-dependent) OS=Nicotiana tabacum GN=DBR PE=1 SV=1	1	3.15305e-15	176.97	AAPDMIDVVYK(1)R	2	-0.96129	6	1.045	0.948	1.002	0.91	0.957	1.055
cds.Camellia_sinensis.comp24653_c0_seq2|m.31027	198	K	2-alkenal reductase (NADP(+)-dependent) OS=Nicotiana tabacum GN=DBR PE=1 SV=1	1	0.011983	107.57	VELLK(1)EK	2	0.71034	2	1.058	0.964	0.963	0.915	0.908	0.997
cds.Camellia_sinensis.comp24691_c0_seq1|m.35394	264	K	Peptide deformylase 1A, chloroplastic OS=Solanum lycopersicum GN=PDF1A PE=2 SV=1	1	8.88262e-09	90.453	TVK(1)NLDLPLPIGSPK	3	0.41192	1
cds.Camellia_sinensis.comp24697_c0_seq1|m.34694	272	K	ABC transporter I family member 17 OS=Arabidopsis thaliana GN=ABCI17 PE=2 SV=1	1	0.0341183	42.425	LSEAK(1)HPMALR	3	1.3116	1
cds.Camellia_sinensis.comp24714_c0_seq1|m.50851	138	K	Superoxide dismutase [Cu-Zn], chloroplastic OS=Petunia hybrida GN=SODCP PE=2 SV=1	1	0.0264642	51.066	K(1)THGAPK	3	-0.33221	1
cds.Camellia_sinensis.comp24836_c0_seq2|m.45142	109	K	Protein translation factor SUI1 homolog OS=Oryza sativa subsp. japonica GN=GOS2 PE=3 SV=1	1	0.020199	60.589	EHIK(1)IHGF	3	0.38243	1
cds.Camellia_sinensis.comp24836_c0_seq2|m.45142	51	K	Protein translation factor SUI1 homolog OS=Oryza sativa subsp. japonica GN=GOS2 PE=3 SV=1	1	0.00109396	148.28	SLTTVQGLK(1)K	2	1.241	2	1.012	1.053	0.933	1.044	0.92	0.885
cds.Camellia_sinensis.comp24836_c0_seq2|m.45142	58	K	Protein translation factor SUI1 homolog OS=Oryza sativa subsp. japonica GN=GOS2 PE=3 SV=1	1	0.00156998	121.9	EFSYNK(1)ILK	2	1.7102	1	1.052	1.089	0.832	1.04	0.79	0.763
cds.Camellia_sinensis.comp24851_c0_seq1|m.28271	23	K	40S ribosomal protein S18 OS=Arabidopsis thaliana GN=RPS18A PE=1 SV=1	1	7.1985e-22	191.53	VQNTNVDGK(1)QK	3	0.2133	2	0.975	0.934	1.124	0.961	1.151	1.201
cds.Camellia_sinensis.comp24851_c0_seq1|m.28271	54	K	40S ribosomal protein S18 OS=Arabidopsis thaliana GN=RPS18A PE=1 SV=1	1	0.011741	67.93	KADVDMNK(1)R	3	-0.18508	1
cds.Camellia_sinensis.comp24851_c0_seq1|m.28271	47	K	40S ribosomal protein S18 OS=Arabidopsis thaliana GN=RPS18A PE=1 SV=1	1	0.0032402	89.171	K(1)ADVDMNKR	3	-2.6725	1	0.983	0.927	1.119	0.947	1.137	1.206
cds.Camellia_sinensis.comp24875_c0_seq1|m.21153	124	K	60S ribosomal protein L4-1 OS=Arabidopsis thaliana GN=RPL4A PE=1 SV=1	1	2.67178e-16	182.95	INVNQK(1)R	2	-0.42714	1	1.069	0.919	1.001	0.863	0.934	1.086
cds.Camellia_sinensis.comp24875_c0_seq1|m.21153	60	K	60S ribosomal protein L4-1 OS=Arabidopsis thaliana GN=RPL4A PE=1 SV=1	1	0.021379	65.224	QPYAVSK(1)K	3	-1.0171	1	0.926	1.073	1.039	1.163	1.119	0.967
cds.Camellia_sinensis.comp24875_c0_seq1|m.21153	186	K	60S ribosomal protein L4-1 OS=Arabidopsis thaliana GN=RPL4A PE=1 SV=1	1	0.00171839	85.837	QIGAYSDAEK(1)AK	2	-0.61357	1	1.013	0.94	1.06	0.932	1.043	1.125
cds.Camellia_sinensis.comp24875_c0_seq1|m.21153	338	K	60S ribosomal protein L4-1 OS=Arabidopsis thaliana GN=RPL4A PE=1 SV=1	1	0.000839744	129.89	LNPYAK(1)TAK	2	0.47279	1	1.058	0.953	0.978	0.903	0.921	1.025
cds.Camellia_sinensis.comp24910_c0_seq1|m.13294	243	K	Endo-1,3;1,4-beta-D-glucanase OS=Zea mays PE=1 SV=1	0.999996	1.95306e-11	107.98	YKDEDAGAVK(1)SAGEAHK	4	0.61596	1	0.985	0.993	1.041	1.013	1.054	1.045
cds.Camellia_sinensis.comp24910_c0_seq1|m.13294	204	K	Endo-1,3;1,4-beta-D-glucanase OS=Zea mays PE=1 SV=1	1	0.0319524	45.158	MSPPELVK(1)K	2	-0.79904	1
cds.Camellia_sinensis.comp24910_c0_seq1|m.13294	235	K	Endo-1,3;1,4-beta-D-glucanase OS=Zea mays PE=1 SV=1	1	0.00129034	136.7	YK(1)DEDAGAVK	2	0.22193	1	0.968	1.12	0.923	1.161	0.951	0.823
cds.Camellia_sinensis.comp24910_c0_seq1|m.13295	181	K	Probable chalcone--flavonone isomerase 3 OS=Arabidopsis thaliana GN=CHI3 PE=1 SV=1	1	0.00719298	112.36	NVVEMTK(1)K	3	-0.79433	2	1.065	1.099	0.803	1.035	0.753	0.731
cds.Camellia_sinensis.comp24911_c0_seq1|m.38588	57	K	40S ribosomal protein S11 OS=Glycine max GN=RPS11 PE=2 SV=2	1	1.28307e-08	165.58	DAIEGTYIDK(1)K	2	-0.44338	2	1.069	0.968	0.945	0.91	0.882	0.975
cds.Camellia_sinensis.comp24911_c0_seq1|m.38588	153	K	40S ribosomal protein S11 OS=Glycine max GN=RPS11 PE=2 SV=2	1	0.00011168	136.93	VIPAGSSAGGK(1)K	2	0.06991	2	1.061	0.946	0.981	0.896	0.923	1.035
cds.Camellia_sinensis.comp24917_c0_seq1|m.41745	158	K	ATP synthase subunit b', chloroplastic OS=Spinacia oleracea GN=ATPG PE=1 SV=2	1	1.00494e-09	170.04	AEISAALNK(1)MK	2	0.16603	2	0.821	1.215	1.033	1.485	1.255	0.849
cds.Camellia_sinensis.comp24917_c0_seq1|m.41745	121	K	ATP synthase subunit b', chloroplastic OS=Spinacia oleracea GN=ATPG PE=1 SV=2	1	0.0218445	95.502	DAAIK(1)EK	2	-0.90347	2	0.825	1.225	1.018	1.49	1.231	0.83
cds.Camellia_sinensis.comp24958_c0_seq1|m.31985	152	K	Ribulose bisphosphate carboxylase small chain 3B, chloroplastic OS=Arabidopsis thaliana GN=RBCS-3B PE=2 SV=2	1	0.000230355	134.77	EYPK(1)AFVR	2	0.12104	1	1.024	0.856	1.139	0.839	1.109	1.328
cds.Camellia_sinensis.comp25004_c0_seq2|m.48898	92	K	Histone H4 variant TH011 OS=Triticum aestivum PE=3 SV=2	1	1.13929e-24	193	TVTAMDVVYALK(1)R	3	-0.04776	2	1.065	0.754	1.192	0.71	1.116	1.578
cds.Camellia_sinensis.comp25004_c0_seq2|m.48898	6	K	Histone H4 variant TH011 OS=Triticum aestivum PE=3 SV=2	1	2.41739e-88	234.9	GK(1)GGK(1)GLGK(1)GGAK(1)R	3	-0.20985	23	0.95	0.863	1.239	0.911	1.301	1.434
cds.Camellia_sinensis.comp25004_c0_seq2|m.48898	32	K	Histone H4 variant TH011 OS=Triticum aestivum PE=3 SV=2	1	0.000112868	136.33	DNIQGITK(1)PAIR	2	-0.23348	1	0.937	0.976	1.133	1.045	1.206	1.159
cds.Camellia_sinensis.comp25004_c0_seq2|m.48898	13	K	Histone H4 variant TH011 OS=Triticum aestivum PE=3 SV=2	1	2.41739e-88	234.9	GLGK(1)GGAK(1)R	2	-0.65302	61	0.881	0.957	1.237	1.089	1.399	1.29
cds.Camellia_sinensis.comp25004_c0_seq2|m.48898	9	K	Histone H4 variant TH011 OS=Triticum aestivum PE=3 SV=2	1	2.41739e-88	234.9	GK(1)GGK(1)GLGK(1)GGAK(1)R	3	-0.20985	44	0.917	0.881	1.271	0.964	1.383	1.441
cds.Camellia_sinensis.comp25004_c0_seq2|m.48898	17	K	Histone H4 variant TH011 OS=Triticum aestivum PE=3 SV=2	1	2.41739e-88	234.9	GLGK(1)GGAK(1)R	2	-0.65302	45	0.839	1.016	1.234	1.215	1.466	1.213
cds.Camellia_sinensis.comp25031_c0_seq1|m.16523	100	K	Selenocysteine methyltransferase OS=Astragalus bisulcatus GN=SMTA PE=1 SV=1	1	8.57066e-07	93.348	GFSQEESEAMLK(1)R	3	1.711	1
cds.Camellia_sinensis.comp25034_c0_seq2|m.32478	147	K	L-ascorbate peroxidase, cytosolic OS=Pisum sativum GN=APX1 PE=1 SV=2	1	0.0161039	49.333	DVFVK(1)HMGLSDK	3	0.88474	1
cds.Camellia_sinensis.comp25034_c0_seq2|m.32478	30	K	L-ascorbate peroxidase, cytosolic OS=Pisum sativum GN=APX1 PE=1 SV=2	1	5.90181e-08	143.46	GFIAEK(1)NCAPLMLR	2	0.088588	1
cds.Camellia_sinensis.comp25034_c0_seq2|m.32478	13	K	L-ascorbate peroxidase, cytosolic OS=Pisum sativum GN=APX1 PE=1 SV=2	1	2.61802e-12	131.82	CYPTVSEEYK(1)K	2	-1.497	2
cds.Camellia_sinensis.comp25035_c0_seq1|m.34370	73	K	Photosystem II 22 kDa protein, chloroplastic OS=Spinacia oleracea GN=PSBS PE=1 SV=1	1	0.0225604	89.296	VAEPK(1)PK	2	1.0239	2	0.874	1.313	0.846	1.507	0.964	0.643
cds.Camellia_sinensis.comp25036_c0_seq1|m.20734	227	K	S-adenosylmethionine synthase 2 OS=Vitis vinifera GN=METK2 PE=3 SV=1	1	1.94869e-05	85.28	YLDEK(1)TIFHLNPSGR	3	1.0966	1
cds.Camellia_sinensis.comp25050_c0_seq1|m.47802	182	K	Probable histone H2A.5 OS=Arabidopsis thaliana GN=At5g27670 PE=1 SV=1	1	9.24654e-08	113.38	SAAADSEK(1)ASK(1)SPK(1)SPK	4	0.55561	4	0.95	0.83	1.277	0.878	1.34	1.534
cds.Camellia_sinensis.comp25050_c0_seq1|m.47802	179	K	Probable histone H2A.5 OS=Arabidopsis thaliana GN=At5g27670 PE=1 SV=1	1	9.24654e-08	113.38	SAAADSEK(1)ASK(1)SPK(1)SPK	4	0.55561	7	0.982	0.821	1.241	0.839	1.261	1.508
cds.Camellia_sinensis.comp25050_c0_seq1|m.47802	66	K	Probable histone H2A.5 OS=Arabidopsis thaliana GN=At5g27670 PE=1 SV=1	1	0.0330871	84.615	SVTK(1)SIK	2	0.42045	1
cds.Camellia_sinensis.comp25050_c0_seq1|m.47802	168	K	Probable histone H2A.5 OS=Arabidopsis thaliana GN=At5g27670 PE=1 SV=1	1	0.000459526	124.67	K(1)SAAADSEK	3	-0.233	2	0.924	0.842	1.304	0.914	1.407	1.546
cds.Camellia_sinensis.comp25050_c0_seq1|m.47802	176	K	Probable histone H2A.5 OS=Arabidopsis thaliana GN=At5g27670 PE=1 SV=1	1	9.24654e-08	162.31	SAAADSEK(1)ASK(1)SPK(1)SPK	4	0.55561	9	0.955	0.796	1.308	0.837	1.365	1.64
cds.Camellia_sinensis.comp25052_c0_seq1|m.4227	256	K	1,4-alpha-glucan-branching enzyme 3, chloroplastic/amyloplastic OS=Arabidopsis thaliana GN=SBE3 PE=1 SV=1	1	0.0342794	47.96	HK(1)HPEAPK	3	0.74057	1
cds.Camellia_sinensis.comp25068_c0_seq1|m.31453	66	K		1	0.0258407	52.49	TSPNEVK(1)K	2	-2.4232	1
cds.Camellia_sinensis.comp25087_c0_seq1|m.41266	76	K	60S ribosomal protein L22-2 OS=Arabidopsis thaliana GN=RPL22B PE=2 SV=1	1	6.28106e-55	231.52	ITVTSTDNFSK(1)R	3	0.38459	2	1.085	0.901	0.996	0.833	0.917	1.105
cds.Camellia_sinensis.comp25092_c0_seq2|m.43164	58	K	60S ribosomal protein L36-2 OS=Arabidopsis thaliana GN=RPL36B PE=2 SV=1	1	0.00911283	129.34	EVAGFAPYEK(1)R	3	0.3689	3	0.936	0.933	1.182	1.001	1.261	1.265
cds.Camellia_sinensis.comp25164_c0_seq3|m.24641	219	K	Beta-hexosaminidase 1 OS=Arabidopsis thaliana GN=HEXO1 PE=1 SV=1	1	0.00228714	88.495	HFLPIDVIK(1)K	3	0.055971	1	0.994	0.947	1.079	0.956	1.083	1.139
cds.Camellia_sinensis.comp25190_c0_seq1|m.35088	207	K	40S ribosomal protein S6 OS=Asparagus officinalis GN=rps6 PE=2 SV=1	1	0.000294645	147.24	AK(1)SEAADYQK	2	-0.272	1	1.061	0.899	1.033	0.85	0.972	1.147
cds.Camellia_sinensis.comp25190_c0_seq1|m.35088	14	K	40S ribosomal protein S6 OS=Asparagus officinalis GN=rps6 PE=2 SV=1	1	0.000443244	118.08	FNIANPTTGCQK(1)K	2	-0.26966	2	1.003	0.927	1.088	0.928	1.082	1.171
cds.Camellia_sinensis.comp25199_c0_seq1|m.17068	239	K	ATP-dependent 6-phosphofructokinase 4, chloroplastic OS=Arabidopsis thaliana GN=PFK4 PE=1 SV=1	1	0.00125936	113.74	TVNDIHK(1)R	3	0.0067376	1	1.018	1.01	0.975	0.996	0.957	0.965
cds.Camellia_sinensis.comp25200_c0_seq2|m.44828	40	K	60S ribosomal protein L44 OS=Gossypium hirsutum GN=RPL44 PE=3 SV=3	1	0.000860479	115.57	GKDSLAAQGK(1)R	3	0.12361	3	1.016	0.894	1.108	0.883	1.088	1.239
cds.Camellia_sinensis.comp25200_c0_seq2|m.44828	89	K	60S ribosomal protein L44 OS=Gossypium hirsutum GN=RPL44 PE=3 SV=3	0.999838	0.0262544	42.083	CK(1)HFEIGGDKK	4	-1.1105	1
cds.Camellia_sinensis.comp25234_c0_seq1|m.45771	69	K	EG45-like domain containing protein OS=Citrus jambhiri GN=CjBAp12 PE=1 SV=1	1	1.12556e-14	178.54	NYK(1)VTCTGR	2	-0.34587	1	0.737	1.296	1.07	1.765	1.449	0.825
cds.Camellia_sinensis.comp25300_c0_seq1|m.38412	172	K	50S ribosomal protein L29, chloroplastic OS=Arabidopsis thaliana GN=RPL29 PE=1 SV=1	1	1.31479e-05	159.34	EIEEGINK(1)R	2	-0.015776	1	1.043	0.902	1.059	0.869	1.013	1.172
cds.Camellia_sinensis.comp25300_c0_seq1|m.38412	143	K	50S ribosomal protein L29, chloroplastic OS=Arabidopsis thaliana GN=RPL29 PE=1 SV=1	1	9.06944e-07	161.19	NEFK(1)SSEFR	2	-1.3525	1	1.027	0.899	1.087	0.879	1.055	1.207
cds.Camellia_sinensis.comp25311_c0_seq1|m.7542	205	K	Calnexin homolog 1 OS=Arabidopsis thaliana GN=CNX1 PE=1 SV=1	1	0.0326013	92.538	ILIDGEEK(1)K	2	0.22881	1	1.017	0.897	1.102	0.886	1.08	1.227
cds.Camellia_sinensis.comp25311_c0_seq1|m.7542	59	K	Calnexin homolog 1 OS=Arabidopsis thaliana GN=CNX1 PE=1 SV=1	1	0.00620055	107.32	GVWK(1)HAK	2	3.0698	2	1.047	0.832	1.13	0.798	1.076	1.354
cds.Camellia_sinensis.comp25311_c0_seq1|m.7542	330	K	Calnexin homolog 1 OS=Arabidopsis thaliana GN=CNX1 PE=1 SV=1	1	0.016186	101.64	NPAYK(1)GK	2	-0.78642	1
cds.Camellia_sinensis.comp25311_c0_seq1|m.7542	91	K	Calnexin homolog 1 OS=Arabidopsis thaliana GN=CNX1 PE=1 SV=1	1	0.00108949	125.75	VLDEPVK(1)LK	3	0.35473	2	1.033	0.93	1.041	0.903	1.004	1.117
cds.Camellia_sinensis.comp25316_c0_seq1|m.8737	43	K	Translation initiation factor IF-2, chloroplastic OS=Arabidopsis thaliana GN=At1g17220 PE=2 SV=2	1	0.0192862	68.76	EHK(1)PILVDK	2	-0.60135	1	1.057	1.01	0.916	0.96	0.864	0.905
cds.Camellia_sinensis.comp25370_c0_seq1|m.26624	156	K		0.999999	0.0288726	75.825	KFELAK(1)R	3	-0.21576	1	1.089	0.907	0.985	0.835	0.902	1.085
cds.Camellia_sinensis.comp25412_c0_seq1|m.11340	162	K	Succinate dehydrogenase [ubiquinone] iron-sulfur subunit 2, mitochondrial OS=Arabidopsis thaliana GN=SDH2-2 PE=1 SV=2	1	0.00111055	136.39	SIEPWLK(1)R	2	-0.22813	1	1.07	1	0.906	0.938	0.845	0.904
cds.Camellia_sinensis.comp25412_c0_seq1|m.11340	86	K	Succinate dehydrogenase [ubiquinone] iron-sulfur subunit 2, mitochondrial OS=Arabidopsis thaliana GN=SDH2-2 PE=1 SV=2	1	2.47795e-23	190.03	IK(1)NEIDPTLTFR	3	0.024457	2	1.04	1.056	0.889	1.019	0.852	0.841
cds.Camellia_sinensis.comp25420_c0_seq1|m.34045	52	K	Protein BOBBER 1 OS=Arabidopsis thaliana GN=BOB1 PE=1 SV=1	1	0.000299549	115.83	ESDLFK(1)SDSVVR	2	-0.44723	1	0.98	1.035	1.001	1.061	1.018	0.964
cds.Camellia_sinensis.comp25420_c0_seq1|m.34045	22	K	Protein BOBBER 1 OS=Arabidopsis thaliana GN=BOB1 PE=1 SV=1	1	0.00100072	83.226	HTPKPSSSTK(1)K	4	-0.1941	1
cds.Camellia_sinensis.comp25420_c0_seq1|m.34045	168	K	Protein BOBBER 1 OS=Arabidopsis thaliana GN=BOB1 PE=1 SV=1	1	0.0162538	63.076	EIACEMK(1)K	3	0.13575	2
cds.Camellia_sinensis.comp25420_c0_seq1|m.34045	12	K	Protein BOBBER 1 OS=Arabidopsis thaliana GN=BOB1 PE=1 SV=1	0.999995	2.4532e-21	112.58	AILTECEDDQK(1)HTPKPSSSTK	4	0.38358	1	1.138	0.9	0.918	0.794	0.805	1.019
cds.Camellia_sinensis.comp25442_c0_seq1|m.40798	83	K	40S ribosomal protein S15 OS=Oryza sativa subsp. japonica GN=RPS15 PE=2 SV=2	1	1.4827e-12	136.63	EAPPGEKPELVK(1)THLR	4	0.65449	3	0.936	1.037	1.066	1.113	1.136	1.026
cds.Camellia_sinensis.comp25446_c0_seq1|m.13292	171	K		1	3.03123e-06	143.94	LACENAK(1)HADEQR	3	-0.80932	1	1.029	0.994	0.975	0.969	0.945	0.98
cds.Camellia_sinensis.comp25454_c0_seq1|m.28314	241	K	Flavanone 3-dioxygenase OS=Petroselinum crispum GN=FHT PE=1 SV=1	1	0.0015893	69.314	CPQPDLTLGLK(1)R	3	-0.93531	2
cds.Camellia_sinensis.comp25454_c0_seq1|m.28314	380	K	Flavanone 3-dioxygenase OS=Petroselinum crispum GN=FHT PE=1 SV=1	1	0.0118655	51.726	LLQDQQDIEK(1)AK	3	-1.2441	1
cds.Camellia_sinensis.comp25454_c0_seq1|m.28314	361	K	Flavanone 3-dioxygenase OS=Petroselinum crispum GN=FHT PE=1 SV=1	1	0.00411366	111.46	DIELAK(1)LK	2	0.083645	1	1.094	1.225	0.617	1.124	0.562	0.503
cds.Camellia_sinensis.comp25454_c0_seq1|m.28314	135	K	Flavanone 3-dioxygenase OS=Petroselinum crispum GN=FHT PE=1 SV=1	1	0.0117206	75.696	FDMSGGK(1)K	3	-0.13998	1	1.011	1.286	0.671	1.278	0.662	0.521
cds.Camellia_sinensis.comp25497_c0_seq1|m.43426	74	K	NADH dehydrogenase [ubiquinone] 1 beta subcomplex subunit 9 OS=Arabidopsis thaliana GN=CIB22 PE=1 SV=1	1	2.18678e-05	126.09	LIADGEASHNK(1)WR	3	-0.54755	1	0.982	1.029	1.004	1.052	1.021	0.974
cds.Camellia_sinensis.comp25502_c0_seq1|m.37641	201	K	Abscisic stress-ripening protein 2 OS=Solanum lycopersicum GN=ASR2 PE=4 SV=1	0.997337	3.42858e-08	153.09	K(0.003)DAK(0.997)EEDEESHGK	4	0.6742	1	0.975	1.006	1.043	1.036	1.067	1.035
cds.Camellia_sinensis.comp25502_c0_seq1|m.37641	210	K	Abscisic stress-ripening protein 2 OS=Solanum lycopersicum GN=ASR2 PE=4 SV=1	1	7.14841e-08	139.66	KDAKEEDEESHGK(1)K	4	0.26911	4	0.879	1.065	1.118	1.215	1.268	1.048
cds.Camellia_sinensis.comp25502_c0_seq1|m.37641	171	K	Abscisic stress-ripening protein 2 OS=Solanum lycopersicum GN=ASR2 PE=4 SV=1	1	0.00131726	87.216	DPEHAHK(1)HK	3	0.24213	6	0.926	1.031	1.087	1.118	1.171	1.053
cds.Camellia_sinensis.comp25522_c0_seq1|m.12388	163	K	Dihydrolipoyllysine-residue acetyltransferase component 2 of pyruvate dehydrogenase complex, mitochondrial OS=Arabidopsis thaliana GN=At3g13930 PE=1 SV=2	1	1.17491e-18	180.7	SQLNSLQEASGGK(1)R	2	0.59137	2	1.027	0.955	1.021	0.932	0.993	1.069
cds.Camellia_sinensis.comp25522_c0_seq1|m.12388	233	K	Dihydrolipoyllysine-residue acetyltransferase component 2 of pyruvate dehydrogenase complex, mitochondrial OS=Arabidopsis thaliana GN=At3g13930 PE=1 SV=2	1	0.000606633	105.65	ISDDVK(1)LLAQK	2	0.097154	2	0.989	1.006	1.02	1.02	1.028	1.012
cds.Camellia_sinensis.comp25540_c0_seq1|m.38260	151	K		1	0.0134381	86.014	FKESPLLK(1)K	3	-0.36058	1
cds.Camellia_sinensis.comp25549_c0_seq1|m.3438	429	K	Hexokinase-1 OS=Arabidopsis thaliana GN=HXK1 PE=1 SV=2	1	0.0270802	63.148	VVGSK(1)LK	3	0.23274	1	0.964	0.901	1.175	0.939	1.216	1.301
cds.Camellia_sinensis.comp25559_c0_seq1|m.36815	218	K	Outer envelope pore protein 16-3, chloroplastic/mitochondrial OS=Arabidopsis thaliana GN=OEP163 PE=1 SV=1	1	0.00476828	73.499	EYYPYTTK(1)K	2	2.3807	1
cds.Camellia_sinensis.comp25607_c0_seq1|m.14266	237	K	Adenosylhomocysteinase OS=Petroselinum crispum GN=SAHH PE=2 SV=2	1	0.00129034	136.7	SK(1)FDNLYGCR	2	-0.072192	1	1.024	0.986	0.991	0.967	0.966	1.003
cds.Camellia_sinensis.comp25607_c0_seq1|m.14266	479	K	Adenosylhomocysteinase OS=Petroselinum crispum GN=SAHH PE=2 SV=2	1	2.05926e-05	104.59	IPVEGPYK(1)PAHYR	3	1.2875	1
cds.Camellia_sinensis.comp25607_c0_seq1|m.14266	190	K	Adenosylhomocysteinase OS=Petroselinum crispum GN=SAHH PE=2 SV=2	0.999847	0.0122556	67.113	DGLKTDPK(1)R	3	0.02341	1	1.057	0.931	1.003	0.884	0.946	1.074
cds.Camellia_sinensis.comp25607_c0_seq1|m.14266	53	K	Adenosylhomocysteinase OS=Petroselinum crispum GN=SAHH PE=2 SV=2	1	8.25932e-05	115.06	VEFGPSQPFK(1)GAR	2	-0.41768	1
cds.Camellia_sinensis.comp25607_c0_seq1|m.14266	186	K	Adenosylhomocysteinase OS=Petroselinum crispum GN=SAHH PE=2 SV=2	1	0.00292618	95.502	DGLK(1)TDPK	3	0.048914	2	1.056	0.932	1.005	0.887	0.949	1.077
cds.Camellia_sinensis.comp25607_c0_seq1|m.14266	441	K	Adenosylhomocysteinase OS=Petroselinum crispum GN=SAHH PE=2 SV=2	1	8.28384e-05	143.97	VYVLPK(1)HLDEK	2	0.23577	4	1.057	0.909	1.03	0.863	0.973	1.132
cds.Camellia_sinensis.comp25607_c0_seq1|m.14266	211	K	Adenosylhomocysteinase OS=Petroselinum crispum GN=SAHH PE=2 SV=2	1	4.052e-126	279.65	LVGVSEETTTGVK(1)R	3	0.38445	4	1.031	0.971	0.998	0.946	0.966	1.026
cds.Camellia_sinensis.comp25645_c0_seq1|m.23361	391	K	Delta-aminolevulinic acid dehydratase 1, chloroplastic OS=Arabidopsis thaliana GN=HEMB1 PE=2 SV=1	1	0.0037043	77.894	AGGVLK(1)MIEEER	2	-0.64402	1
cds.Camellia_sinensis.comp25645_c0_seq1|m.23361	168	K	Delta-aminolevulinic acid dehydratase 1, chloroplastic OS=Arabidopsis thaliana GN=HEMB1 PE=2 SV=1	1	0.000455021	124.67	HGLVEEVSK(1)AR	3	2.3357	2	0.975	1.033	1.012	1.065	1.036	0.977
cds.Camellia_sinensis.comp25680_c0_seq1|m.17593	152	K	Photosystem I reaction center subunit II, chloroplastic OS=Cucumis sativus GN=psaD PE=1 SV=1	1	0.000823722	140.78	EGPNLLK(1)LAR	2	-0.55151	1	1.104	0.974	0.886	0.886	0.8	0.908
cds.Camellia_sinensis.comp25680_c0_seq1|m.17593	191	K	Photosystem I reaction center subunit II, chloroplastic OS=Cucumis sativus GN=psaD PE=1 SV=1	1	8.94243e-16	104.35	VFPNGEVQYLHPK(1)DGVYPEK	4	0.17318	2	1.032	0.999	0.966	0.971	0.933	0.965
cds.Camellia_sinensis.comp25680_c0_seq1|m.17593	215	K	Photosystem I reaction center subunit II, chloroplastic OS=Cucumis sativus GN=psaD PE=1 SV=1	1	2.13626e-32	204.35	SIGK(1)NASPIEVK	2	0.20242	2	1.115	0.958	0.888	0.862	0.794	0.926
cds.Camellia_sinensis.comp25680_c0_seq1|m.17593	173	K	Photosystem I reaction center subunit II, chloroplastic OS=Cucumis sativus GN=psaD PE=1 SV=1	1	0.0146069	103.75	IK(1)YQFYR	2	-1.2138	1
cds.Camellia_sinensis.comp25680_c0_seq1|m.17593	198	K	Photosystem I reaction center subunit II, chloroplastic OS=Cucumis sativus GN=psaD PE=1 SV=1	1	0.00040697	97.69	DGVYPEK(1)VNPGR	2	0.32254	2	1.044	0.963	0.986	0.927	0.942	1.021
cds.Camellia_sinensis.comp25680_c0_seq1|m.17593	223	K	Photosystem I reaction center subunit II, chloroplastic OS=Cucumis sativus GN=psaD PE=1 SV=1	1	2.41249e-07	158.93	NASPIEVK(1)FTGK	2	0.8901	4	1.091	0.963	0.916	0.887	0.838	0.949
cds.Camellia_sinensis.comp25692_c0_seq1|m.23212	28	K	Urease accessory protein G OS=Oryza sativa subsp. indica GN=UREG PE=2 SV=1	1	6.03418e-11	109.04	EDGEFLVK(1)HGALPEER	3	-0.24924	1	1.014	1.012	0.976	1.001	0.961	0.964
cds.Camellia_sinensis.comp25697_c0_seq1|m.5308	661	K	Lon protease homolog, mitochondrial OS=Oryza sativa subsp. indica GN=OsI_27415 PE=2 SV=1	1	0.01898	61.78	NLQK(1)HIEK	3	0.13768	1
cds.Camellia_sinensis.comp25724_c0_seq2|m.44787	153	K		1	0.0299773	76.221	DLLLQK(1)LR	2	-0.10562	1	0.948	0.974	1.118	1.031	1.176	1.145
cds.Camellia_sinensis.comp25726_c0_seq1|m.23728	159	K		1	0.00297438	100.84	K(1)HNITDER	3	-0.060427	1	1.019	0.978	1.007	0.963	0.985	1.028
cds.Camellia_sinensis.comp25726_c0_seq1|m.23728	44	K		1	0.0176084	58.699	IVEVNPINK(1)K	3	1.9498	1
cds.Camellia_sinensis.comp25783_c0_seq3|m.47998	90	K		1	0.0300229	43.442	TENRK(1)K(1)K(1)R	2	-1.1007	1	1.062	0.922	1.007	0.871	0.945	1.09
cds.Camellia_sinensis.comp25783_c0_seq3|m.47998	89	K		1	0.0300229	43.442	TENRK(1)K(1)K(1)R	2	-1.1007	1	1.062	0.922	1.007	0.871	0.945	1.09
cds.Camellia_sinensis.comp25783_c0_seq3|m.47998	91	K		1	0.0300229	43.442	TENRK(1)K(1)K(1)R	2	-1.1007	1	1.062	0.922	1.007	0.871	0.945	1.09
cds.Camellia_sinensis.comp25806_c0_seq1|m.33587	81	K	NAD(P)H-quinone oxidoreductase subunit M, chloroplastic OS=Vitis vinifera GN=ndhM PE=2 SV=1	1	0.0181161	63.473	PVEPQLNVK(1)SK	2	2.1485	1	0.993	1.006	1.014	1.017	1.019	1.007
cds.Camellia_sinensis.comp25806_c0_seq1|m.33587	177	K	NAD(P)H-quinone oxidoreductase subunit M, chloroplastic OS=Vitis vinifera GN=ndhM PE=2 SV=1	1	0.0140648	57.532	K(1)LLYDGEIK	2	-0.37578	1
cds.Camellia_sinensis.comp25819_c1_seq1|m.34973	132	K	Protein TIC 21, chloroplastic OS=Arabidopsis thaliana GN=TIC21 PE=1 SV=1	1	0.00593401	105.98	ADVVK(1)SLK	2	-0.4329	1	0.932	1.087	1.014	1.169	1.085	0.932
cds.Camellia_sinensis.comp25834_c0_seq1|m.24919	398	K	Fructose-bisphosphate aldolase 3, chloroplastic OS=Arabidopsis thaliana GN=FBA3 PE=1 SV=1	1	0.000108859	139.86	YTAEGENEDAK(1)K	2	-0.18362	3	1.029	1.064	0.895	1.039	0.867	0.84
cds.Camellia_sinensis.comp25834_c0_seq1|m.24919	91	K	Fructose-bisphosphate aldolase 3, chloroplastic OS=Arabidopsis thaliana GN=FBA3 PE=1 SV=1	1	5.2029e-107	262.42	GILAIDESNATCGK(1)R	3	-0.77219	2	1.056	0.932	1.004	0.887	0.949	1.076
cds.Camellia_sinensis.comp25834_c0_seq1|m.24919	364	K	Fructose-bisphosphate aldolase 3, chloroplastic OS=Arabidopsis thaliana GN=FBA3 PE=1 SV=1	1	1.2805e-07	127.18	TWQGHPK(1)NVEAAQK	3	-0.10547	1	1.065	0.997	0.918	0.939	0.86	0.92
cds.Camellia_sinensis.comp25857_c0_seq1|m.29195	286	K		1	0.00407864	95.352	AAMVHNK(1)K	3	-1.7401	2	0.988	0.987	1.043	1.003	1.052	1.055
cds.Camellia_sinensis.comp25862_c0_seq1|m.10282	115	K	ABC transporter G family member 7 OS=Arabidopsis thaliana GN=ABCG7 PE=2 SV=1	1	0.000504416	95.417	FLLK(1)NVTGEAK	2	0.92788	1
cds.Camellia_sinensis.comp25863_c0_seq1|m.22745	239	K	Acetyl-coenzyme A carboxylase carboxyl transferase subunit beta, chloroplastic OS=Panax ginseng GN=accD PE=3 SV=2	1	2.04342e-05	103.76	ESANDLDVTQK(1)YK	3	0.26282	1	1.105	0.866	1.005	0.786	0.908	1.16
cds.Camellia_sinensis.comp25863_c0_seq1|m.22745	372	K	Acetyl-coenzyme A carboxylase carboxyl transferase subunit beta, chloroplastic OS=Panax ginseng GN=accD PE=3 SV=2	1	0.00169853	110.22	LIEHATK(1)K	2	-0.067972	2	0.956	1.048	1.022	1.101	1.067	0.973
cds.Camellia_sinensis.comp25866_c0_seq1|m.12227	155	K	NADH dehydrogenase [ubiquinone] iron-sulfur protein 1, mitochondrial OS=Solanum tuberosum PE=2 SV=1	1	0.0154464	71.501	TDTPIAK(1)K	3	-0.016128	1
cds.Camellia_sinensis.comp25866_c0_seq1|m.12227	148	K	NADH dehydrogenase [ubiquinone] iron-sulfur protein 1, mitochondrial OS=Solanum tuberosum PE=2 SV=1	1	0.00439847	96.229	IK(1)TDTPIAK	2	-0.033104	1	1.087	0.944	0.944	0.871	0.864	0.998
cds.Camellia_sinensis.comp25866_c0_seq1|m.12227	343	K	NADH dehydrogenase [ubiquinone] iron-sulfur protein 1, mitochondrial OS=Solanum tuberosum PE=2 SV=1	1	0.0116084	120.87	FFYDGLK(1)R	2	0.12413	1
cds.Camellia_sinensis.comp25868_c0_seq1|m.24454	37	K	Heterogeneous nuclear ribonucleoprotein 1 OS=Arabidopsis thaliana GN=RNP1 PE=1 SV=1	1	1.2546e-05	130.56	DATHATFVK(1)HFGK	4	0.75805	1	0.958	1.132	0.924	1.185	0.963	0.816
cds.Camellia_sinensis.comp25884_c0_seq1|m.21957	75	K		1	8.14254e-08	105.9	ASKPESEPQFFPEK(1)R	3	0.0071151	1	0.969	1.057	0.993	1.094	1.022	0.939
cds.Camellia_sinensis.comp25884_c0_seq1|m.21957	361	K		1	0.00877589	85.265	YYGK(1)AHK	3	0.3235	1	0.867	1.025	1.182	1.186	1.361	1.152
cds.Camellia_sinensis.comp25886_c0_seq2|m.41532	28	K	AP-2 complex subunit sigma OS=Arabidopsis thaliana GN=AP17 PE=2 SV=1	1	0.00105589	74.392	YYIPLEESEK(1)HK	3	1.9096	1
cds.Camellia_sinensis.comp25901_c0_seq1|m.25404	237	K	Calcium-dependent protein kinase 20 OS=Arabidopsis thaliana GN=CPK20 PE=3 SV=1	1	0.00301944	108.47	QFSAMNK(1)LK	2	-0.022266	1	1.065	1.021	0.889	0.963	0.833	0.869
cds.Camellia_sinensis.comp25907_c0_seq2|m.21991	337	K	ADP,ATP carrier protein 3, mitochondrial OS=Arabidopsis thaliana GN=AAC3 PE=1 SV=1	1	0.000544544	138.02	SSIDAFNQIIK(1)K	2	1.8799	2	1.078	0.961	0.936	0.895	0.866	0.973
cds.Camellia_sinensis.comp25907_c0_seq2|m.21991	342	K	ADP,ATP carrier protein 3, mitochondrial OS=Arabidopsis thaliana GN=AAC3 PE=1 SV=1	1	0.010248	77.662	EGPK(1)SLFK	3	-0.22459	2	1.09	0.928	0.958	0.855	0.878	1.03
cds.Camellia_sinensis.comp25913_c0_seq1|m.35215	143	K	Multiple organellar RNA editing factor 2, chloroplastic OS=Arabidopsis thaliana GN=MORF2 PE=1 SV=1	1	7.17351e-05	149.23	VLGSEEEAK(1)QK	2	0.43052	2	1.075	1.031	0.863	0.963	0.8	0.835
cds.Camellia_sinensis.comp25952_c0_seq1|m.8178	538	K	Serrate RNA effector molecule OS=Arabidopsis thaliana GN=SE PE=1 SV=2	1	0.000496783	66.246	LK(1)HPELVMELTSK	3	1.3362	1	0.958	1.056	1.01	1.106	1.052	0.956
cds.Camellia_sinensis.comp25952_c0_seq1|m.8178	533	K	Serrate RNA effector molecule OS=Arabidopsis thaliana GN=SE PE=1 SV=2	1	0.00407173	56.205	LFHAAEFVHK(1)HLK	5	-1.369	1
cds.Camellia_sinensis.comp25955_c0_seq1|m.37552	63	K	60S ribosomal protein L6 OS=Mesembryanthemum crystallinum GN=RPL6 PE=2 SV=1	1	0.0347497	42.083	APK(1)FYPADDVK	3	-2.0695	1
cds.Camellia_sinensis.comp25955_c0_seq1|m.37552	40	K	60S ribosomal protein L6 OS=Mesembryanthemum crystallinum GN=RPL6 PE=2 SV=1	1	0.00525233	90.15	AK(1)NGGVFPR	2	-1.5151	1
cds.Camellia_sinensis.comp25955_c0_seq1|m.37552	31	K	60S ribosomal protein L6 OS=Mesembryanthemum crystallinum GN=RPL6 PE=2 SV=1	1	0.00887164	93.561	SQMYHK(1)R	3	-0.27608	2
cds.Camellia_sinensis.comp25987_c0_seq1|m.41894	140	K	Malate dehydrogenase, glyoxysomal OS=Citrullus lanatus PE=1 SV=1	1	0.00586413	117.4	VGLEK(1)AK	2	0.33764	1	1.063	0.947	0.976	0.895	0.917	1.029
cds.Camellia_sinensis.comp25990_c0_seq1|m.47421	122	K	Probable glutathione S-transferase OS=Nicotiana tabacum PE=2 SV=1	1	0.000482286	69.92	TLPDQHK(1)VYEFVK	3	0.3965	1
cds.Camellia_sinensis.comp25995_c0_seq1|m.33788	142	K	Multiple organellar RNA editing factor 1, mitochondrial OS=Arabidopsis thaliana GN=MORF1 PE=1 SV=1	1	0.00111667	86.014	VVGSYEEAK(1)QK	2	-0.99071	2
cds.Camellia_sinensis.comp26010_c0_seq1|m.30863	333	K	Putative 12-oxophytodienoate reductase 11 OS=Oryza sativa subsp. japonica GN=OPR11 PE=2 SV=1	1	0.00392953	99.568	FK(1)LDAPLNK	2	-0.15929	1	0.988	1.031	0.995	1.048	1.006	0.964
cds.Camellia_sinensis.comp26013_c0_seq1|m.23914	344	K	Triose phosphate/phosphate translocator, chloroplastic OS=Flaveria pringlei GN=TPT PE=2 SV=1	1	4.60431e-07	150.49	LMK(1)HGFSDAIAK	2	-0.26106	5	0.954	1.05	1.024	1.105	1.072	0.974
cds.Camellia_sinensis.comp26016_c0_seq1|m.33501	156	K	V-type proton ATPase subunit E OS=Gossypium hirsutum GN=VATE PE=2 SV=1	1	0.00470874	109.66	EEYADK(1)AK	2	-0.29827	2	1.041	1.004	0.944	0.968	0.905	0.938
cds.Camellia_sinensis.comp26016_c0_seq1|m.33501	48	K	V-type proton ATPase subunit E OS=Gossypium hirsutum GN=VATE PE=2 SV=1	1	0.00685369	126.19	LQLVEAEK(1)K	2	0.10943	1	1.022	1.033	0.94	1.015	0.917	0.908
cds.Camellia_sinensis.comp26027_c0_seq1|m.7122	591	K	Probable galactinol--sucrose galactosyltransferase 6 OS=Arabidopsis thaliana GN=RFS6 PE=2 SV=2	1	0.00342828	98.582	HNFDLLK(1)K	3	0.44757	1	1.141	0.923	0.888	0.813	0.776	0.961
cds.Camellia_sinensis.comp26027_c0_seq1|m.7122	363	K	Probable galactinol--sucrose galactosyltransferase 6 OS=Arabidopsis thaliana GN=RFS6 PE=2 SV=2	1	0.00361275	108.35	GIENIVK(1)IAK	2	-0.24544	1
cds.Camellia_sinensis.comp26027_c0_seq1|m.7122	654	K	Probable galactinol--sucrose galactosyltransferase 6 OS=Arabidopsis thaliana GN=RFS6 PE=2 SV=2	1	8.28294e-13	137.32	K(1)NTFHQTGSEAITGLVR	3	0.13962	1	0.988	0.999	1.029	1.015	1.037	1.028
cds.Camellia_sinensis.comp26027_c0_seq1|m.7122	258	K	Probable galactinol--sucrose galactosyltransferase 6 OS=Arabidopsis thaliana GN=RFS6 PE=2 SV=2	1	0.00258278	111.17	AVK(1)SHLK	2	-0.42131	2	1.168	0.88	0.895	0.757	0.765	1.016
cds.Camellia_sinensis.comp26042_c0_seq2|m.31341	169	K	Lactoylglutathione lyase OS=Oryza sativa subsp. japonica GN=GLYI-11 PE=1 SV=2	1	0.0317974	85.744	SIK(1)FYEK	2	0.54055	1	1.079	0.987	0.907	0.919	0.839	0.918
cds.Camellia_sinensis.comp26059_c0_seq1|m.33749	69	K	NADH--cytochrome b5 reductase 1 OS=Arabidopsis thaliana GN=CBR1 PE=1 SV=1	1	8.14673e-05	148.19	K(1)TQISHNVAR	2	4.2113	2	1.074	0.888	1.026	0.831	0.954	1.153
cds.Camellia_sinensis.comp26061_c0_seq1|m.36997	239	K	Aminopeptidase M1 OS=Arabidopsis thaliana GN=APM1 PE=1 SV=1	1	0.000385124	98.407	AYCPVGK(1)SDQGR	2	-1.3281	1	0.981	0.959	1.085	0.981	1.104	1.13
cds.Camellia_sinensis.comp26096_c0_seq1|m.41617	135	K	Elongation factor 1-alpha OS=Manihot esculenta GN=EF1 PE=3 SV=1	1	0.0119014	107.69	VTK(1)SAAK	2	0.71977	1	1.019	1.008	0.973	0.993	0.951	0.962
cds.Camellia_sinensis.comp26102_c0_seq4|m.51931	100	K	Phosphopantothenate--cysteine ligase 2 OS=Arabidopsis thaliana GN=PPCS2 PE=2 SV=2	1	2.21299e-19	171.08	VVCVTSGGTTVPLEK(1)R	2	1.7512	2	0.912	1.154	0.968	1.271	1.06	0.838
cds.Camellia_sinensis.comp26118_c0_seq1|m.40510	202	K	Auxin-binding protein ABP19a OS=Prunus persica GN=ABP19A PE=3 SV=1	1	0.000567011	134.56	VTFLDDAQVK(1)K	3	0.26041	5	1.036	1.032	0.921	0.999	0.885	0.891
cds.Camellia_sinensis.comp26139_c1_seq1|m.19052	318	K	UDP-glucose 4-epimerase GEPI48 OS=Cyamopsis tetragonoloba PE=2 SV=1	1	0.0183036	65.842	AAHELNWK(1)AK	2	-2.0464	1
cds.Camellia_sinensis.comp26139_c1_seq1|m.19052	44	K	UDP-glucose 4-epimerase GEPI48 OS=Cyamopsis tetragonoloba PE=2 SV=1	1	1.0695e-33	140.89	AVVIDNLDNSSAVAIK(1)R	2	-0.42074	2	1.008	1.071	0.919	1.066	0.911	0.858
cds.Camellia_sinensis.comp26177_c0_seq1|m.41667	59	K	60S ribosomal protein L31-1 OS=Arabidopsis thaliana GN=RPL31A PE=3 SV=1	1	0.027675	89.355	VDVK(1)LNK	2	0.46908	1	1.024	1.006	0.967	0.987	0.942	0.959
cds.Camellia_sinensis.comp26177_c0_seq1|m.41667	23	K	60S ribosomal protein L31-1 OS=Arabidopsis thaliana GN=RPL31A PE=3 SV=1	1	9.46781e-21	190.96	EYTINLHK(1)R	2	0.57163	3	1.052	0.926	1.015	0.883	0.963	1.095
cds.Camellia_sinensis.comp26184_c0_seq1|m.32281	293	K	Guanine nucleotide-binding protein subunit beta-like protein OS=Medicago sativa GN=GB1 PE=2 SV=1	1	0.00267251	47.726	QEAEMNEGGAAVSSGVK(1)NK	3	-1.4077	2
cds.Camellia_sinensis.comp26187_c0_seq1|m.24832	26	K	40S ribosomal protein S3a OS=Catharanthus roseus GN=RPS3A PE=2 SV=4	1	0.0114367	120.99	AVDPFSK(1)K	3	0.37931	2	0.993	0.931	1.099	0.94	1.103	1.178
cds.Camellia_sinensis.comp26187_c0_seq1|m.24832	62	K	40S ribosomal protein S3a OS=Catharanthus roseus GN=RPS3A PE=2 SV=4	1	1.08634e-22	196.79	IASEGLK(1)HR	3	-0.13496	1	0.977	0.952	1.1	0.977	1.124	1.154
cds.Camellia_sinensis.comp26187_c0_seq1|m.24832	222	K	40S ribosomal protein S3a OS=Catharanthus roseus GN=RPS3A PE=2 SV=4	1	0.0168827	86.898	APK(1)FDLGK	2	0.57512	1	0.968	0.931	1.136	0.965	1.17	1.218
cds.Camellia_sinensis.comp26199_c0_seq1|m.17298	188	K	Pto-interacting protein 1 OS=Solanum lycopersicum GN=PTI1 PE=1 SV=2	1	0.000533081	132.32	GLEYLHEK(1)AR	3	0.42205	2	1.025	0.982	0.995	0.961	0.967	1.011
cds.Camellia_sinensis.comp26231_c0_seq1|m.27340	345	K	Isocitrate dehydrogenase [NAD] regulatory subunit 1, mitochondrial OS=Arabidopsis thaliana GN=IDH1 PE=1 SV=2	1	1.8557e-08	161.12	LETAVK(1)R	2	-0.025181	1	1.001	1.013	0.993	1.016	0.99	0.98
cds.Camellia_sinensis.comp26231_c0_seq1|m.27340	88	K	Isocitrate dehydrogenase [NAD] regulatory subunit 1, mitochondrial OS=Arabidopsis thaliana GN=IDH1 PE=1 SV=2	1	0.000255675	133.23	YEVHGDMK(1)K	3	-0.38617	6	1.001	1.012	0.997	1.016	0.994	0.984
cds.Camellia_sinensis.comp26231_c0_seq1|m.27340	352	K	Isocitrate dehydrogenase [NAD] regulatory subunit 1, mitochondrial OS=Arabidopsis thaliana GN=IDH1 PE=1 SV=2	1	6.72348e-11	169.09	VISEGK(1)HR	2	1.7032	4	1.011	1.035	0.955	1.028	0.942	0.92
cds.Camellia_sinensis.comp26231_c0_seq1|m.27340	183	K	Isocitrate dehydrogenase [NAD] regulatory subunit 1, mitochondrial OS=Arabidopsis thaliana GN=IDH1 PE=1 SV=2	1	5.83792e-06	152.69	VITK(1)FCSER	2	0.021349	1	1.048	1.017	0.919	0.973	0.875	0.902
cds.Camellia_sinensis.comp26248_c0_seq1|m.28827	283	K	3-deoxy-manno-octulosonate cytidylyltransferase, mitochondrial OS=Arabidopsis thaliana GN=KDSB PE=1 SV=1	1	4.03325e-18	118.54	VIK(1)VDHEAHGVDIPEDVEK	4	-0.15185	2	0.951	0.999	1.085	1.054	1.139	1.086
cds.Camellia_sinensis.comp26251_c0_seq1|m.32703	273	K	Glutelin type-A 1 OS=Oryza sativa subsp. japonica GN=GLUA1 PE=1 SV=2	1	0.0122808	133.05	VQVVGIDGK(1)R	2	0.65619	1	0.978	1.077	0.957	1.106	0.978	0.887
cds.Camellia_sinensis.comp26268_c0_seq1|m.37228	9	K	Probable protein phosphatase 2C 58 OS=Arabidopsis thaliana GN=At4g28400 PE=2 SV=1	1	0.00879239	85.212	ELLHK(1)MK	3	-0.68191	1	1.042	0.97	0.981	0.935	0.939	1.01
cds.Camellia_sinensis.comp26273_c0_seq1|m.33649	108	K	Adenylate kinase 2, chloroplastic OS=Arabidopsis thaliana GN=At5g47840 PE=1 SV=1	1	0.0199953	124.12	GTQCQLITK(1)K	2	-0.40474	1	1.018	1.029	0.951	1.015	0.931	0.922
cds.Camellia_sinensis.comp26309_c0_seq1|m.35452	65	K	Mitochondrial import receptor subunit TOM20 OS=Solanum tuberosum GN=TOM20 PE=1 SV=1	1	1.70246e-10	110.08	K(1)TAEIAYAK	2	-1.6824	2	0.944	1.103	0.978	1.173	1.033	0.885
cds.Camellia_sinensis.comp26384_c0_seq3|m.40134	112	K	40S ribosomal protein S12 OS=Hordeum vulgare GN=RPS12 PE=2 SV=1	1	2.28302e-07	160.74	IDSEGK(1)AR	2	0.2326	1	1.087	1.03	0.847	0.95	0.776	0.822
cds.Camellia_sinensis.comp26384_c0_seq3|m.40134	53	K	40S ribosomal protein S12 OS=Hordeum vulgare GN=RPS12 PE=2 SV=1	1	0.000282411	133.05	GLHEGAK(1)VIEK	2	-0.18722	2	1.055	1.058	0.864	1.007	0.817	0.815
cds.Camellia_sinensis.comp26384_c0_seq3|m.40134	37	K	40S ribosomal protein S12 OS=Hordeum vulgare GN=RPS12 PE=2 SV=1	1	0.0220842	55.721	K(1)SLAHGGVAR	3	0.70395	1
cds.Camellia_sinensis.comp26404_c0_seq1|m.35741	71	K	Superoxide dismutase [Fe] 2, chloroplastic OS=Arabidopsis thaliana GN=FSD2 PE=1 SV=1	1	4.07733e-05	131.83	DTLEYHWGK(1)HHR	4	0.51061	3
cds.Camellia_sinensis.comp26464_c0_seq1|m.23457	194	K	Aspartate aminotransferase 3, chloroplastic OS=Arabidopsis thaliana GN=ASP3 PE=1 SV=1	1	1.62114e-05	106.67	VGAEFLAK(1)HYHQR	4	0.33291	1	0.948	0.951	1.144	1.007	1.203	1.201
cds.Camellia_sinensis.comp26477_c0_seq1|m.45240	108	K	Protein PROTON GRADIENT REGULATION 5, chloroplastic OS=Arabidopsis thaliana GN=PGR5 PE=1 SV=1	1	1.42717e-09	167.93	SIGADAK(1)QR	2	1.6421	1	1.141	0.897	0.916	0.789	0.8	1.019
cds.Camellia_sinensis.comp26513_c0_seq2|m.30635	55	K	THO complex subunit 3 OS=Arabidopsis thaliana GN=THO3 PE=1 SV=1	1	0.00967197	50.786	IWHVEPHGHGK(1)VK	5	-0.24153	1
cds.Camellia_sinensis.comp26531_c0_seq1|m.8009	632	K	Phospholipase D alpha 1 OS=Ricinus communis GN=PLD1 PE=1 SV=1	1	0.00700337	84.999	ILSK(1)IESGER	2	1.6368	1	1.01	1.025	0.969	1.019	0.958	0.945
cds.Camellia_sinensis.comp26555_c0_seq1|m.49470	40	K	60S ribosomal protein L28-2 OS=Arabidopsis thaliana GN=RPL28C PE=2 SV=1	1	2.62326e-05	150.27	K(1)NNSFLVK	2	-0.23593	1	0.949	0.942	1.153	0.997	1.213	1.223
cds.Camellia_sinensis.comp26555_c0_seq1|m.49470	79	K	60S ribosomal protein L28-2 OS=Arabidopsis thaliana GN=RPL28C PE=2 SV=1	1	0.0024947	103.83	HSGLANK(1)K	2	0.03631	2	0.94	0.975	1.129	1.041	1.198	1.156
cds.Camellia_sinensis.comp26584_c0_seq2|m.37309	137	K	Universal stress protein PHOS34 OS=Arabidopsis thaliana GN=PHOS34 PE=1 SV=1	1	0.00666875	62.466	IHIVK(1)DHDMK	4	-0.12936	1
cds.Camellia_sinensis.comp26592_c1_seq1|m.15592	391	K	Betaine aldehyde dehydrogenase 1, chloroplastic OS=Arabidopsis thaliana GN=ALDH10A8 PE=2 SV=1	1	1.14443e-10	83.37	SEGATILCGGARPQHLK(1)K	4	-0.34118	1
cds.Camellia_sinensis.comp26604_c0_seq2|m.14818	130	K	Phosphatidylinositol 3,4,5-trisphosphate 3-phosphatase and protein-tyrosine-phosphatase PTEN2A OS=Arabidopsis thaliana GN=PTEN2A PE=1 SV=1	1	0.00112738	129.39	AVQVK(1)AR	2	1.3067	1	1.076	0.897	1.014	0.837	0.939	1.129
cds.Camellia_sinensis.comp26614_c0_seq1|m.15318	331	K	Beta-fructofuranosidase, insoluble isoenzyme CWINV1 OS=Arabidopsis thaliana GN=CWINV1 PE=1 SV=1	1	2.33588e-06	123.75	TFFDSTK(1)NR	2	-0.80149	1
cds.Camellia_sinensis.comp26630_c0_seq1|m.40606	54	K	2-methyl-6-phytyl-1,4-hydroquinone methyltransferase, chloroplastic OS=Spinacia oleracea PE=1 SV=1	1	0.00576128	88.596	AGFK(1)DVELK	2	1.6685	1	0.979	1.028	1.012	1.054	1.031	0.982
cds.Camellia_sinensis.comp26631_c0_seq1|m.33058	179	K	Non-functional NADPH-dependent codeinone reductase 2 OS=Papaver somniferum GN=COR2 PE=1 SV=1	1	0.000691152	141.58	SIGVSNFTPK(1)K	2	-0.24271	2	0.977	1.031	1.01	1.058	1.031	0.979
cds.Camellia_sinensis.comp26631_c0_seq1|m.33058	169	K	Non-functional NADPH-dependent codeinone reductase 2 OS=Papaver somniferum GN=COR2 PE=1 SV=1	1	0.0012865	54.237	QGLTK(1)SIGVSNFTPK	3	1.6693	1
cds.Camellia_sinensis.comp26664_c1_seq1|m.34799	32	K	ATP-dependent Clp protease proteolytic subunit 4, chloroplastic OS=Arabidopsis thaliana GN=CLPP4 PE=1 SV=1	1	6.68778e-08	136.33	GAESDAMGLLLK(1)ER	2	-0.39019	2	0.945	1.066	1.019	1.134	1.076	0.953
cds.Camellia_sinensis.comp26677_c1_seq1|m.34526	149	K	Cysteine proteinase inhibitor 6 OS=Arabidopsis thaliana GN=CYS6 PE=1 SV=2	1	1.40984e-11	84.249	HAGDVGDTPALTPSDLGVK(1)K	3	0.95592	1
cds.Camellia_sinensis.comp26677_c1_seq1|m.34526	72	K	Cysteine proteinase inhibitor 6 OS=Arabidopsis thaliana GN=CYS6 PE=1 SV=2	1	1.77131e-15	183.43	FAIQEHNK(1)K	3	0.072447	1	0.955	1.165	0.892	1.223	0.931	0.764
cds.Camellia_sinensis.comp26677_c1_seq1|m.34526	223	K	Cysteine proteinase inhibitor 6 OS=Arabidopsis thaliana GN=CYS6 PE=1 SV=2	1	0.00901354	84.498	FK(1)VEVHK	3	-0.51019	1	0.905	1.166	0.966	1.295	1.066	0.826
cds.Camellia_sinensis.comp26685_c0_seq3|m.18193	223	K	Asparagine--tRNA ligase, chloroplastic/mitochondrial OS=Arabidopsis thaliana GN=SYNO PE=2 SV=3	1	0.00272146	116.55	SDPSFPIQK(1)K	2	-2.8473	2	1.027	0.974	0.999	0.952	0.972	1.025
cds.Camellia_sinensis.comp26692_c0_seq1|m.29062	137	K	ACT domain-containing protein ACR11 OS=Arabidopsis thaliana GN=ACR11 PE=1 SV=1	1	1.33805e-56	228.03	ANVYLDSSGK(1)HTK	3	-0.66212	3	1.001	1.023	0.981	1.027	0.978	0.957
cds.Camellia_sinensis.comp26692_c0_seq1|m.29062	151	K	ACT domain-containing protein ACR11 OS=Arabidopsis thaliana GN=ACR11 PE=1 SV=1	1	4.42711e-06	152.16	K(1)VDDPELLEAIR	2	-0.15846	1	0.856	1.251	0.943	1.467	1.098	0.752
cds.Camellia_sinensis.comp26692_c0_seq1|m.29062	140	K	ACT domain-containing protein ACR11 OS=Arabidopsis thaliana GN=ACR11 PE=1 SV=1	1	0.00256126	104.22	HTK(1)FAITK	2	-0.092215	4	1.017	0.997	0.991	0.984	0.972	0.993
cds.Camellia_sinensis.comp26707_c0_seq1|m.474	1101	K	Pre-mRNA-processing-splicing factor 8A OS=Arabidopsis thaliana GN=PRP8A PE=1 SV=1	1	0.000139771	144.55	LMK(1)HDVNLGR	3	-0.69671	1	1.072	0.954	0.956	0.894	0.89	1
cds.Camellia_sinensis.comp26732_c0_seq1|m.22473	76	K		1	0.00109205	86.344	APSHLQAAK(1)AR	3	-1.0095	1
cds.Camellia_sinensis.comp26768_c0_seq1|m.36038	59	K	Carbonic anhydrase, chloroplastic OS=Nicotiana tabacum PE=2 SV=1	1	0.000157738	91.961	GDLEPVAAAK(1)IK	2	-0.24694	2
cds.Camellia_sinensis.comp26768_c0_seq1|m.36038	95	K	Carbonic anhydrase, chloroplastic OS=Nicotiana tabacum PE=2 SV=1	1	6.21985e-07	150.39	FEK(1)NSALYGELAK	3	-0.81418	2	1.013	0.952	1.047	0.943	1.031	1.098
cds.Camellia_sinensis.comp26768_c0_seq1|m.36038	89	K	Carbonic anhydrase, chloroplastic OS=Nicotiana tabacum PE=2 SV=1	1	0.00123722	96.604	TGFAHFK(1)TEK	2	0.24058	2	1.059	0.981	0.945	0.93	0.89	0.962
cds.Camellia_sinensis.comp26768_c0_seq1|m.36038	110	K	Carbonic anhydrase, chloroplastic OS=Nicotiana tabacum PE=2 SV=1	1	4.58509e-05	75.877	GQSPK(1)FMVFACSDSR	3	-0.59779	1
cds.Camellia_sinensis.comp26779_c0_seq1|m.29675	176	K	Stromal cell-derived factor 2-like protein OS=Arabidopsis thaliana GN=SDF2 PE=1 SV=1	1	0.002361	50.874	LHHVDTGGYLHSHDK(1)K	4	-0.55461	1
cds.Camellia_sinensis.comp26779_c0_seq2|m.30767	176	K	Stromal cell-derived factor 2-like protein OS=Arabidopsis thaliana GN=SDF2 PE=1 SV=1	1	1.45282e-07	110.44	HVDTGGYLHSHDK(1)K	5	0.44811	4	1.005	1.014	0.987	1.012	0.981	0.973
cds.Camellia_sinensis.comp26783_c0_seq1|m.33779	34	K		1	1.57244e-15	181.98	VAETTLQSATK(1)R	2	-0.34047	2	0.908	1.006	1.14	1.112	1.252	1.132
cds.Camellia_sinensis.comp26783_c0_seq1|m.33779	80	K		1	2.22806e-06	159.79	DITINSK(1)K	3	0.41992	2	0.992	0.952	1.078	0.964	1.085	1.131
cds.Camellia_sinensis.comp26785_c0_seq1|m.34625	207	K	Protein TIC 62, chloroplastic OS=Pisum sativum GN=TIC62 PE=1 SV=2	1	7.49007e-16	177.97	LQAEK(1)HIR	3	0.54965	1	1.039	1.038	0.91	1.004	0.873	0.874
cds.Camellia_sinensis.comp26789_c0_seq2|m.42230	92	K	Universal stress protein A-like protein OS=Arabidopsis thaliana GN=At3g01520 PE=1 SV=2	1	0.0191361	58.511	VVSMGILEK(1)AK	3	0.19947	1
cds.Camellia_sinensis.comp26795_c0_seq1|m.42493	144	K	Protein CURVATURE THYLAKOID 1C, chloroplastic OS=Arabidopsis thaliana GN=CURT1C PE=1 SV=1	1	0.00703988	125.97	K(1)SVSDILGQ	2	-0.28768	1	0.936	1.072	1.027	1.15	1.095	0.957
cds.Camellia_sinensis.comp26832_c0_seq2|m.43366	15	K	Cytochrome b5 OS=Brassica oleracea var. botrytis GN=CYB5 PE=1 SV=1	1	8.96312e-08	155.97	VHLFEEVAK(1)HNK	4	-0.13723	2	1.03	1.027	0.938	1	0.908	0.912
cds.Camellia_sinensis.comp26850_c0_seq1|m.10545	60	K	SUMO-activating enzyme subunit 2 OS=Arabidopsis thaliana GN=SAE2 PE=1 SV=1	1	0.0256623	62.201	K(1)SHVGQSK	3	0.65561	1
cds.Camellia_sinensis.comp26850_c0_seq1|m.10545	457	K	SUMO-activating enzyme subunit 2 OS=Arabidopsis thaliana GN=SAE2 PE=1 SV=1	1	0.0104408	96.143	DFVEK(1)IVK	2	1.723	1
cds.Camellia_sinensis.comp26854_c0_seq2|m.50755	26	K	NAD-dependent malic enzyme 59 kDa isoform, mitochondrial OS=Solanum tuberosum PE=1 SV=1	1	0.0014668	86.772	EGANLVEVVK(1)K	3	0.76406	1	0.982	1.005	1.032	1.028	1.048	1.024
cds.Camellia_sinensis.comp26866_c0_seq1|m.30905	84	K	Soluble inorganic pyrophosphatase 6, chloroplastic OS=Arabidopsis thaliana GN=PPA6 PE=1 SV=1	1	0.000532918	143.97	VFFLDNSGK(1)K	2	-0.86047	3	0.945	1.099	0.981	1.165	1.034	0.892
cds.Camellia_sinensis.comp26866_c0_seq1|m.30905	131	K	Soluble inorganic pyrophosphatase 6, chloroplastic OS=Arabidopsis thaliana GN=PPA6 PE=1 SV=1	0.998382	1.68407e-21	155.2	MEVATDEPFTPIK(0.002)QDTK(0.998)K	4	0.30447	5	0.926	1.03	1.088	1.117	1.173	1.054
cds.Camellia_sinensis.comp26867_c0_seq1|m.23170	353	K	Fructose-1,6-bisphosphatase, chloroplastic OS=Pisum sativum GN=FBP PE=1 SV=2	1	0.00174674	53.168	TMLYGGIYGYPSDK(1)K	3	-1.1894	1
cds.Camellia_sinensis.comp26874_c0_seq3|m.40819	135	K	Binding partner of ACD11 1 OS=Arabidopsis thaliana GN=BPA1 PE=1 SV=1	1	3.1573e-08	127.57	ALDEK(1)HQFTSTATAK	3	0.23238	2	0.96	1.146	0.906	1.198	0.94	0.789
cds.Camellia_sinensis.comp26888_c0_seq1|m.47435	120	K	Endochitinase EP3 OS=Arabidopsis thaliana GN=EP3 PE=1 SV=1	1	0.000195431	145.81	AINGAVECDGK(1)R	3	0.27992	2
cds.Camellia_sinensis.comp26895_c0_seq1|m.15701	117	K	Polyadenylate-binding protein 2 OS=Arabidopsis thaliana GN=PAB2 PE=1 SV=1	1	0.0164099	120.55	K(1)SGTANIFIK	3	0.53191	2	1.004	1.005	1.001	1.005	0.994	0.993
cds.Camellia_sinensis.comp26895_c0_seq1|m.15701	126	K	Polyadenylate-binding protein 2 OS=Arabidopsis thaliana GN=PAB2 PE=1 SV=1	1	2.11396e-05	107.46	SGTANIFIK(1)NLDK	3	0.94972	1	1.016	0.946	1.048	0.935	1.03	1.106
cds.Camellia_sinensis.comp26914_c0_seq1|m.26134	129	K	Peroxisomal and mitochondrial division factor 1 OS=Arabidopsis thaliana GN=PMD1 PE=1 SV=1	1	0.0114596	120.63	IEALEVEK(1)R	2	0.098821	1	0.932	1.045	1.061	1.125	1.134	1.014
cds.Camellia_sinensis.comp26967_c0_seq1|m.16638	59	K	Citrate synthase, mitochondrial OS=Daucus carota GN=CS PE=2 SV=1	1	0.00113485	120.87	LK(1)SEHGK	3	-0.32833	1	0.875	1.211	0.961	1.389	1.095	0.791
cds.Camellia_sinensis.comp26967_c0_seq1|m.16638	110	K	Citrate synthase, mitochondrial OS=Daucus carota GN=CS PE=2 SV=1	1	0.000415209	138.45	NLSIPECQK(1)K	2	-0.67458	2	1.048	0.948	0.997	0.908	0.949	1.05
cds.Camellia_sinensis.comp26980_c0_seq1|m.12038	229	K	Transmembrane 9 superfamily member 8 OS=Arabidopsis thaliana GN=TMN8 PE=2 SV=1	1	0.000374566	138.65	LSTCDPHTK(1)R	3	0.25733	1	0.86	1.029	1.187	1.199	1.376	1.152
cds.Camellia_sinensis.comp26983_c0_seq13|m.33647	156	K	THO complex subunit 4A OS=Arabidopsis thaliana GN=ALY1 PE=1 SV=1	0.999908	0.0270048	51.286	RKDAEEAVK(1)R	3	-0.0085225	1	0.966	1.044	1.013	1.085	1.046	0.968
cds.Camellia_sinensis.comp26983_c0_seq13|m.33647	125	K	THO complex subunit 4A OS=Arabidopsis thaliana GN=ALY1 PE=1 SV=1	1	0.0120059	118.87	ELFSEVGDLK(1)R	2	-1.1518	1	0.971	0.976	1.082	1.009	1.112	1.106
cds.Camellia_sinensis.comp26991_c0_seq2|m.33800	71	K	Signal recognition particle 54 kDa protein 2 OS=Solanum lycopersicum PE=2 SV=1	1	2.62837e-08	142.1	IVNLDDLAAGHNK(1)R	3	0.15158	1	1.03	0.944	1.03	0.92	0.997	1.088
cds.Camellia_sinensis.comp27022_c0_seq1|m.35616	157	K		1	0.00567807	55.261	HIMQLETK(1)HEIK	4	1.7618	1	0.988	0.948	1.087	0.963	1.097	1.144
cds.Camellia_sinensis.comp27029_c0_seq2|m.32112	235	K		1	0.0115681	41.695	FFGQISLEVNEAAAK(1)K	3	3.1162	1	1.019	0.966	1.021	0.951	0.999	1.055
cds.Camellia_sinensis.comp27037_c0_seq1|m.58749	86	K	Putative quinone-oxidoreductase homolog, chloroplastic OS=Arabidopsis thaliana GN=At4g13010 PE=1 SV=1	1	0.000382124	89.171	HVEIPVPALK(1)K	3	0.041901	1
cds.Camellia_sinensis.comp27046_c0_seq1|m.56718	31	K	Nitrilase-like protein 2 OS=Arabidopsis thaliana GN=NLP2 PE=2 SV=1	1	0.00244335	114.86	ESSFTEAGK(1)K	2	0.65347	2	1.065	1.013	0.9	0.955	0.844	0.887
cds.Camellia_sinensis.comp27051_c0_seq1|m.17273	63	K	Anthranilate synthase alpha subunit 2, chloroplastic OS=Arabidopsis thaliana GN=ASA2 PE=2 SV=1	1	2.22798e-05	117.7	EAAK(1)HGNLIPLYR	2	-0.12778	2	1.035	0.947	1.019	0.919	0.982	1.073
cds.Camellia_sinensis.comp27051_c0_seq1|m.17273	144	K	Anthranilate synthase alpha subunit 2, chloroplastic OS=Arabidopsis thaliana GN=ASA2 PE=2 SV=1	1	8.85686e-08	92.773	K(1)TEEIAEDPMVVPR	2	0.47389	1
cds.Camellia_sinensis.comp27064_c0_seq1|m.17481	48	K	Putative clathrin assembly protein At2g01600 OS=Arabidopsis thaliana GN=At2g01600 PE=2 SV=2	1	0.000804571	80.905	ATNHVECPPK(1)ER	3	0.45582	1	0.946	0.978	1.116	1.037	1.176	1.139
cds.Camellia_sinensis.comp27065_c0_seq2|m.4908	400	K	DUF724 domain-containing protein 3 OS=Arabidopsis thaliana GN=DUF3 PE=1 SV=1	1	9.97273e-08	116.58	NPDIEVSHSRPSK(1)K	4	0.52566	1	0.988	0.992	1.039	1.008	1.049	1.046
cds.Camellia_sinensis.comp27065_c0_seq2|m.4908	511	K	DUF724 domain-containing protein 3 OS=Arabidopsis thaliana GN=DUF3 PE=1 SV=1	1	0.013427	61.48	SPQPSTGGK(1)K	3	0.090618	1	0.93	0.997	1.118	1.076	1.2	1.121
cds.Camellia_sinensis.comp27076_c0_seq1|m.35798	150	K	Electron transfer flavoprotein subunit beta, mitochondrial OS=Arabidopsis thaliana GN=ETFB PE=1 SV=1	1	0.00500406	119.17	VVLDK(1)QK	2	-0.82193	1	1.042	1.02	0.926	0.984	0.887	0.905
cds.Camellia_sinensis.comp27088_c0_seq1|m.12753	128	K		1	0.00201333	107.69	WEHAFAK(1)K	2	0.79666	2	0.997	0.999	1.016	1.005	1.016	1.016
cds.Camellia_sinensis.comp27088_c0_seq1|m.12753	342	K		1	1.99262e-06	123.01	NPVELDGLK(1)K	2	1.0942	4	1.056	0.967	0.966	0.919	0.912	0.997
cds.Camellia_sinensis.comp27102_c0_seq1|m.14624	261	K	T-complex protein 1 subunit epsilon OS=Arabidopsis thaliana GN=CCT5 PE=1 SV=1	1	0.00103622	100.93	HK(1)VDIDTVEK	2	1.2871	2
cds.Camellia_sinensis.comp27112_c0_seq1|m.40457	26	K		1	0.0258339	51.787	TAAPPK(1)K	3	-0.053033	1
cds.Camellia_sinensis.comp27114_c0_seq1|m.26893	361	K	GDSL esterase/lipase At3g26430 OS=Arabidopsis thaliana GN=At3g26430 PE=2 SV=1	1	0.0174924	69.198	HIGCGGK(1)K	3	-0.01267	1
cds.Camellia_sinensis.comp27117_c0_seq1|m.17061	327	K	Monodehydroascorbate reductase OS=Solanum lycopersicum GN=AFRR PE=1 SV=1	1	1.19842e-10	103.13	SAEHAVK(1)AIFASTEGK	3	0.71907	1	0.951	1.064	1.013	1.124	1.063	0.95
cds.Camellia_sinensis.comp27117_c0_seq1|m.17061	161	K	Monodehydroascorbate reductase OS=Solanum lycopersicum GN=AFRR PE=1 SV=1	1	0.00722385	125.75	LVEAIQAK(1)K	2	0.58632	1	1.029	1.032	0.932	1.007	0.903	0.902
cds.Camellia_sinensis.comp27117_c0_seq1|m.17061	320	K	Monodehydroascorbate reductase OS=Solanum lycopersicum GN=AFRR PE=1 SV=1	1	0.000665733	120.76	K(1)SAEHAVK	3	1.0597	3	0.939	1.04	1.058	1.112	1.124	1.016
cds.Camellia_sinensis.comp27117_c0_seq1|m.17061	245	K	Monodehydroascorbate reductase OS=Solanum lycopersicum GN=AFRR PE=1 SV=1	0.99724	0.00961168	87.258	EVK(0.003)LK(0.997)DGR	3	-0.028081	3	1.104	1.044	0.806	0.948	0.727	0.77
cds.Camellia_sinensis.comp27140_c0_seq1|m.23629	112	K	Anthocyanidin 3-O-glucosyltransferase 2 OS=Vitis vinifera GN=UFGT PE=1 SV=2	1	0.00452096	125.83	ATPENFK(1)R	2	1.0553	1	0.977	0.99	1.055	1.017	1.077	1.063
cds.Camellia_sinensis.comp27153_c0_seq2|m.24249	298	K		1	0.0118317	49.595	VQEMVDPHFQEVK(1)K	3	0.3733	1	0.92	1.13	0.984	1.232	1.067	0.87
cds.Camellia_sinensis.comp27164_c0_seq1|m.29784	254	K	Hypersensitive-induced response protein 1 OS=Arabidopsis thaliana GN=HIR1 PE=1 SV=1	1	9.57542e-26	130.36	EIGASSK(1)SSAVFIPHGPGAVR	3	0.26161	1	0.99	1.017	1.007	1.032	1.015	0.989
cds.Camellia_sinensis.comp27164_c0_seq1|m.29784	82	K	Hypersensitive-induced response protein 1 OS=Arabidopsis thaliana GN=HIR1 PE=1 SV=1	1	1.76959e-07	106.32	AMSDK(1)ASDAFYK	2	2.4093	1
cds.Camellia_sinensis.comp27166_c0_seq1|m.22873	276	K	COMPASS-like H3K4 histone methylase component WDR5A OS=Arabidopsis thaliana GN=WDR5A PE=1 SV=1	1	0.000292541	62.861	ILEGHQHNFEK(1)NLLK	4	0.27966	1
cds.Camellia_sinensis.comp27178_c0_seq1|m.9522	177	K	Peroxisomal fatty acid beta-oxidation multifunctional protein AIM1 OS=Arabidopsis thaliana GN=AIM1 PE=1 SV=1	1	0.00723229	125.74	SITSEEGK(1)K	2	-0.15515	1	0.993	1.023	0.995	1.033	0.999	0.971
cds.Camellia_sinensis.comp27178_c0_seq1|m.9522	230	K	Peroxisomal fatty acid beta-oxidation multifunctional protein AIM1 OS=Arabidopsis thaliana GN=AIM1 PE=1 SV=1	1	0.0121748	107.29	EILK(1)FAR	2	0.51605	1	1.023	1.016	0.959	0.996	0.936	0.944
cds.Camellia_sinensis.comp27182_c0_seq1|m.41959	129	K	Peptidyl-prolyl cis-trans isomerase CYP19-3 OS=Arabidopsis thaliana GN=CYP19-3 PE=2 SV=2	1	0.000781426	131.12	FADENFK(1)VK	2	-0.69867	4	1.061	1.035	0.881	0.98	0.829	0.849
cds.Camellia_sinensis.comp27190_c0_seq2|m.27972	169	K	60S ribosomal protein L13a-2 OS=Arabidopsis thaliana GN=RPL13AB PE=2 SV=1	1	0.000497738	66.004	AYEGIPPPYDK(1)MK	3	-0.56912	2
cds.Camellia_sinensis.comp27212_c0_seq1|m.12901	198	K	Delta-1-pyrroline-5-carboxylate dehydrogenase 12A1, mitochondrial OS=Arabidopsis thaliana GN=ALDH12A1 PE=2 SV=1	1	3.37104e-50	153.06	VAPK(1)SYQQAHGEVYVTQK	3	0.13865	2	1.07	0.917	0.999	0.861	0.931	1.087
cds.Camellia_sinensis.comp27225_c0_seq1|m.28449	306	K	Anthocyanidin reductase ((2S)-flavan-3-ol-forming) OS=Vitis vinifera GN=ANR PE=3 SV=1	1	9.21778e-06	156.01	LILSSEK(1)LTK	3	0.13356	2	1.145	1.023	0.768	0.898	0.669	0.75
cds.Camellia_sinensis.comp27225_c0_seq1|m.28449	46	K	Anthocyanidin reductase ((2S)-flavan-3-ol-forming) OS=Vitis vinifera GN=ANR PE=3 SV=1	1	0.0162111	67.903	DPDNQK(1)K	3	1.0177	1
cds.Camellia_sinensis.comp27229_c0_seq5|m.51936	38	K	NADH dehydrogenase [ubiquinone] 1 alpha subcomplex subunit 8-B OS=Arabidopsis thaliana GN=At5g18800 PE=1 SV=1	1	0.00362024	111.63	GENIAFLK(1)CK	2	-1.3017	2	0.651	1.445	1.03	2.227	1.578	0.711
cds.Camellia_sinensis.comp27229_c0_seq5|m.51936	97	K	NADH dehydrogenase [ubiquinone] 1 alpha subcomplex subunit 8-B OS=Arabidopsis thaliana GN=At5g18800 PE=1 SV=1	1	0.00783566	113.62	EQK(1)EFEK	2	-0.15854	1	0.928	1.138	0.963	1.231	1.036	0.846
cds.Camellia_sinensis.comp27260_c0_seq5|m.16743	70	K	Dihydrolipoyllysine-residue acetyltransferase component 5 of pyruvate dehydrogenase complex, chloroplastic OS=Arabidopsis thaliana GN=EMB3003 PE=2 SV=1	1	0.00284675	115.78	SEGDK(1)LSK	2	0.061406	1	1.038	0.935	1.027	0.904	0.987	1.096
cds.Camellia_sinensis.comp27260_c0_seq5|m.16743	369	K	Dihydrolipoyllysine-residue acetyltransferase component 5 of pyruvate dehydrogenase complex, chloroplastic OS=Arabidopsis thaliana GN=EMB3003 PE=2 SV=1	1	0.00267304	123.98	ELVDK(1)AR	2	0.2965	1	0.932	0.982	1.134	1.058	1.215	1.152
cds.Camellia_sinensis.comp27275_c0_seq2|m.35346	169	K	60S ribosomal protein L15 OS=Petunia hybrida GN=RPL15 PE=2 SV=1	1	0.0189709	115.71	GLTSAGK(1)K	3	0.19923	2	1.109	0.873	0.991	0.79	0.891	1.132
cds.Camellia_sinensis.comp27284_c0_seq2|m.32028	74	K	60S ribosomal protein L17-2 OS=Arabidopsis thaliana GN=RPL17B PE=2 SV=2	1	0.00791988	113.5	TAQAK(1)NR	2	0.25693	1	0.956	0.944	1.14	0.992	1.191	1.206
cds.Camellia_sinensis.comp27284_c0_seq2|m.32028	170	K	60S ribosomal protein L17-2 OS=Arabidopsis thaliana GN=RPL17B PE=2 SV=2	1	0.0162228	60.345	EPESQLTTSK(1)SR	2	1.0427	1	0.989	1.007	1.019	1.023	1.027	1.01
cds.Camellia_sinensis.comp27292_c0_seq1|m.33110	81	K	14-3-3 protein 7 OS=Solanum lycopersicum GN=TFT7 PE=2 SV=2	1	1.04093e-05	146.81	GHEQNVK(1)R	2	0.75466	4	1.001	0.997	1.013	1	1.01	1.015
cds.Camellia_sinensis.comp27300_c1_seq1|m.38184	212	K	Chlorophyll a-b binding protein CP29.2, chloroplastic OS=Arabidopsis thaliana GN=LHCB4.2 PE=1 SV=1	1	0.00288175	113.27	NAELDPEK(1)R	3	-0.81951	3	0.999	1.082	0.921	1.088	0.92	0.849
cds.Camellia_sinensis.comp27316_c0_seq1|m.17284	183	K		1	0.000549318	93.839	SLDK(1)HLQEVHR	4	0.15949	1	0.963	1.125	0.924	1.173	0.958	0.821
cds.Camellia_sinensis.comp27316_c0_seq1|m.17284	177	K		1	0.0030503	74.841	DHGEADLK(1)LK	3	0.92786	1
cds.Camellia_sinensis.comp27339_c0_seq5|m.45122	129	K	Chlorophyll a-b binding protein 13, chloroplastic OS=Solanum lycopersicum GN=CAB13 PE=1 SV=1	1	0.0142206	70.942	VAFK(1)EPVWFK	2	0.74435	1	1.095	1.133	0.718	1.039	0.654	0.634
cds.Camellia_sinensis.comp27363_c0_seq2|m.28875	164	K	Protein FLX-like 2 OS=Arabidopsis thaliana GN=FLXL2 PE=1 SV=1	1	0.0147776	79.116	AHADLK(1)K	3	0.32721	1	0.946	1.057	1.027	1.121	1.082	0.97
cds.Camellia_sinensis.comp27363_c0_seq2|m.28875	227	K	Protein FLX-like 2 OS=Arabidopsis thaliana GN=FLXL2 PE=1 SV=1	1	0.000185113	150.04	AEVLNAEK(1)R	2	-1.2371	1	0.932	1.063	1.039	1.145	1.112	0.976
cds.Camellia_sinensis.comp27369_c0_seq2|m.41742	145	K	NADH dehydrogenase [ubiquinone] iron-sulfur protein 4, mitochondrial OS=Arabidopsis thaliana GN=FRO1 PE=2 SV=1	1	2.71108e-44	217.68	AFAEK(1)HGWEYTVK	2	1.1156	3	0.985	1.059	0.967	1.08	0.979	0.911
cds.Camellia_sinensis.comp27372_c0_seq1|m.36694	72	K	Probable carbohydrate esterase At4g34215 OS=Arabidopsis thaliana GN=At4g34215 PE=1 SV=2	1	0.00259206	76.326	DPLHADIDSK(1)K	3	-0.28588	1
cds.Camellia_sinensis.comp27373_c0_seq1|m.22325	233	K	Diphosphomevalonate decarboxylase MVD2, peroxisomal OS=Arabidopsis thaliana GN=MVD2 PE=1 SV=1	1	1.36127e-16	176.42	ETVETSMLIK(1)HR	3	-0.53791	2	0.949	1.116	0.957	1.179	1.006	0.857
cds.Camellia_sinensis.comp27373_c0_seq1|m.22325	385	K	Diphosphomevalonate decarboxylase MVD2, peroxisomal OS=Arabidopsis thaliana GN=MVD2 PE=1 SV=1	1	0.000305556	112.13	DNIPAQK(1)YK	2	-0.1283	1
cds.Camellia_sinensis.comp27381_c0_seq1|m.37044	90	K		1	0.0118286	93.556	NAK(1)IDMFK	2	1.4738	1	1.01	1.059	0.929	1.052	0.918	0.876
cds.Camellia_sinensis.comp27469_c0_seq1|m.34207	186	K		1	5.21e-05	71.08	SELVSHFPK(1)YESLIK	3	0.58576	1
cds.Camellia_sinensis.comp27480_c0_seq2|m.34221	257	K	ATP-dependent Clp protease proteolytic subunit-related protein 2, chloroplastic OS=Arabidopsis thaliana GN=CLPR2 PE=1 SV=1	1	0.0205234	96.936	INK(1)DLSR	2	0.39961	1
cds.Camellia_sinensis.comp27502_c0_seq1|m.16363	437	K	Ribonuclease III domain-containing protein RNC1, chloroplastic OS=Arabidopsis thaliana GN=RNC1 PE=2 SV=1	1	0.0026145	68.536	LLMK(1)HLDAPGR	3	-0.20437	1
cds.Camellia_sinensis.comp27508_c0_seq1|m.20620	405	K		1	0.032044	109.29	SELQQIK(1)R	2	-1.2072	1	0.939	0.949	1.159	1.016	1.232	1.22
cds.Camellia_sinensis.comp27528_c0_seq1|m.41225	49	K	Eukaryotic translation initiation factor 5A OS=Senecio vernalis GN=EIFSV1 PE=2 SV=1	1	4.4408e-15	182.71	VVEVSTSK(1)TGK	3	0.28603	2	1.031	1.237	0.697	1.205	0.675	0.563
cds.Camellia_sinensis.comp27528_c0_seq1|m.41225	36	K	Eukaryotic translation initiation factor 5A OS=Senecio vernalis GN=EIFSV1 PE=2 SV=1	1	0.00355128	74.486	GGHIVIK(1)GR	3	3.4742	1	1.068	1.021	0.886	0.96	0.827	0.865
cds.Camellia_sinensis.comp27537_c0_seq1|m.15290	240	K	Transcriptional adapter ADA2 OS=Oryza sativa subsp. japonica GN=ADA2 PE=2 SV=2	1	7.33926e-09	80.387	ASTIAQVK(1)NSPNPIK	3	-0.091835	2
cds.Camellia_sinensis.comp27557_c0_seq2|m.24018	154	K	Alpha-1,4 glucan phosphorylase L isozyme, chloroplastic/amyloplastic OS=Ipomoea batatas PE=2 SV=1	1	0.0065742	104.05	VVSFLK(1)EK	2	-0.25535	1	1.018	0.953	1.038	0.939	1.018	1.089
cds.Camellia_sinensis.comp27570_c0_seq1|m.24938	384	K	ATP synthase subunit alpha, mitochondrial OS=Glycine max GN=ATPA PE=3 SV=1	1	0.00019937	146.36	VGSAAQLK(1)AMK	2	-0.86475	7	0.932	1.09	1.01	1.173	1.08	0.926
cds.Camellia_sinensis.comp27570_c0_seq1|m.24938	142	K	ATP synthase subunit alpha, mitochondrial OS=Glycine max GN=ATPA PE=3 SV=1	1	6.95847e-05	102.33	K(1)SVHEPMQTGLK	3	-0.71392	3	1.033	0.956	1.012	0.928	0.976	1.056
cds.Camellia_sinensis.comp27570_c0_seq1|m.24938	177	K	ATP synthase subunit alpha, mitochondrial OS=Glycine max GN=ATPA PE=3 SV=1	1	2.20811e-19	169.64	QTGK(1)TAIAIDTILNQK	3	-0.35738	1	1.057	1.015	0.907	0.963	0.855	0.893
cds.Camellia_sinensis.comp27580_c0_seq1|m.32417	224	K	3-ketoacyl-CoA thiolase 2, peroxisomal OS=Arabidopsis thaliana GN=PED1 PE=1 SV=2	1	6.48207e-07	149.71	QEQDQAAVVSHK(1)R	3	-0.2726	1
cds.Camellia_sinensis.comp27630_c0_seq1|m.38510	240	K	40S ribosomal protein S8 OS=Zea mays GN=RPS8 PE=2 SV=2	1	0.0189709	115.71	ELEFYMK(1)K	2	-0.50149	1	1.05	0.897	1.054	0.857	1.001	1.174
cds.Camellia_sinensis.comp27630_c0_seq1|m.38510	180	K	40S ribosomal protein S8 OS=Zea mays GN=RPS8 PE=2 SV=2	0.999953	0.0145802	45.618	KETPEEEVAAEETK(1)K	3	1.3223	1
cds.Camellia_sinensis.comp27630_c0_seq2|m.38611	147	K	40S ribosomal protein S8 OS=Zea mays GN=RPS8 PE=2 SV=2	1	7.76904e-08	109.04	KEGEEGDVAAEETK(1)K	3	-0.96179	2	0.967	0.897	1.178	0.932	1.215	1.31
cds.Camellia_sinensis.comp27634_c0_seq1|m.32545	172	K		1	0.0184906	116.05	GADVDVK(1)R	2	-0.12859	1	1.052	1.075	0.848	1.025	0.803	0.788
cds.Camellia_sinensis.comp27634_c0_seq1|m.32545	192	K		1	9.533e-07	154.35	LTESQK(1)AR	2	0.60008	2	1.146	0.926	0.877	0.811	0.763	0.946
cds.Camellia_sinensis.comp27636_c0_seq1|m.40910	70	K	Basic transcription factor 3 OS=Arabidopsis thaliana GN=BTF3 PE=1 SV=1	1	5.30539e-15	184.36	TTTTDDK(1)R	2	0.038715	1	0.911	1.178	0.943	1.297	1.033	0.799
cds.Camellia_sinensis.comp27664_c0_seq1|m.40058	61	K	SKP1-like protein 4 OS=Arabidopsis thaliana GN=ASK4 PE=1 SV=1	1	0.0156642	77.741	VIEYCK(1)K	3	0.65147	1	0.998	1.047	0.961	1.053	0.96	0.915
cds.Camellia_sinensis.comp27664_c0_seq1|m.40058	62	K	SKP1-like protein 4 OS=Arabidopsis thaliana GN=ASK4 PE=1 SV=1	1	0.00891738	93.429	K(1)HVDTPK	3	0.95281	1	1.096	1.016	0.848	0.931	0.772	0.833
cds.Camellia_sinensis.comp27704_c0_seq2|m.25696	369	K	Hsp70-Hsp90 organizing protein 1 OS=Arabidopsis thaliana GN=HOP1 PE=2 SV=1	1	0.0332437	74.841	LNDAEK(1)AK	2	0.98231	1	1	0.996	1.016	0.999	1.013	1.019
cds.Camellia_sinensis.comp27704_c0_seq2|m.25696	258	K	Hsp70-Hsp90 organizing protein 1 OS=Arabidopsis thaliana GN=HOP1 PE=2 SV=1	1	0.0022729	86.772	EKEAGNAAYK(1)K	3	-0.036199	1
cds.Camellia_sinensis.comp27726_c0_seq3|m.42491	36	K		1	0.00697193	50.806	HSVDNAIEGSAK(1)LK	3	-0.77012	1
cds.Camellia_sinensis.comp27744_c0_seq1|m.47324	22	K	Probable glutathione S-transferase parC OS=Nicotiana tabacum GN=PARC PE=2 SV=1	1	0.018089	111.86	GEDQEVAK(1)K	2	-0.36082	3	1.052	1.01	0.923	0.964	0.875	0.912
cds.Camellia_sinensis.comp27744_c0_seq1|m.47324	14	K	Probable glutathione S-transferase parC OS=Nicotiana tabacum GN=PARC PE=2 SV=1	1	6.23413e-06	146.96	IWATK(1)GEDQEVAK	2	-0.24866	2	1.033	0.994	0.968	0.965	0.934	0.972
cds.Camellia_sinensis.comp27782_c0_seq1|m.29375	236	K	ATP synthase subunit O, mitochondrial OS=Ipomoea batatas PE=1 SV=1	1	0.000111188	112.64	ETLQDIIGQGK(1)K	3	-0.070781	1	1.095	0.944	0.932	0.865	0.848	0.986
cds.Camellia_sinensis.comp27782_c0_seq1|m.29375	193	K	ATP synthase subunit O, mitochondrial OS=Ipomoea batatas PE=1 SV=1	1	5.70043e-05	136.8	HLEAIAK(1)R	3	0.38705	1	1.09	0.937	0.947	0.862	0.867	1.01
cds.Camellia_sinensis.comp27806_c0_seq1|m.43057	4	K	60S ribosomal protein L24 OS=Prunus avium GN=RPL24 PE=2 SV=1	1	0.0122706	92.732	VLK(1)TELCR	2	1.2393	1
cds.Camellia_sinensis.comp27806_c0_seq1|m.43057	71	K	60S ribosomal protein L24 OS=Prunus avium GN=RPL24 PE=2 SV=1	1	0.00390378	116.55	DAAQEAVK(1)K	3	-1.26	2	0.997	0.938	1.088	0.944	1.089	1.159
cds.Camellia_sinensis.comp27806_c0_seq1|m.43057	162	K	60S ribosomal protein L24 OS=Prunus avium GN=RPL24 PE=2 SV=1	1	0.000314533	143.94	LGGGGGK(1)R	2	0.19266	1	0.997	0.944	1.078	0.951	1.079	1.14
cds.Camellia_sinensis.comp27858_c0_seq1|m.48802	136	K	Histone acetyltransferase MCC1 OS=Arabidopsis thaliana GN=MCC1 PE=2 SV=1	1	1.72589e-23	195.6	ENSGLVTAMQTK(1)R	3	0.64755	4	0.933	1.061	1.042	1.141	1.113	0.98
cds.Camellia_sinensis.comp27864_c0_seq1|m.32651	207	K	40S ribosomal protein S6 OS=Asparagus officinalis GN=rps6 PE=2 SV=1	1	0.00257412	92.295	AK(1)SEAAEYQK	2	0.65606	1
cds.Camellia_sinensis.comp27870_c0_seq1|m.37067	152	K	Clathrin light chain 2 OS=Arabidopsis thaliana GN=CLC2 PE=1 SV=1	1	0.00393678	70.563	QEK(1)FHTEANK	3	0.30491	1
cds.Camellia_sinensis.comp27870_c0_seq1|m.37067	159	K	Clathrin light chain 2 OS=Arabidopsis thaliana GN=CLC2 PE=1 SV=1	1	0.00100085	87.568	FHTEANK(1)TYWK	3	-1.8254	1	1.008	1.081	0.909	1.077	0.899	0.839
cds.Camellia_sinensis.comp27870_c0_seq1|m.37067	215	K	Clathrin light chain 2 OS=Arabidopsis thaliana GN=CLC2 PE=1 SV=1	1	0.000813143	74.611	LK(1)HNPPPHMNPK	4	-0.54126	3	0.936	1.056	1.044	1.131	1.113	0.989
cds.Camellia_sinensis.comp27877_c0_seq1|m.49510	82	K		1	9.21377e-05	141.1	ITK(1)LFDHPR	3	0.34398	1	0.937	1.166	0.918	1.25	0.979	0.786
cds.Camellia_sinensis.comp27879_c0_seq2|m.30639	199	K	Aspartate aminotransferase, chloroplastic OS=Arabidopsis thaliana GN=ASP5 PE=1 SV=2	1	2.4362e-31	180.08	VVISSPTWGNHK(1)NIFNDAR	3	-0.69296	1	0.967	1.059	0.995	1.1	1.025	0.938
cds.Camellia_sinensis.comp27879_c0_seq2|m.30639	115	K	Aspartate aminotransferase, chloroplastic OS=Arabidopsis thaliana GN=ASP5 PE=1 SV=2	1	1.74946e-07	127.36	TEELQPYVLNVVK(1)K	3	0.6965	1
cds.Camellia_sinensis.comp27898_c0_seq1|m.15788	502	K	Protein EDS1L OS=Arabidopsis thaliana GN=EDS1 PE=1 SV=1	1	2.1174e-05	107.65	HSK(1)NEDTGPYLVK	3	0.1129	1
cds.Camellia_sinensis.comp27901_c0_seq2|m.31790	159	K	Phosphomannomutase OS=Glycine max PE=2 SV=1	1	0.00179936	120.06	SYLGEEK(1)LK	2	1.5134	1
cds.Camellia_sinensis.comp27903_c0_seq1|m.9824	275	K	E3 ubiquitin-protein ligase KEG OS=Arabidopsis thaliana GN=KEG PE=1 SV=2	1	0.0106342	60.91	IHGMHNPK(1)R	3	0.48176	1
cds.Camellia_sinensis.comp27937_c0_seq1|m.11367	157	K	Protein Ycf2 OS=Daucus carota GN=ycf2-A PE=3 SV=1	1	0.0125798	84.244	GFHLEK(1)K	3	-0.24086	1	1.012	0.918	1.085	0.911	1.07	1.182
cds.Camellia_sinensis.comp27976_c0_seq4|m.17832	204	K	Glutamyl-tRNA(Gln) amidotransferase subunit A, chloroplastic/mitochondrial OS=Vitis vinifera GN=GATA PE=3 SV=1	1	0.0040088	100.88	DLLESK(1)PLK	2	1.7263	2
cds.Camellia_sinensis.comp27976_c0_seq4|m.17832	298	K	Glutamyl-tRNA(Gln) amidotransferase subunit A, chloroplastic/mitochondrial OS=Vitis vinifera GN=GATA PE=3 SV=1	1	0.0315752	46.819	AK(1)GFGSEVK	3	2.2421	1	1.033	1.047	0.909	1.017	0.878	0.867
cds.Camellia_sinensis.comp27982_c0_seq1|m.46320	111	K	Thioredoxin-like protein Clot OS=Arabidopsis thaliana GN=At5g42850 PE=2 SV=1	1	0.0208297	67.334	WEDDAVK(1)GR	2	-1.0623	1
cds.Camellia_sinensis.comp27995_c0_seq2|m.34073	33	K	NADPH-dependent pterin aldehyde reductase OS=Arabidopsis thaliana GN=At1g10310 PE=1 SV=1	1	1.59888e-08	163.16	ALALEIAK(1)R	2	0.079583	1	1.037	1.051	0.898	1.017	0.863	0.852
cds.Camellia_sinensis.comp27998_c0_seq1|m.15252	271	K	Glucose-1-phosphate adenylyltransferase large subunit 1, chloroplastic OS=Arabidopsis thaliana GN=ADG2 PE=1 SV=3	1	5.92694e-06	152.54	ILSFNEK(1)PK	3	0.70239	2	0.929	1.138	0.961	1.23	1.031	0.843
cds.Camellia_sinensis.comp27998_c0_seq1|m.15252	83	K	Glucose-1-phosphate adenylyltransferase large subunit 1, chloroplastic OS=Arabidopsis thaliana GN=ADG2 PE=1 SV=3	1	5.51026e-06	121.58	NLEMEK(1)R	2	0.70842	1
cds.Camellia_sinensis.comp27998_c0_seq1|m.15252	469	K	Glucose-1-phosphate adenylyltransferase large subunit 1, chloroplastic OS=Arabidopsis thaliana GN=ADG2 PE=1 SV=3	1	0.0065742	104.05	IK(1)NCIIDK	2	-0.41804	1	1.031	0.946	1.025	0.922	0.991	1.081
cds.Camellia_sinensis.comp28022_c0_seq1|m.46866	112	K	Remorin OS=Solanum tuberosum PE=1 SV=1	1	0.00533186	107.79	AQYVEK(1)MK	2	1.4011	1
cds.Camellia_sinensis.comp28025_c0_seq2|m.41004	103	K	Putative ABC1 protein At2g40090 OS=Arabidopsis thaliana GN=At2g40090 PE=2 SV=2	1	0.0299044	64.268	VK(1)HEVHNR	3	-0.29559	1
cds.Camellia_sinensis.comp28027_c0_seq2|m.24842	104	K	L-ascorbate peroxidase T, chloroplastic OS=Arabidopsis thaliana GN=APXT PE=2 SV=2	1	0.000981771	120.87	EDIK(1)ELLNTK	2	1.4085	2	1.06	0.944	0.985	0.895	0.927	1.042
cds.Camellia_sinensis.comp28027_c0_seq2|m.24842	169	K	L-ascorbate peroxidase T, chloroplastic OS=Arabidopsis thaliana GN=APXT PE=2 SV=2	1	0.000481426	128.27	LLETIK(1)DK	2	-0.6606	1	1.058	0.994	0.93	0.944	0.878	0.935
cds.Camellia_sinensis.comp28027_c0_seq2|m.24842	390	K	L-ascorbate peroxidase T, chloroplastic OS=Arabidopsis thaliana GN=APXT PE=2 SV=2	1	0.00122115	113.93	ELSDSMK(1)QK	3	1.03	3	1.056	1.008	0.919	0.959	0.869	0.911
cds.Camellia_sinensis.comp28027_c0_seq2|m.24842	110	K	L-ascorbate peroxidase T, chloroplastic OS=Arabidopsis thaliana GN=APXT PE=2 SV=2	1	8.46491e-11	157.43	ELLNTK(1)FCHPILVR	3	0.54818	2	0.973	1.03	1.018	1.062	1.043	0.986
cds.Camellia_sinensis.comp28032_c0_seq1|m.26675	291	K	NADP-dependent D-sorbitol-6-phosphate dehydrogenase OS=Malus domestica GN=S6PDH PE=2 SV=1	1	0.00160532	110.31	GTVVIPK(1)SSK	3	-0.60513	2	1.021	0.962	1.022	0.947	0.999	1.06
cds.Camellia_sinensis.comp28032_c0_seq1|m.26675	268	K	NADP-dependent D-sorbitol-6-phosphate dehydrogenase OS=Malus domestica GN=S6PDH PE=2 SV=1	1	0.0146133	103.74	GLAEK(1)YK	2	1.3586	2	1.039	0.956	1.003	0.924	0.964	1.047
cds.Camellia_sinensis.comp28032_c0_seq1|m.26675	226	K	NADP-dependent D-sorbitol-6-phosphate dehydrogenase OS=Malus domestica GN=S6PDH PE=2 SV=1	1	0.00418587	72.325	DSLVK(1)FCQK	3	0.41212	1
cds.Camellia_sinensis.comp28043_c0_seq1|m.15070	200	K	AT-rich interactive domain-containing protein 5 OS=Arabidopsis thaliana GN=ARID5 PE=1 SV=1	1	0.0284004	63.32	AVTK(1)LGGYDR	2	0.1021	1	1.103	0.933	0.933	0.85	0.844	0.997
cds.Camellia_sinensis.comp28043_c0_seq1|m.15070	344	K	AT-rich interactive domain-containing protein 5 OS=Arabidopsis thaliana GN=ARID5 PE=1 SV=1	1	1.52291e-11	166.86	RPTELEYPVK(1)AAR	3	-0.31079	3	1.006	1.045	0.952	1.042	0.943	0.91
cds.Camellia_sinensis.comp28071_c0_seq1|m.22627	366	K	Sedoheptulose-1,7-bisphosphatase, chloroplastic OS=Spinacia oleracea PE=2 SV=1	1	2.11079e-43	211.45	TQVAYGSK(1)NEIIR	2	0.21639	4	0.97	0.902	1.167	0.934	1.2	1.292
cds.Camellia_sinensis.comp28071_c0_seq1|m.22627	303	K	Sedoheptulose-1,7-bisphosphatase, chloroplastic OS=Spinacia oleracea PE=2 SV=1	1	3.17769e-07	82.877	YTGGMVPDVNQIIVK(1)EK	3	0.10081	1	1.029	0.919	1.059	0.898	1.027	1.149
cds.Camellia_sinensis.comp28080_c0_seq2|m.39935	93	K	60S ribosomal protein L11 OS=Medicago sativa GN=RPL11 PE=2 SV=1	1	0.00108639	72.29	AMQLLESGLK(1)VK	3	-1.0557	1
cds.Camellia_sinensis.comp28080_c0_seq2|m.39935	57	K	60S ribosomal protein L11 OS=Medicago sativa GN=RPL11 PE=2 SV=1	1	0.00636028	44.816	VLEQLSGQTPVFSK(1)AR	3	-1.114	1
cds.Camellia_sinensis.comp28080_c0_seq2|m.39935	164	K	60S ribosomal protein L11 OS=Medicago sativa GN=RPL11 PE=2 SV=1	1	0.0227511	81.017	VTK(1)EDSMK	2	-1.6646	1
cds.Camellia_sinensis.comp28106_c0_seq1|m.46951	106	K	60S ribosomal protein L21-1 OS=Arabidopsis thaliana GN=RPL21A PE=2 SV=2	1	4.5374e-07	158.76	CTEDFK(1)LR	2	0.056314	1	1.057	0.954	0.976	0.906	0.921	1.023
cds.Camellia_sinensis.comp28106_c0_seq1|m.46951	129	K	60S ribosomal protein L21-1 OS=Arabidopsis thaliana GN=RPL21A PE=2 SV=2	1	5.19988e-06	155.84	GEVISTK(1)R	2	-0.13044	1	1.033	0.961	1.005	0.934	0.97	1.044
cds.Camellia_sinensis.comp28111_c0_seq1|m.41736	111	K	Thioredoxin H1 OS=Arabidopsis thaliana GN=TRX1 PE=1 SV=1	1	5.69106e-57	179.79	KDELQSTIAK(1)HAAK	3	0.17161	2	0.903	1.232	0.894	1.369	0.987	0.725
cds.Camellia_sinensis.comp28111_c0_seq1|m.41736	115	K	Thioredoxin H1 OS=Arabidopsis thaliana GN=TRX1 PE=1 SV=1	1	1.23928e-05	68.044	HAAK(1)HAAAPVAVTATA	2	-0.43062	2	0.847	1.235	0.974	1.462	1.146	0.788
cds.Camellia_sinensis.comp28155_c0_seq1|m.11399	178	K		1	0.034219	83.623	DVGLK(1)ER	2	-0.83402	1	1.027	1.021	0.947	0.999	0.921	0.926
cds.Camellia_sinensis.comp28163_c0_seq1|m.22370	81	K	O-acyltransferase WSD1 OS=Arabidopsis thaliana GN=WSD1 PE=2 SV=1	1	0.0135198	60.102	K(1)THIDIDR	3	0.10308	1
cds.Camellia_sinensis.comp28166_c0_seq2|m.26709	70	K	Calreticulin-3 OS=Arabidopsis thaliana GN=CRT3 PE=1 SV=2	1	0.000979409	107.03	AGTFK(1)HTAGK	2	0.7749	2	1.024	0.929	1.056	0.911	1.028	1.135
cds.Camellia_sinensis.comp28167_c0_seq1|m.27410	136	K	Patatin-like protein 2 OS=Arabidopsis thaliana GN=PLP2 PE=1 SV=1	1	0.00353743	74.533	YLHDVVK(1)EK	3	1.4852	1
cds.Camellia_sinensis.comp28167_c0_seq1|m.27410	239	K	Patatin-like protein 2 OS=Arabidopsis thaliana GN=PLP2 PE=1 SV=1	1	0.0258833	99.752	K(1)SADYFAIK	2	-0.87656	1	1.005	0.998	1.005	0.996	0.997	1.006
cds.Camellia_sinensis.comp28169_c0_seq1|m.38581	88	K	60S ribosomal protein L13-1 OS=Brassica napus PE=2 SV=1	1	8.6559e-05	90.229	K(1)LAPTIGIAVDHR	3	-0.05056	1
cds.Camellia_sinensis.comp28169_c0_seq1|m.38581	206	K	60S ribosomal protein L13-1 OS=Brassica napus PE=2 SV=1	0.999981	0.00192586	119.39	AAEAEKEEK(1)K	3	0.12973	1	0.928	0.957	1.167	1.036	1.253	1.216
cds.Camellia_sinensis.comp28169_c0_seq1|m.38581	15	K	60S ribosomal protein L13-1 OS=Brassica napus PE=2 SV=1	1	0.00250642	103.74	K(1)HWQNYVK	3	-0.55904	1	0.912	0.956	1.191	1.052	1.303	1.244
cds.Camellia_sinensis.comp28169_c0_seq1|m.38581	14	K	60S ribosomal protein L13-1 OS=Brassica napus PE=2 SV=1	1	0.0289547	41.242	HNNVIPNGHFK(1)K	4	-0.41495	1
cds.Camellia_sinensis.comp28215_c0_seq8|m.14740	67	K	Heterogeneous nuclear ribonucleoprotein 1 OS=Arabidopsis thaliana GN=RNP1 PE=1 SV=1	1	1.01742e-15	183.37	VLQEK(1)HVIDGR	3	-0.0079666	2	0.958	1.134	0.922	1.189	0.96	0.812
cds.Camellia_sinensis.comp28222_c0_seq1|m.16700	116	K	Glutathione reductase, cytosolic OS=Pisum sativum PE=2 SV=1	1	0.00970699	126.62	K(1)TEEILR	2	0.12646	1	1.024	1.049	0.918	1.028	0.894	0.874
cds.Camellia_sinensis.comp28222_c0_seq1|m.16700	418	K	Glutathione reductase, cytosolic OS=Pisum sativum PE=2 SV=1	1	0.0337908	83.998	QEK(1)TIMK	2	-3.2091	1
cds.Camellia_sinensis.comp28222_c0_seq1|m.16700	318	K	Glutathione reductase, cytosolic OS=Pisum sativum PE=2 SV=1	1	0.00228142	97.273	TGAVK(1)VDEYSR	2	-1.1704	1	0.965	1.015	1.045	1.056	1.08	1.029
cds.Camellia_sinensis.comp28223_c0_seq1|m.29677	232	K	Peptidyl-prolyl cis-trans isomerase CYP20-3, chloroplastic OS=Arabidopsis thaliana GN=CYP20-3 PE=1 SV=1	1	0.00266076	139.32	K(1)LESQETSR	2	-0.049204	1	0.973	1.06	0.985	1.093	1.009	0.928
cds.Camellia_sinensis.comp28225_c0_seq1|m.30489	114	K	50S ribosomal protein L35, chloroplastic OS=Arabidopsis thaliana GN=RPL35 PE=2 SV=1	1	0.0307876	67.981	QHLLGK(1)K	3	0.59009	1
cds.Camellia_sinensis.comp28234_c0_seq1|m.37114	213	K	Thioredoxin Y1, chloroplastic OS=Arabidopsis thaliana GN=At1g76760 PE=2 SV=1	1	0.0100534	122.33	IESALQVK(1)Q	2	-0.30235	1	0.988	1.007	1.019	1.023	1.028	1.01
cds.Camellia_sinensis.comp28244_c0_seq1|m.32818	148	K	NADH dehydrogenase [ubiquinone] flavoprotein 2, mitochondrial OS=Arabidopsis thaliana GN=At4g02580 PE=1 SV=3	1	5.76397e-05	91.62	EIEDALLK(1)HLGVK	3	-0.29967	1	1.062	1.044	0.869	0.987	0.815	0.831
cds.Camellia_sinensis.comp28297_c0_seq1|m.31083	150	K	Sanguinarine reductase OS=Eschscholzia californica GN=SARED1 PE=1 SV=1	1	0.0119014	107.69	TVESK(1)EK	2	1.0868	1	0.964	1.016	1.047	1.057	1.082	1.028
cds.Camellia_sinensis.comp28297_c0_seq2|m.34773	233	K	Sanguinarine reductase OS=Eschscholzia californica GN=SARED1 PE=1 SV=1	1	0.00082364	140.78	AFDLASK(1)PER	2	-0.53571	1	0.971	1.19	0.841	1.231	0.864	0.705
cds.Camellia_sinensis.comp28297_c0_seq2|m.34773	24	K	Sanguinarine reductase OS=Eschscholzia californica GN=SARED1 PE=1 SV=1	1	0.0114367	120.99	TGQIVYK(1)R	2	0.0783	1	1.14	0.999	0.804	0.879	0.703	0.804
cds.Camellia_sinensis.comp28297_c0_seq2|m.34773	226	K	Sanguinarine reductase OS=Eschscholzia californica GN=SARED1 PE=1 SV=1	0.999986	0.00248642	67.234	FK(1)AFDLASKPER	3	1.2429	1
cds.Camellia_sinensis.comp28303_c2_seq1|m.19063	62	K	Cytochrome P450 704C1 OS=Pinus taeda GN=CYP704C1 PE=2 SV=1	1	1.59725e-16	131.69	VHDYMTDLAAK(1)HK	3	0.22899	3
cds.Camellia_sinensis.comp28329_c0_seq1|m.34253	75	K	40S ribosomal protein S3-3 OS=Arabidopsis thaliana GN=RPS3C PE=1 SV=1	1	1.19083e-20	188.87	ELTSVVQK(1)R	2	0.61522	1	1.077	1.001	0.896	0.934	0.83	0.894
cds.Camellia_sinensis.comp28329_c0_seq1|m.34253	62	K	40S ribosomal protein S3-3 OS=Arabidopsis thaliana GN=RPS3C PE=1 SV=1	1	4.83892e-09	163.09	TQNVLGEK(1)GR	2	-0.82828	1	1.049	0.959	0.984	0.916	0.936	1.025
cds.Camellia_sinensis.comp28333_c0_seq1|m.25292	413	K	Alcohol dehydrogenase-like 5 OS=Arabidopsis thaliana GN=At4g22110 PE=2 SV=1	1	0.00168993	78.324	VK(1)SDLPFILHK	3	-0.22787	1	1.018	0.99	0.995	0.976	0.975	1.002
cds.Camellia_sinensis.comp28341_c0_seq2|m.49807	23	K	40S ribosomal protein S9-2 OS=Arabidopsis thaliana GN=RPS9C PE=1 SV=1	1	0.0188839	85.161	RPYEK(1)ER	3	-0.30324	1	1.086	0.922	0.972	0.853	0.893	1.052
cds.Camellia_sinensis.comp28364_c1_seq1|m.34723	201	K	40S ribosomal protein S5 (Fragment) OS=Cicer arietinum GN=RPS5 PE=2 SV=1	1	0.0219518	119.39	GSSNSYAIK(1)K	2	-0.64588	1	1.113	0.903	0.951	0.814	0.852	1.052
cds.Camellia_sinensis.comp28373_c0_seq1|m.22341	439	K	Aldehyde dehydrogenase family 3 member H1 OS=Arabidopsis thaliana GN=ALDH3H1 PE=1 SV=2	1	0.000871254	130.01	FSFDTFTHK(1)K	3	1.7797	2	1.056	0.94	0.996	0.894	0.94	1.059
cds.Camellia_sinensis.comp28406_c0_seq1|m.27823	103	K		1	0.008471	99.815	VK(1)NVTLPK	3	0.90731	2
cds.Camellia_sinensis.comp28415_c0_seq1|m.12957	228	K	Transmembrane 9 superfamily member 9 OS=Arabidopsis thaliana GN=TMN9 PE=2 SV=1	1	0.00135238	103.87	LTTCDPHAK(1)R	3	-0.021141	1	0.847	1.029	1.207	1.218	1.42	1.171
cds.Camellia_sinensis.comp28417_c0_seq1|m.22464	109	K	Glyceraldehyde-3-phosphate dehydrogenase 2, cytosolic OS=Oryza sativa subsp. japonica GN=GAPC2 PE=1 SV=1	1	0.00638556	80.231	DK(1)AAAHLK	3	-0.13193	1	0.895	1.026	1.139	1.15	1.268	1.108
cds.Camellia_sinensis.comp28417_c0_seq1|m.22464	57	K	Glyceraldehyde-3-phosphate dehydrogenase 2, cytosolic OS=Oryza sativa subsp. japonica GN=GAPC2 PE=1 SV=1	1	1.02872e-07	124.25	YDSVHGQWK(1)HHELK	4	-1.0162	3	0.975	1.041	1.002	1.07	1.025	0.962
cds.Camellia_sinensis.comp28417_c0_seq1|m.22464	62	K	Glyceraldehyde-3-phosphate dehydrogenase 2, cytosolic OS=Oryza sativa subsp. japonica GN=GAPC2 PE=1 SV=1	1	2.78789e-06	143.12	HHELK(1)VK	3	-0.42211	7	0.997	1.042	0.968	1.049	0.969	0.928
cds.Camellia_sinensis.comp28417_c0_seq1|m.22464	115	K	Glyceraldehyde-3-phosphate dehydrogenase 2, cytosolic OS=Oryza sativa subsp. japonica GN=GAPC2 PE=1 SV=1	1	0.000981044	109.66	AAAHLK(1)GGAK	2	1.2432	3	0.965	1.028	1.033	1.069	1.069	1.003
cds.Camellia_sinensis.comp28425_c0_seq1|m.10099	427	K	Heat shock protein 81-3 OS=Oryza sativa subsp. japonica GN=HSP81-3 PE=1 SV=2	1	7.75949e-05	108.72	LGIHEDSTNK(1)TK	3	-1.2363	1	1.04	0.859	1.111	0.83	1.066	1.291
cds.Camellia_sinensis.comp28425_c0_seq1|m.10099	481	K	Heat shock protein 81-3 OS=Oryza sativa subsp. japonica GN=HSP81-3 PE=1 SV=2	1	4.07115e-05	143.93	AVENSPFLEK(1)LK	2	-0.62329	2	1.114	0.908	0.945	0.817	0.846	1.041
cds.Camellia_sinensis.comp28425_c0_seq1|m.10099	470	K	Heat shock protein 81-3 OS=Oryza sativa subsp. japonica GN=HSP81-3 PE=1 SV=2	0.999895	0.0158457	41.53	MKEGQSDIYYITGESK(1)K	3	-0.79044	1
cds.Camellia_sinensis.comp28425_c0_seq1|m.10099	56	K	Heat shock protein 81-3 OS=Oryza sativa subsp. japonica GN=HSP81-3 PE=1 SV=2	1	0.00771791	42.633	SK(1)LDAQPELFIHIIPDK	3	0.97127	1
cds.Camellia_sinensis.comp28425_c0_seq1|m.10099	196	K	Heat shock protein 81-3 OS=Oryza sativa subsp. japonica GN=HSP81-3 PE=1 SV=2	1	0.0213797	86.67	LKDLVK(1)K	3	-0.087564	2
cds.Camellia_sinensis.comp28425_c0_seq1|m.10099	378	K	Heat shock protein 81-3 OS=Oryza sativa subsp. japonica GN=HSP81-3 PE=1 SV=2	1	6.43588e-06	158.05	EMLQQNK(1)ILK	2	-0.45466	4	1.117	0.863	0.992	0.776	0.885	1.148
cds.Camellia_sinensis.comp28425_c0_seq1|m.10099	54	K	Heat shock protein 81-3 OS=Oryza sativa subsp. japonica GN=HSP81-3 PE=1 SV=2	1	1.13011e-09	169.37	FESLTDK(1)SK	3	-0.045206	2	1.142	0.871	0.944	0.765	0.824	1.081
cds.Camellia_sinensis.comp28431_c0_seq1|m.36056	59	K	60S ribosomal protein L10 OS=Vitis riparia GN=RPL10 PE=2 SV=1	1	1.87843e-09	168.27	IYDVGMK(1)R	2	-0.71693	3	1.027	0.991	0.981	0.969	0.954	0.988
cds.Camellia_sinensis.comp28431_c0_seq1|m.36056	102	K	60S ribosomal protein L10 OS=Vitis riparia GN=RPL10 PE=2 SV=1	1	0.00114294	98.634	FAGK(1)DAFHLR	3	-0.43532	1
cds.Camellia_sinensis.comp28451_c0_seq4|m.34490	191	K		0.999915	0.00246757	85.554	FDDEKPGLEK(1)R	3	-0.043183	1
cds.Camellia_sinensis.comp28458_c0_seq1|m.11409	34	K	CBS domain-containing protein CBSCBSPB3 OS=Arabidopsis thaliana GN=CBSCBSPB3 PE=1 SV=1	1	0.00026062	130.77	FADHK(1)GR	3	-0.54727	1	1.029	0.951	1.024	0.927	0.993	1.076
cds.Camellia_sinensis.comp28472_c0_seq2|m.38741	68	K	FHA domain-containing protein FHA2 OS=Arabidopsis thaliana GN=FHA2 PE=1 SV=1	1	0.00364106	122.33	GGDDGLVAAK(1)K	3	0.56645	2	1.114	0.823	1.041	0.741	0.933	1.264
cds.Camellia_sinensis.comp28481_c0_seq2|m.48310	194	K	Cell division cycle protein 48 homolog OS=Capsicum annuum GN=CAFP PE=2 SV=1	1	0.0276077	60.828	K(1)GDHFLVR	3	-0.10821	1
cds.Camellia_sinensis.comp28507_c0_seq1|m.16806	300	K	Lysophospholipid acyltransferase 1 OS=Arabidopsis thaliana GN=LPLAT1 PE=1 SV=1	1	0.0113708	94.409	AK(1)NVDILR	2	-1.3096	1
cds.Camellia_sinensis.comp28510_c0_seq1|m.34868	166	K	(DL)-glycerol-3-phosphatase 2 OS=Arabidopsis thaliana GN=GPP2 PE=1 SV=1	1	0.000101343	131.06	HFELK(1)TQR	3	0.47861	1	1.018	0.982	1.004	0.967	0.984	1.021
cds.Camellia_sinensis.comp28520_c0_seq1|m.30390	268	K	Probable voltage-gated potassium channel subunit beta OS=Arabidopsis thaliana GN=KAB1 PE=1 SV=1	1	0.0179326	112.13	SLVEDVLK(1)K	2	0.62464	1
cds.Camellia_sinensis.comp28534_c0_seq1|m.8188	859	K	Sucrose synthase 7 OS=Oryza sativa subsp. japonica GN=SUS7 PE=2 SV=2	1	1.29276e-39	215.72	AQPSQSIK(1)R	2	-0.22342	2	0.881	1.136	1.035	1.293	1.171	0.91
cds.Camellia_sinensis.comp28544_c0_seq2|m.45493	181	K	HMG-Y-related protein A OS=Arabidopsis thaliana GN=HMGA PE=1 SV=1	1	2.50166e-10	173.64	SAK(1)TELGNR	2	-0.1175	2	0.971	0.952	1.108	0.983	1.139	1.163
cds.Camellia_sinensis.comp28544_c0_seq2|m.45493	85	K	HMG-Y-related protein A OS=Arabidopsis thaliana GN=HMGA PE=1 SV=1	1	0.000562058	110.08	LK(1)NTGQLVMVK	3	-1.2873	2	0.937	1.037	1.062	1.112	1.131	1.023
cds.Camellia_sinensis.comp28544_c2_seq1|m.42824	42	K		1	1.95889e-12	133.89	KVNVGVLPGK(1)R	2	0.62015	1
cds.Camellia_sinensis.comp28544_c2_seq1|m.42824	93	K		1	0.000143986	146.71	NK(1)VEHFQSR	3	0.4635	2	1.037	0.926	1.039	0.896	1	1.121
cds.Camellia_sinensis.comp28544_c2_seq1|m.42824	54	K		1	2.13432e-30	205.12	RPIADGVK(1)MPR	3	-0.76386	12	0.993	0.955	1.071	0.964	1.076	1.121
cds.Camellia_sinensis.comp28566_c0_seq1|m.16933	92	K	Allene oxide synthase 1, chloroplastic OS=Solanum lycopersicum GN=AOS1 PE=2 SV=1	1	0.0190064	98.582	DEYFK(1)SR	2	0.42682	1
cds.Camellia_sinensis.comp28566_c0_seq1|m.16933	172	K	Allene oxide synthase 1, chloroplastic OS=Solanum lycopersicum GN=AOS1 PE=2 SV=1	1	0.000122694	63.682	VLSYLDPSEPNHAK(1)LK	3	-1.0582	1
cds.Camellia_sinensis.comp28614_c0_seq1|m.4055	21	K	Cytochrome b6-f complex iron-sulfur subunit, chloroplastic OS=Oryza sativa subsp. japonica GN=petC PE=1 SV=1	1	0.0164245	71.922	VPDMAK(1)R	2	1.5609	2	1.076	1.058	0.832	0.987	0.772	0.786
cds.Camellia_sinensis.comp28640_c0_seq7|m.14707	153	K	Serine/threonine-protein kinase STN7, chloroplastic OS=Arabidopsis thaliana GN=STN7 PE=1 SV=1	1	0.00307032	90.05	KDDFVLGK(1)K	3	0.17529	1	1.137	0.873	0.95	0.77	0.833	1.086
cds.Camellia_sinensis.comp28660_c0_seq1|m.35924	262	K	60S ribosomal protein L8 OS=Solanum lycopersicum GN=RPL8 PE=2 SV=1	1	0.00576645	70.438	GQAAATAAK(1)ADK	3	0.029721	1
cds.Camellia_sinensis.comp28662_c0_seq1|m.25855	92	K	26S protease regulatory subunit 6B homolog OS=Solanum tuberosum PE=2 SV=1	1	0.00402099	133.68	AQEEVK(1)R	2	-0.0075862	1	0.954	1.141	0.921	1.202	0.963	0.805
cds.Camellia_sinensis.comp28662_c0_seq1|m.25855	409	K	26S protease regulatory subunit 6B homolog OS=Solanum tuberosum PE=2 SV=1	1	0.00484305	66.19	YVILPK(1)DFEK	3	1.1521	1
cds.Camellia_sinensis.comp28686_c0_seq2|m.19806	271	K	Mitochondrial phosphate carrier protein 3, mitochondrial OS=Arabidopsis thaliana GN=MPT3 PE=1 SV=1	1	0.00179408	102.4	GLADGLPK(1)FVK	2	-0.64172	1
cds.Camellia_sinensis.comp28686_c0_seq2|m.19806	369	K	Mitochondrial phosphate carrier protein 3, mitochondrial OS=Arabidopsis thaliana GN=MPT3 PE=1 SV=1	1	0.00135752	115.29	GATVGDAVK(1)K	3	0.12606	2	1.125	0.901	0.936	0.805	0.832	1.037
cds.Camellia_sinensis.comp28706_c0_seq1|m.43479	101	K	40S ribosomal protein S20-2 OS=Arabidopsis thaliana GN=RPS20B PE=2 SV=1	1	0.00262613	124.08	NVK(1)NLEK	3	-0.47014	2	1.106	0.959	0.899	0.87	0.811	0.935
cds.Camellia_sinensis.comp28715_c0_seq1|m.16881	509	K	WD-40 repeat-containing protein MSI4 OS=Arabidopsis thaliana GN=MSI4 PE=1 SV=3	1	0.00262633	68.847	SHVVDCASK(1)S	2	4.4022	1
cds.Camellia_sinensis.comp28725_c0_seq1|m.5132	339	K	Increased DNA methylation 1 OS=Arabidopsis thaliana GN=IDM1 PE=1 SV=1	1	0.00242062	126.56	DSK(1)K(1)GLNPDSK	2	0.010032	2	1.035	0.807	1.176	0.782	1.134	1.457
cds.Camellia_sinensis.comp28725_c0_seq1|m.5132	338	K	Increased DNA methylation 1 OS=Arabidopsis thaliana GN=IDM1 PE=1 SV=1	1	0.00242062	126.56	DSK(1)K(1)GLNPDSK	2	0.010032	2	1.035	0.807	1.176	0.782	1.134	1.457
cds.Camellia_sinensis.comp28725_c0_seq1|m.5132	311	K	Increased DNA methylation 1 OS=Arabidopsis thaliana GN=IDM1 PE=1 SV=1	1	0.00468657	54.812	SSDCEQGDSANK(1)LPR	3	-0.48216	1
cds.Camellia_sinensis.comp28738_c0_seq1|m.3616	52	K	ATP-dependent zinc metalloprotease FTSH 12, chloroplastic OS=Arabidopsis thaliana GN=FTSH12 PE=2 SV=2	1	0.00340625	88.596	LYIGLPDAK(1)QR	2	1.1751	1	0.935	1.022	1.083	1.098	1.156	1.057
cds.Camellia_sinensis.comp28757_c0_seq1|m.27387	253	K		1	0.02698	53.968	MGLK(1)HAAK	3	1.788	1
cds.Camellia_sinensis.comp28757_c0_seq1|m.27387	224	K		1	0.000686589	126.12	GTPFDFTAEK(1)K	3	0.50349	2	1.004	1.046	0.953	1.045	0.946	0.91
cds.Camellia_sinensis.comp28780_c0_seq1|m.33527	314	K	Copper chaperone for superoxide dismutase, chloroplastic/cytosolic OS=Arabidopsis thaliana GN=CCS PE=1 SV=1	1	0.0219518	119.39	SAGVGENYK(1)K	2	0.48622	1
cds.Camellia_sinensis.comp28786_c0_seq1|m.32971	26	K	Aspartic proteinase Asp1 OS=Oryza sativa subsp. japonica GN=ASP1 PE=2 SV=1	1	0.00303397	74.92	APHALYK(1)PNK	3	0.94369	1
cds.Camellia_sinensis.comp28793_c0_seq1|m.14957	497	K	Synaptotagmin-5 OS=Arabidopsis thaliana GN=SYT5 PE=2 SV=1	1	0.0123704	109.44	TLTGQSSTAK(1)K	2	-0.066548	1
cds.Camellia_sinensis.comp28794_c0_seq1|m.19751	327	K	Glutamine synthetase, chloroplastic OS=Daucus carota GN=GLN2 PE=2 SV=1	1	0.00640921	134.3	EDGGFEVIK(1)K	3	-0.0071029	2	1.083	0.933	0.963	0.865	0.887	1.03
cds.Camellia_sinensis.comp28794_c0_seq1|m.19751	166	K	Glutamine synthetase, chloroplastic OS=Daucus carota GN=GLN2 PE=2 SV=1	1	1.388e-16	87.511	GGNNILVICDTYTPQGEPIPTNK(1)R	3	-1.0944	1	0.923	1.15	0.957	1.251	1.036	0.831
cds.Camellia_sinensis.comp28794_c0_seq1|m.19751	169	K	Glutamine synthetase, chloroplastic OS=Daucus carota GN=GLN2 PE=2 SV=1	1	0.00371864	88.021	YK(1)AAEIFSNK	2	-0.98083	2
cds.Camellia_sinensis.comp28794_c0_seq1|m.19751	177	K	Glutamine synthetase, chloroplastic OS=Daucus carota GN=GLN2 PE=2 SV=1	1	0.000102127	143.03	AAEIFSNK(1)K	2	-0.2972	2	1.003	0.961	1.05	0.961	1.043	1.09
cds.Camellia_sinensis.comp28835_c0_seq1|m.35332	142	K	14-3-3-like protein OS=Mesembryanthemum crystallinum GN=GBF PE=2 SV=1	1	0.00179988	102.97	YLAEFK(1)TGSER	2	0.19345	2	1.014	1.025	0.962	1.015	0.946	0.937
cds.Camellia_sinensis.comp28838_c0_seq1|m.20483	268	K	Probable S-adenosylmethionine carrier 2, chloroplastic OS=Arabidopsis thaliana GN=SAMC2 PE=2 SV=1	1	0.00168213	95.642	LQVMGHEK(1)R	3	0.22683	1	0.89	1.065	1.101	1.202	1.234	1.033
cds.Camellia_sinensis.comp28845_c0_seq1|m.28073	189	K	Ubiquinol oxidase, mitochondrial OS=Mangifera indica GN=AOMI 1 PE=1 SV=2	1	0.000959394	127.37	TFLDK(1)VAYR	2	-0.75244	1
cds.Camellia_sinensis.comp28845_c0_seq1|m.28073	184	K	Ubiquinol oxidase, mitochondrial OS=Mangifera indica GN=AOMI 1 PE=1 SV=2	1	0.00103867	100.88	HHVPK(1)TFLDK	3	0.34469	1	1.056	0.948	0.986	0.902	0.931	1.038
cds.Camellia_sinensis.comp28875_c0_seq1|m.29363	5	K		0.998921	0.0110814	54.09	VDSK(0.999)TDDNK(0.001)DTVK	3	-0.64117	1
cds.Camellia_sinensis.comp28891_c0_seq1|m.36773	131	K		1	0.00233381	115.78	ETCYLLK(1)GK	2	0.2886	2	1.19	0.925	0.813	0.78	0.681	0.877
cds.Camellia_sinensis.comp28901_c0_seq1|m.42012	86	K		1	0.00267304	123.98	IEQAK(1)AR	2	0.0031252	1	1.152	0.918	0.876	0.801	0.759	0.953
cds.Camellia_sinensis.comp28928_c0_seq1|m.26817	315	K	Aspartic proteinase nepenthesin-2 OS=Nepenthes gracilis GN=nep2 PE=1 SV=1	1	0.00988752	62.166	ITVGGK(1)HVK	3	-0.32498	1
cds.Camellia_sinensis.comp28928_c0_seq1|m.26817	250	K	Aspartic proteinase nepenthesin-2 OS=Nepenthes gracilis GN=nep2 PE=1 SV=1	1	0.0286869	44.511	GPESLPAQMGLK(1)K	3	-0.31384	1
cds.Camellia_sinensis.comp28935_c0_seq2|m.57987	50	K	Proteasome subunit alpha type-3 OS=Spinacia oleracea GN=PAG1 PE=2 SV=1	1	2.67804e-06	100.11	AVDNSGTVIGIK(1)CK	3	0.44496	1	0.915	1.025	1.112	1.125	1.213	1.083
cds.Camellia_sinensis.comp28948_c0_seq1|m.3320	398	K	Protein CROWDED NUCLEI 1 OS=Arabidopsis thaliana GN=CRWN1 PE=1 SV=1	1	0.0346711	61.161	HLEEK(1)VAK	2	1.9531	1
cds.Camellia_sinensis.comp28948_c0_seq1|m.3320	203	K	Protein CROWDED NUCLEI 1 OS=Arabidopsis thaliana GN=CRWN1 PE=1 SV=1	1	0.0001338	131.5	K(1)SHEVGVR	3	-0.0013266	1	1.1	0.864	1.015	0.788	0.92	1.174
cds.Camellia_sinensis.comp28948_c0_seq1|m.3320	360	K	Protein CROWDED NUCLEI 1 OS=Arabidopsis thaliana GN=CRWN1 PE=1 SV=1	1	0.0189986	53.448	K(1)HEFELEMEQK	3	1.9138	1
cds.Camellia_sinensis.comp28958_c0_seq1|m.27619	20	K		1	0.0225032	113.62	ESDEFLK(1)K	2	-0.49649	1
cds.Camellia_sinensis.comp28962_c0_seq1|m.23541	60	K	Probable protein disulfide-isomerase A6 OS=Medicago sativa PE=2 SV=1	1	0.0208469	114.4	K(1)LAPEYEK	2	0.4446	1	1.168	0.9	0.873	0.773	0.745	0.968
cds.Camellia_sinensis.comp28962_c0_seq1|m.23541	353	K	Probable protein disulfide-isomerase A6 OS=Medicago sativa PE=2 SV=1	1	0.0302259	58.981	ADEFALK(1)K	3	1.5303	1
cds.Camellia_sinensis.comp28962_c0_seq1|m.23541	114	K	Probable protein disulfide-isomerase A6 OS=Medicago sativa PE=2 SV=1	1	0.0149921	78.616	GSLEPK(1)K	3	0.12481	1	0.979	0.999	1.045	1.025	1.066	1.045
cds.Camellia_sinensis.comp28962_c0_seq1|m.23541	287	K	Probable protein disulfide-isomerase A6 OS=Medicago sativa PE=2 SV=1	1	3.39131e-14	182.07	EFVSAGNDEK(1)K	3	-0.25586	2	1.027	1.015	0.953	0.992	0.927	0.939
cds.Camellia_sinensis.comp28962_c0_seq1|m.23541	82	K	Probable protein disulfide-isomerase A6 OS=Medicago sativa PE=2 SV=1	1	3.03744e-06	143.93	SVLIGK(1)VDCDEHK	3	0.28998	1	0.898	1.063	1.092	1.189	1.213	1.025
cds.Camellia_sinensis.comp28962_c0_seq1|m.23541	300	K	Probable protein disulfide-isomerase A6 OS=Medicago sativa PE=2 SV=1	1	0.00464626	94.465	IEEEVEK(1)LK	2	1.2761	1
cds.Camellia_sinensis.comp28980_c0_seq4|m.400	545	K	Photosystem I P700 chlorophyll a apoprotein A2 OS=Nicotiana tabacum GN=psaB PE=3 SV=1	0.999966	0.0229995	61.344	GSK(1)LMPDKK	3	0.072316	1
cds.Camellia_sinensis.comp28980_c0_seq4|m.401	158	K	Photosystem I P700 chlorophyll a apoprotein A1 OS=Coffea arabica GN=psaA PE=3 SV=1	1	7.35847e-09	101.05	DILEAHK(1)GPFTGQGHK	4	0.060137	1
cds.Camellia_sinensis.comp28980_c0_seq4|m.404	11	K	Photosystem I P700 chlorophyll a apoprotein A1 OS=Vitis vinifera GN=psaA PE=3 SV=1	1	5.71937e-12	135.09	SPEPEVK(1)ILVDRDPIK	4	0.19874	2	1.122	0.834	1.016	0.746	0.903	1.218
cds.Camellia_sinensis.comp28984_c0_seq2|m.46176	32	K	Cysteine proteinase inhibitor OS=Vigna unguiculata PE=1 SV=1	1	4.04369e-14	182.4	FAVDEHNK(1)K	2	-0.77545	2	0.958	1.204	0.843	1.262	0.878	0.7
cds.Camellia_sinensis.comp29013_c0_seq1|m.15937	116	K	TPR repeat-containing thioredoxin TDX OS=Arabidopsis thaliana GN=TDX PE=1 SV=1	1	0.00535984	89.805	DASQILK(1)SK	2	0.1166	1
cds.Camellia_sinensis.comp29046_c0_seq1|m.29078	198	K	Aldo-keto reductase family 4 member C9 OS=Arabidopsis thaliana GN=AKR4C9 PE=1 SV=1	1	0.00235273	99.442	LHEFCK(1)AK	3	0.47709	1	0.992	0.939	1.092	0.95	1.098	1.161
cds.Camellia_sinensis.comp29046_c0_seq1|m.29078	164	K	Aldo-keto reductase family 4 member C9 OS=Arabidopsis thaliana GN=AKR4C9 PE=1 SV=1	1	0.0121485	117.93	AIGVSNFSSK(1)K	2	-1.3813	1
cds.Camellia_sinensis.comp29052_c0_seq1|m.19282	145	K	E3 ubiquitin-protein ligase KEG OS=Arabidopsis thaliana GN=KEG PE=1 SV=2	1	0.0296383	44.847	GGK(1)LSLHNILR	3	-0.83361	1	1.008	1.014	0.984	1.011	0.973	0.967
cds.Camellia_sinensis.comp29075_c0_seq1|m.18691	43	K	Acylamino-acid-releasing enzyme OS=Arabidopsis thaliana GN=AARE PE=1 SV=1	1	3.27645e-06	124.2	SPITADLVSGSEK(1)R	2	-0.49066	1	0.944	1.126	0.953	1.198	1.007	0.846
cds.Camellia_sinensis.comp29077_c0_seq1|m.32270	272	K		1	0.00263109	108.7	IADTGAVLK(1)K	3	-0.52147	3	0.983	1.041	0.991	1.064	1.006	0.95
cds.Camellia_sinensis.comp29080_c0_seq1|m.18560	191	K	Chorismate synthase 2, chloroplastic OS=Solanum lycopersicum GN=CS2 PE=2 SV=1	1	0.000275068	149.65	VAAGAVAK(1)K	3	0.60166	2	1.042	1.03	0.913	0.992	0.875	0.886
cds.Camellia_sinensis.comp29080_c0_seq1|m.18560	370	K	Chorismate synthase 2, chloroplastic OS=Solanum lycopersicum GN=CS2 PE=2 SV=1	1	4.47762e-15	179.19	DK(1)HATELIAR	3	-0.25135	3	1.033	1.06	0.894	1.029	0.863	0.842
cds.Camellia_sinensis.comp290962_c0_seq1|m.53075	4	K		1	0.00283258	91.701	FNPK(1)GSSILGR	2	-0.15276	1	1.092	0.968	0.911	0.888	0.832	0.94
cds.Camellia_sinensis.comp29098_c0_seq1|m.46314	86	K	10 kDa chaperonin 1, chloroplastic OS=Arabidopsis thaliana GN=CPN10-1 PE=2 SV=1	1	0.0337908	83.998	SAVK(1)FER	2	0.4424	1	1.042	1.049	0.893	1.011	0.855	0.849
cds.Camellia_sinensis.comp29098_c0_seq1|m.46314	82	K	10 kDa chaperonin 1, chloroplastic OS=Arabidopsis thaliana GN=CPN10-1 PE=2 SV=1	1	3.5952e-06	148.57	SAGGVLLPK(1)SAVK	2	-0.2644	1	1.052	1.029	0.9	0.981	0.852	0.873
cds.Camellia_sinensis.comp29105_c0_seq1|m.19191	213	K	Probable nucleoredoxin 2 OS=Oryza sativa subsp. japonica GN=Os01g0794400 PE=2 SV=1	1	0.0030001	108.92	TVTK(1)HGR	3	0.24612	1	0.996	1.092	0.913	1.101	0.915	0.835
cds.Camellia_sinensis.comp29121_c0_seq1|m.33698	197	K	Thioredoxin-like protein AAED1, chloroplastic OS=Arabidopsis thaliana GN=At2g37240 PE=1 SV=2	1	2.46312e-08	147.7	ALK(1)NYTIEATPDDR	2	0.7035	1	1.019	0.998	0.985	0.983	0.964	0.985
cds.Camellia_sinensis.comp29142_c0_seq1|m.8850	533	K	Pentatricopeptide repeat-containing protein At1g09900 OS=Arabidopsis thaliana GN=At1g09900 PE=2 SV=1	1	2.82887e-09	158.36	FFHDLK(1)R	3	0.45227	1	1.001	1.042	0.963	1.045	0.96	0.923
cds.Camellia_sinensis.comp29144_c0_seq1|m.14277	393	K	Multicopper oxidase LPR1 OS=Arabidopsis thaliana GN=LPR1 PE=2 SV=1	1	0.0154873	102.46	FIIK(1)NER	2	0.82179	1	0.937	1.123	0.966	1.202	1.028	0.859
cds.Camellia_sinensis.comp29145_c0_seq1|m.13882	201	K	L-galactono-1,4-lactone dehydrogenase, mitochondrial OS=Arabidopsis thaliana GN=GLDH PE=1 SV=1	1	0.0291639	96.229	DLYQESLK(1)K	2	-0.40846	1	0.958	1.07	0.995	1.121	1.036	0.929
cds.Camellia_sinensis.comp29145_c0_seq1|m.13882	396	K	L-galactono-1,4-lactone dehydrogenase, mitochondrial OS=Arabidopsis thaliana GN=GLDH PE=1 SV=1	0.981676	0.00078158	58.712	IEVPK(0.018)DK(0.982)DELATLQAR	3	0.32254	1
cds.Camellia_sinensis.comp29158_c0_seq1|m.36360	289	K	Stearoyl-[acyl-carrier-protein] 9-desaturase, chloroplastic OS=Ricinus communis PE=1 SV=1	1	3.73796e-06	104.26	LAQICGTIASDEK(1)R	2	-0.18275	1	0.941	0.999	1.101	1.066	1.168	1.101
cds.Camellia_sinensis.comp29164_c0_seq1|m.34097	232	K	Chlorophyll a-b binding protein CP26, chloroplastic OS=Arabidopsis thaliana GN=LHCB5 PE=1 SV=1	1	0.000431926	141.13	DPDQAAILK(1)VK	2	0.30112	4	1.051	1.017	0.916	0.972	0.869	0.899
cds.Camellia_sinensis.comp29178_c0_seq1|m.22814	263	K	Thiosulfate/3-mercaptopyruvate sulfurtransferase 1, mitochondrial OS=Arabidopsis thaliana GN=STR1 PE=1 SV=1	1	3.1169e-11	165.34	NIEDK(1)THQHLDAR	4	0.3809	4	0.982	1.051	0.98	1.074	0.996	0.93
cds.Camellia_sinensis.comp29188_c0_seq2|m.30395	86	K	Spermidine synthase 1 OS=Datura stramonium PE=2 SV=1	1	0.00374549	100.88	VEK(1)ILFQGK	2	-1.1356	1	0.904	1.17	0.962	1.3	1.063	0.821
cds.Camellia_sinensis.comp29189_c0_seq3|m.31238	60	K	Superoxide dismutase [Mn], mitochondrial OS=Nicotiana plumbaginifolia GN=SODA PE=1 SV=1	1	1.07945e-05	149.94	HHK(1)TYVTNYNK	4	-0.61549	2	0.899	1.182	0.955	1.32	1.06	0.806
cds.Camellia_sinensis.comp29226_c0_seq1|m.37213	163	K	Endo-1,3;1,4-beta-D-glucanase OS=Zea mays PE=1 SV=1	1	0.00434477	105.52	YK(1)VDDEK	2	0.70233	2	0.994	1.1	0.907	1.11	0.911	0.824
cds.Camellia_sinensis.comp29238_c0_seq1|m.38345	128	K	CBS domain-containing protein CBSX3, mitochondrial OS=Arabidopsis thaliana GN=CBSX3 PE=1 SV=1	1	2.20839e-05	112.42	STK(1)VGDIMTEENK	2	0.26664	4	1.002	1.031	0.973	1.032	0.967	0.941
cds.Camellia_sinensis.comp29238_c0_seq1|m.38345	143	K	CBS domain-containing protein CBSX3, mitochondrial OS=Arabidopsis thaliana GN=CBSX3 PE=1 SV=1	1	0.000890994	128.81	LITVK(1)PDTK	3	0.1775	2	0.98	1.154	0.867	1.183	0.882	0.75
cds.Camellia_sinensis.comp29250_c0_seq1|m.23795	235	K	Probable mitochondrial saccharopine dehydrogenase-like oxidoreductase At5g39410 OS=Arabidopsis thaliana GN=At5g39410 PE=1 SV=2	1	0.0145372	61.56	GPIIEHQK(1)K	3	0.66641	1
cds.Camellia_sinensis.comp29256_c0_seq1|m.4724	863	K	Alanine--tRNA ligase OS=Arabidopsis thaliana GN=ALATS PE=1 SV=3	1	3.63857e-06	161.99	VESATIPAAK(1)K	2	0.20956	2	1.008	0.998	1.002	0.993	0.991	1.002
cds.Camellia_sinensis.comp29256_c0_seq1|m.4724	931	K	Alanine--tRNA ligase OS=Arabidopsis thaliana GN=ALATS PE=1 SV=3	1	0.0339715	51.286	EAVVK(1)VMDEK	2	1.4318	1
cds.Camellia_sinensis.comp29274_c0_seq1|m.16753	292	K	Succinate-semialdehyde dehydrogenase, mitochondrial OS=Arabidopsis thaliana GN=ALDH5F1 PE=1 SV=2	1	0.00417243	64.103	LMAGAAGTVK(1)K	3	0.37439	1
cds.Camellia_sinensis.comp29286_c0_seq2|m.25516	84	K		1	0.0141791	75.189	HLAYK(1)EK	3	0.33246	1
cds.Camellia_sinensis.comp29286_c0_seq2|m.25516	141	K		1	0.000105738	107.06	AGYGESDPHPK(1)R	3	0.79269	1	1.007	0.991	1.009	0.988	1	1.017
cds.Camellia_sinensis.comp29319_c1_seq1|m.24228	321	K	Alcohol dehydrogenase 2 OS=Solanum tuberosum GN=ADH2 PE=2 SV=1	1	2.26935e-28	195.92	DAVFK(1)THPVNFLNER	3	-0.064701	2	1.16	0.763	1.041	0.66	0.894	1.363
cds.Camellia_sinensis.comp29319_c1_seq1|m.24228	146	K	Alcohol dehydrogenase 2 OS=Solanum tuberosum GN=ADH2 PE=2 SV=1	1	8.20522e-07	160.75	GVMIHDQK(1)SR	3	-0.048539	4	1.095	0.869	1.018	0.797	0.928	1.169
cds.Camellia_sinensis.comp29357_c0_seq1|m.14976	450	K	Asparagine--tRNA ligase, cytoplasmic 1 OS=Arabidopsis thaliana GN=SYNC1 PE=1 SV=1	1	0.0074887	101.65	YLTEVK(1)FK	2	0.18969	1	0.979	1.08	0.952	1.108	0.97	0.88
cds.Camellia_sinensis.comp29357_c0_seq1|m.14976	531	K	Asparagine--tRNA ligase, cytoplasmic 1 OS=Arabidopsis thaliana GN=SYNC1 PE=1 SV=1	1	2.03743e-05	85.006	YGTVK(1)HSGFGLGFER	3	-1.9042	1	0.965	0.972	1.095	1.011	1.133	1.125
cds.Camellia_sinensis.comp29358_c0_seq1|m.36435	77	K	60S ribosomal protein L9 OS=Pisum sativum GN=RPL9 PE=2 SV=1	1	0.00452691	133.05	K(1)TTAAIR	2	-0.24523	1	1.081	0.954	0.943	0.886	0.87	0.988
cds.Camellia_sinensis.comp29358_c0_seq1|m.36435	133	K	60S ribosomal protein L9 OS=Pisum sativum GN=RPL9 PE=2 SV=1	1	0.00229503	116.88	NFLGEK(1)K	3	0.32405	1	0.97	0.992	1.065	1.028	1.097	1.072
cds.Camellia_sinensis.comp29373_c0_seq2|m.37564	185	K	Vacuolar protein-sorting-associated protein 37 homolog 2 OS=Arabidopsis thaliana GN=VPS37-2 PE=1 SV=1	1	0.0239855	93.178	QK(1)EETLK	2	0.21852	1	0.849	1.172	1.043	1.385	1.227	0.89
cds.Camellia_sinensis.comp29390_c0_seq1|m.22240	158	K	Fatty acid hydroperoxide lyase, chloroplastic OS=Solanum lycopersicum GN=HPL PE=1 SV=1	1	0.003182	137.46	NFALDILK(1)R	2	-0.34347	1	1.04	1.026	0.922	0.991	0.884	0.897
cds.Camellia_sinensis.comp29392_c1_seq1|m.17930	43	K	DnaJ protein ERDJ3B OS=Arabidopsis thaliana GN=ERDJ3B PE=1 SV=1	1	2.56214e-09	172.98	GAADEQIK(1)R	2	0.18496	1	0.988	1.091	0.926	1.108	0.933	0.847
cds.Camellia_sinensis.comp29398_c0_seq1|m.19933	260	K	26S protease regulatory subunit 6A homolog A OS=Arabidopsis thaliana GN=RPT5A PE=1 SV=1	1	0.00274755	111.63	DAFQLAK(1)EK	2	0.5743	1
cds.Camellia_sinensis.comp29417_c0_seq1|m.27919	137	K	Uncharacterized oxidoreductase At4g09670 OS=Arabidopsis thaliana GN=At4g09670 PE=1 SV=1	1	0.00112468	108.74	WAVLAAEK(1)K	3	0.47749	3	1.018	0.96	1.03	0.947	1.009	1.07
cds.Camellia_sinensis.comp29417_c0_seq1|m.27919	381	K	Uncharacterized oxidoreductase At4g09670 OS=Arabidopsis thaliana GN=At4g09670 PE=1 SV=1	1	0.00648447	138.89	K(1)TQLVLDAVK	2	-0.13671	1	1.018	0.971	1.018	0.959	0.999	1.046
cds.Camellia_sinensis.comp29420_c0_seq1|m.7741	295	K	Aminopeptidase M1 OS=Arabidopsis thaliana GN=APM1 PE=1 SV=1	1	7.53945e-53	220.27	ETALLYDDK(1)HSAAANK	3	-0.019182	5	1.053	1.003	0.928	0.956	0.879	0.924
cds.Camellia_sinensis.comp29420_c0_seq1|m.7741	133	K	Aminopeptidase M1 OS=Arabidopsis thaliana GN=APM1 PE=1 SV=1	1	0.00135319	104.82	STYAHCGEK(1)K	3	-0.16413	1
cds.Camellia_sinensis.comp29421_c0_seq1|m.26499	124	K	Ornithine carbamoyltransferase, chloroplastic OS=Pisum sativum GN=ARGF PE=2 SV=1	1	0.00608385	105.52	ALIK(1)SGER	2	0.022777	1
cds.Camellia_sinensis.comp29421_c0_seq1|m.26499	296	K	Ornithine carbamoyltransferase, chloroplastic OS=Pisum sativum GN=ARGF PE=2 SV=1	1	2.53522e-11	106.42	QAGISK(1)IEITDDPR	2	4.4207	1
cds.Camellia_sinensis.comp29433_c0_seq1|m.8748	360	K	Aldehyde dehydrogenase family 2 member B4, mitochondrial OS=Arabidopsis thaliana GN=ALDH2B4 PE=2 SV=1	1	0.00246563	77.662	IYDEFLEK(1)AK	3	0.45435	1	1.015	0.998	0.99	0.987	0.973	0.99
cds.Camellia_sinensis.comp29433_c0_seq1|m.8748	457	K	Aldehyde dehydrogenase family 2 member B4, mitochondrial OS=Arabidopsis thaliana GN=ALDH2B4 PE=2 SV=1	1	1.01083e-29	207.44	FNDIGDVIK(1)R	2	0.36497	1	1.068	0.993	0.917	0.935	0.857	0.921
cds.Camellia_sinensis.comp29433_c0_seq1|m.8748	375	K	Aldehyde dehydrogenase family 2 member B4, mitochondrial OS=Arabidopsis thaliana GN=ALDH2B4 PE=2 SV=1	1	0.00974238	77.923	VVGDPFK(1)K	3	-0.2899	1	1.021	1.014	0.963	0.997	0.94	0.948
cds.Camellia_sinensis.comp29442_c0_seq1|m.19625	261	K	1-deoxy-D-xylulose 5-phosphate reductoisomerase, chloroplastic OS=Mentha piperita GN=DXR PE=2 SV=2	1	0.00470874	109.66	DLPVDK(1)LK	2	0.53477	1
cds.Camellia_sinensis.comp29453_c0_seq2|m.21808	337	K	Ankyrin repeat domain-containing protein 2B OS=Arabidopsis thaliana GN=AKR2B PE=1 SV=1	1	2.1591e-05	109.83	LNNQHDVLK(1)LLEK	3	0.8244	1	0.96	1.032	1.035	1.078	1.075	1.001
cds.Camellia_sinensis.comp29469_c3_seq1|m.33264	283	K		1	0.0036167	110.08	ALIEK(1)LEQSK	2	0.71504	1	0.984	1.036	0.995	1.058	1.009	0.957
cds.Camellia_sinensis.comp29469_c3_seq1|m.33264	277	K		1	6.71134e-05	69.92	SVFMFNALPEEQK(1)K	3	1.9938	1
cds.Camellia_sinensis.comp29485_c0_seq1|m.3324	137	K	Phosphoglucan, water dikinase, chloroplastic OS=Arabidopsis thaliana GN=GWD3 PE=1 SV=1	1	0.018308	76.035	ELGSWK(1)K	3	-0.49272	1	1.076	0.951	0.953	0.887	0.884	1.001
cds.Camellia_sinensis.comp29485_c0_seq1|m.3324	529	K	Phosphoglucan, water dikinase, chloroplastic OS=Arabidopsis thaliana GN=GWD3 PE=1 SV=1	1	0.00263746	82.202	EVIVK(1)GLESGIR	2	0.3389	1	1.028	0.941	1.035	0.919	1.003	1.098
cds.Camellia_sinensis.comp29485_c0_seq1|m.3324	405	K	Phosphoglucan, water dikinase, chloroplastic OS=Arabidopsis thaliana GN=GWD3 PE=1 SV=1	1	8.07878e-05	118.52	NDIPHDLK(1)QEIK	3	-0.049118	1	1.105	0.92	0.944	0.835	0.851	1.024
cds.Camellia_sinensis.comp29485_c0_seq1|m.3324	415	K	Phosphoglucan, water dikinase, chloroplastic OS=Arabidopsis thaliana GN=GWD3 PE=1 SV=1	1	8.6174e-07	161.27	HTIQNK(1)LHR	4	0.42829	4	1.138	0.971	0.836	0.857	0.733	0.86
cds.Camellia_sinensis.comp29494_c0_seq4|m.49425	163	K	V-type proton ATPase subunit B 2 (Fragment) OS=Gossypium hirsutum PE=2 SV=1	1	0.0318129	83.53	K(1)FVAQGAYDTR	2	-0.48229	1	0.952	1.041	1.037	1.096	1.086	0.995
cds.Camellia_sinensis.comp29494_c0_seq4|m.49425	105	K	V-type proton ATPase subunit B 2 (Fragment) OS=Gossypium hirsutum PE=2 SV=1	1	0.0099973	63.257	LMK(1)SAIGEGMTR	2	1.8559	1
cds.Camellia_sinensis.comp29496_c0_seq1|m.42327	134	K		1	5.50012e-15	180.07	VGDFEMHLK(1)R	3	-0.29656	2	1.003	1.035	0.967	1.036	0.961	0.932
cds.Camellia_sinensis.comp29523_c0_seq1|m.24971	52	K	Serine--glyoxylate aminotransferase OS=Arabidopsis thaliana GN=AGT1 PE=1 SV=2	1	0.00313929	123.86	TLLEDVK(1)K	3	-0.78466	4	1.04	0.967	0.987	0.932	0.946	1.02
cds.Camellia_sinensis.comp29523_c0_seq1|m.24971	239	K	Serine--glyoxylate aminotransferase OS=Arabidopsis thaliana GN=AGT1 PE=1 SV=2	1	0.0146133	103.74	DYLK(1)FYK	2	0.80273	1	1.035	0.898	1.073	0.871	1.033	1.193
cds.Camellia_sinensis.comp29523_c0_seq1|m.24971	223	K	Serine--glyoxylate aminotransferase OS=Arabidopsis thaliana GN=AGT1 PE=1 SV=2	1	1.008e-14	179.42	ALEASK(1)TAK	3	-0.19539	2	1.079	0.89	1.016	0.829	0.94	1.14
cds.Camellia_sinensis.comp29535_c0_seq1|m.38228	212	K	Probable plastid-lipid-associated protein 6, chloroplastic OS=Arabidopsis thaliana GN=PAP6 PE=1 SV=1	1	2.78348e-21	157.88	TTVK(1)TGGNLSQIPPLEIPR	2	1.2702	2	1.017	1.022	0.961	1.009	0.942	0.938
cds.Camellia_sinensis.comp29535_c0_seq1|m.38228	203	K	Probable plastid-lipid-associated protein 6, chloroplastic OS=Arabidopsis thaliana GN=PAP6 PE=1 SV=1	1	0.00651745	116.05	IK(1)ITFEK	2	-0.25665	1	0.985	1.099	0.922	1.12	0.933	0.838
cds.Camellia_sinensis.comp29535_c0_seq1|m.38228	201	K	Probable plastid-lipid-associated protein 6, chloroplastic OS=Arabidopsis thaliana GN=PAP6 PE=1 SV=1	1	0.00082364	140.78	FELIGSSK(1)IK	3	0.16115	2	0.958	1.111	0.947	1.165	0.987	0.851
cds.Camellia_sinensis.comp29535_c0_seq1|m.38228	72	K	Probable plastid-lipid-associated protein 6, chloroplastic OS=Arabidopsis thaliana GN=PAP6 PE=1 SV=1	1	0.00237265	111.46	STPELK(1)LK	3	-0.14777	4	1.024	1.097	0.865	1.076	0.842	0.787
cds.Camellia_sinensis.comp29535_c0_seq1|m.38228	208	K	Probable plastid-lipid-associated protein 6, chloroplastic OS=Arabidopsis thaliana GN=PAP6 PE=1 SV=1	1	0.000559002	135.8	ITFEK(1)TTVK	3	0.37793	2	0.997	1.126	0.871	1.134	0.872	0.772
cds.Camellia_sinensis.comp29535_c1_seq2|m.43556	172	K	Nucleoside diphosphate kinase IV, chloroplastic/mitochondrial OS=Arabidopsis thaliana GN=NDK4 PE=1 SV=2	1	0.000438777	60.334	K(1)LIGATDPQK(1)SEPGTIR	3	-0.7191	2	0.842	1.227	0.99	1.461	1.171	0.806
cds.Camellia_sinensis.comp29535_c1_seq2|m.43556	181	K	Nucleoside diphosphate kinase IV, chloroplastic/mitochondrial OS=Arabidopsis thaliana GN=NDK4 PE=1 SV=2	1	1.12664e-06	79.346	LIGATDPQK(1)SEPGTIR	3	-0.46866	2	0.842	1.227	0.99	1.461	1.171	0.806
cds.Camellia_sinensis.comp29535_c1_seq2|m.43556	95	K	Nucleoside diphosphate kinase IV, chloroplastic/mitochondrial OS=Arabidopsis thaliana GN=NDK4 PE=1 SV=2	1	0.000539142	93.348	TFIAIK(1)PDGVQR	2	0.043074	1
cds.Camellia_sinensis.comp29540_c0_seq1|m.38474	172	K	Adenylate kinase 4 OS=Oryza sativa subsp. japonica GN=ADK-B PE=2 SV=1	1	0.0251707	65.252	HGAK(1)VDK	3	0.46488	1	0.872	1.11	1.077	1.278	1.231	0.968
cds.Camellia_sinensis.comp29540_c0_seq1|m.38474	67	K	Adenylate kinase 4 OS=Oryza sativa subsp. japonica GN=ADK-B PE=2 SV=1	0.999855	0.0176053	76.1	CSTKPDK(1)R	3	-0.19775	1	0.863	1.232	0.956	1.433	1.104	0.775
cds.Camellia_sinensis.comp29540_c0_seq1|m.38474	168	K	Adenylate kinase 4 OS=Oryza sativa subsp. japonica GN=ADK-B PE=2 SV=1	1	0.000449563	125.54	LDEMLEK(1)HGAK	3	-0.4396	1
cds.Camellia_sinensis.comp29548_c0_seq1|m.22053	349	K	NPL4-like protein 2 OS=Arabidopsis thaliana GN=At2g47970 PE=1 SV=1	1	0.000329679	123.35	ALK(1)NHLDR	3	-0.061572	1	0.977	1.053	0.985	1.082	1.006	0.933
cds.Camellia_sinensis.comp29598_c1_seq2|m.44317	30	K		1	0.0145488	103.83	GLDFK(1)FK	2	0.028597	1	1.045	1.003	0.941	0.963	0.899	0.937
cds.Camellia_sinensis.comp29598_c1_seq2|m.44317	23	K		1	7.716e-06	97.69	SPAAEGVFTDLVK(1)K	3	-0.49816	2
cds.Camellia_sinensis.comp29598_c1_seq2|m.44317	110	K		1	0.00372802	143.97	ETLPADTYK(1)K	2	0.29637	2	1.07	0.968	0.943	0.907	0.879	0.973
cds.Camellia_sinensis.comp29607_c0_seq1|m.41648	28	K	Dihydroneopterin aldolase 1 OS=Arabidopsis thaliana GN=FOLB1 PE=1 SV=1	1	1.10893e-06	97.073	GLK(1)FHGFHGVKPEER	5	-0.86105	1	1.001	0.974	1.038	0.977	1.034	1.064
cds.Camellia_sinensis.comp29613_c0_seq1|m.38462	294	K	Glyceraldehyde-3-phosphate dehydrogenase GAPC2, cytosolic OS=Arabidopsis thaliana GN=GAPC2 PE=1 SV=1	0.999974	0.00187645	79.875	DAIKEESEGK(1)LK	3	-0.91465	1	0.954	1.011	1.066	1.064	1.115	1.053
cds.Camellia_sinensis.comp29613_c0_seq1|m.38462	85	K	Glyceraldehyde-3-phosphate dehydrogenase GAPC2, cytosolic OS=Arabidopsis thaliana GN=GAPC2 PE=1 SV=1	1	0.00683898	91.853	HHDVK(1)VK	2	-0.073072	2	0.98	1.046	0.99	1.072	1.007	0.944
cds.Camellia_sinensis.comp29613_c0_seq1|m.38462	80	K	Glyceraldehyde-3-phosphate dehydrogenase GAPC2, cytosolic OS=Arabidopsis thaliana GN=GAPC2 PE=1 SV=1	1	1.08066e-07	118.08	YDSVHGQWK(1)HHDVK	3	-0.12954	3	0.952	1.082	0.99	1.142	1.037	0.912
cds.Camellia_sinensis.comp29613_c0_seq2|m.38428	294	K	Glyceraldehyde-3-phosphate dehydrogenase, cytosolic OS=Magnolia liliiflora GN=GAPC PE=2 SV=1	1	8.08779e-05	134.88	DAIKEESGGK(1)LK	3	-0.53972	1	1.057	0.985	0.944	0.935	0.891	0.957
cds.Camellia_sinensis.comp29613_c0_seq2|m.38428	85	K	Glyceraldehyde-3-phosphate dehydrogenase, cytosolic OS=Magnolia liliiflora GN=GAPC PE=2 SV=1	1	0.00710814	110.67	HSDVK(1)VK	3	0.34724	2	0.963	1.055	1.004	1.098	1.039	0.95
cds.Camellia_sinensis.comp29613_c0_seq2|m.38428	90	K	Glyceraldehyde-3-phosphate dehydrogenase, cytosolic OS=Magnolia liliiflora GN=GAPC PE=2 SV=1	1	0.00125427	136.93	DSK(1)TLLFGEK	3	-0.2088	3	0.985	1.037	0.991	1.057	1.003	0.953
cds.Camellia_sinensis.comp29613_c0_seq2|m.38428	219	K	Glyceraldehyde-3-phosphate dehydrogenase, cytosolic OS=Magnolia liliiflora GN=GAPC PE=2 SV=1	1	1.10335e-21	187.51	TVDGPSSK(1)DWR	2	0.31972	2	0.966	1.005	1.056	1.045	1.091	1.048
cds.Camellia_sinensis.comp29613_c0_seq2|m.38428	138	K	Glyceraldehyde-3-phosphate dehydrogenase, cytosolic OS=Magnolia liliiflora GN=GAPC PE=2 SV=1	1	0.000981044	109.66	AAAHLK(1)GGAK	2	1.2432	3	0.965	1.028	1.033	1.069	1.069	1.003
cds.Camellia_sinensis.comp29613_c0_seq2|m.38428	80	K	Glyceraldehyde-3-phosphate dehydrogenase, cytosolic OS=Magnolia liliiflora GN=GAPC PE=2 SV=1	1	0.000125615	80.507	YDSVHGHWK(1)HSDVK	3	0.42814	4	0.864	1.14	1.056	1.325	1.221	0.924
cds.Camellia_sinensis.comp29628_c0_seq1|m.32748	238	K	Probable ribose-5-phosphate isomerase 3, chloroplastic OS=Arabidopsis thaliana GN=RPI3 PE=1 SV=1	1	0.00133898	123.75	GEGVDAK(1)LR	2	-0.12178	1	0.962	1.046	1.015	1.09	1.052	0.97
cds.Camellia_sinensis.comp29636_c0_seq1|m.42298	56	K	Probable glutathione S-transferase OS=Glycine max GN=HSP26-A PE=2 SV=1	1	1.13578e-07	99.844	SHLLLELNPVHK(1)K	3	3.2006	1
cds.Camellia_sinensis.comp29636_c0_seq1|m.42298	220	K	Probable glutathione S-transferase OS=Glycine max GN=HSP26-A PE=2 SV=1	1	0.000216577	130.61	SK(1)EIASLIAAAR	2	-0.017044	1	0.979	1.051	0.985	1.078	1.003	0.935
cds.Camellia_sinensis.comp29636_c0_seq1|m.42298	202	K	Probable glutathione S-transferase OS=Glycine max GN=HSP26-A PE=2 SV=1	1	0.00957938	82.671	HPVIK(1)DK	3	0.012732	1	0.975	0.953	1.104	0.98	1.13	1.157
cds.Camellia_sinensis.comp29636_c0_seq1|m.42298	143	K	Probable glutathione S-transferase OS=Glycine max GN=HSP26-A PE=2 SV=1	1	0.000356424	131.5	IEAELK(1)GK	2	0.53699	1	0.954	1.061	1.012	1.117	1.058	0.952
cds.Camellia_sinensis.comp29649_c0_seq1|m.4775	163	K		1	0.019991	83.783	FFAPEK(1)AK	2	0.27416	1
cds.Camellia_sinensis.comp29657_c0_seq1|m.37205	11	K	Eukaryotic translation initiation factor 5A OS=Manihot esculenta PE=2 SV=2	1	2.41154e-12	125.45	SDEEHHFESK(1)ADAGASK	4	0.36113	3	1.004	1.13	0.859	1.13	0.854	0.759
cds.Camellia_sinensis.comp29657_c0_seq1|m.37205	49	K	Eukaryotic translation initiation factor 5A OS=Manihot esculenta PE=2 SV=2	1	4.4408e-15	182.71	VVEVSTSK(1)TGK	3	0.28603	2	1.031	1.237	0.697	1.205	0.675	0.563
cds.Camellia_sinensis.comp29657_c0_seq1|m.37205	41	K	Eukaryotic translation initiation factor 5A OS=Manihot esculenta PE=2 SV=2	1	0.000976119	76.759	NRPCK(1)VVEVSTSK	3	0.16893	1	0.949	0.952	1.142	1.007	1.201	1.2
cds.Camellia_sinensis.comp29670_c0_seq1|m.28316	209	K	Uricase-2 OS=Phaseolus vulgaris GN=URIII PE=1 SV=2	1	0.00185432	108.32	TTK(1)SGFEGFVR	2	-0.2558	1	0.981	1.045	0.989	1.069	1.006	0.945
cds.Camellia_sinensis.comp29670_c0_seq1|m.28316	120	K	Uricase-2 OS=Phaseolus vulgaris GN=URIII PE=1 SV=2	1	0.0103341	96.342	NTVYVK(1)AK	2	0.12641	1
cds.Camellia_sinensis.comp29671_c0_seq2|m.15629	141	K	Lysine--tRNA ligase, chloroplastic/mitochondrial OS=Arabidopsis thaliana GN=OVA5 PE=2 SV=1	1	0.000545898	54.004	TLVDVGDILGASGSIK(1)R	3	-0.34238	1	0.893	1.276	0.86	1.433	0.961	0.673
cds.Camellia_sinensis.comp29671_c0_seq2|m.15629	257	K	Lysine--tRNA ligase, chloroplastic/mitochondrial OS=Arabidopsis thaliana GN=OVA5 PE=2 SV=1	1	1.22176e-30	205.12	IATELHLK(1)R	3	0.44435	1	1.047	0.917	1.035	0.879	0.985	1.125
cds.Camellia_sinensis.comp29687_c0_seq1|m.40450	103	K	Probable aldo-keto reductase 2 OS=Oryza sativa subsp. japonica GN=Os04g0338000 PE=2 SV=2	1	8.14395e-08	105.89	FKPENLEHNQK(1)IFER	3	1.1844	3	0.965	1.064	0.991	1.106	1.024	0.929
cds.Camellia_sinensis.comp29687_c0_seq1|m.40450	94	K	Probable aldo-keto reductase 2 OS=Oryza sativa subsp. japonica GN=Os04g0338000 PE=2 SV=2	1	8.307e-16	184.03	FK(1)PENLEHNQK	3	-0.36363	1	0.941	1.122	0.962	1.197	1.019	0.856
cds.Camellia_sinensis.comp29687_c0_seq1|m.40450	114	K	Probable aldo-keto reductase 2 OS=Oryza sativa subsp. japonica GN=Os04g0338000 PE=2 SV=2	1	0.00886934	73.887	VNEMAAK(1)K	2	-0.062962	3	1.081	0.993	0.898	0.923	0.829	0.902
cds.Camellia_sinensis.comp29718_c0_seq2|m.28086	206	K	Caffeic acid 3-O-methyltransferase OS=Prunus dulcis GN=COMT1 PE=2 SV=1	1	0.00774583	73.927	SMATK(1)SSVDMK	2	-0.9619	1	0.988	1.03	0.996	1.046	1.006	0.966
cds.Camellia_sinensis.comp29718_c0_seq2|m.28086	178	K	Caffeic acid 3-O-methyltransferase OS=Prunus dulcis GN=COMT1 PE=2 SV=1	1	1.77748e-22	189.3	DAILEGGNQFK(1)K	3	-0.14139	2	1.081	0.926	0.974	0.859	0.899	1.051
cds.Camellia_sinensis.comp29774_c0_seq2|m.36934	274	K	Ribulose-phosphate 3-epimerase, chloroplastic (Fragment) OS=Solanum tuberosum PE=1 SV=1	1	0.0046241	96.229	DYAEAIK(1)GIK	2	-0.042325	1
cds.Camellia_sinensis.comp29774_c0_seq2|m.36934	244	K	Ribulose-phosphate 3-epimerase, chloroplastic (Fragment) OS=Solanum tuberosum PE=1 SV=1	1	3.99892e-18	120.08	GVNPWVEVDGGVGPK(1)NAYK	3	-0.45677	2	0.881	1.029	1.157	1.171	1.31	1.123
cds.Camellia_sinensis.comp29774_c0_seq2|m.36934	168	K	Ribulose-phosphate 3-epimerase, chloroplastic (Fragment) OS=Solanum tuberosum PE=1 SV=1	1	0.000138159	147.73	TVNQIK(1)SLGAK	3	0.20752	2	1.094	0.915	0.967	0.841	0.882	1.054
cds.Camellia_sinensis.comp29780_c0_seq1|m.42303	149	K		1	2.03933e-07	71.592	SLSDSSDSQEISTVDPLK(1)R	3	0.18463	1	0.886	1.11	1.056	1.258	1.189	0.95
cds.Camellia_sinensis.comp29780_c0_seq1|m.42303	107	K		1	0.0288112	41.689	IFSGGDPSK(1)K	2	2.7092	1
cds.Camellia_sinensis.comp29851_c0_seq1|m.42357	123	K	Protochlorophyllide reductase, chloroplastic OS=Cucumis sativus GN=PORA PE=2 SV=1	1	0.00354343	122.19	NFLK(1)AER	2	-1.006	1	1.104	0.964	0.895	0.876	0.809	0.927
cds.Camellia_sinensis.comp29851_c0_seq1|m.42357	219	K	Protochlorophyllide reductase, chloroplastic OS=Cucumis sativus GN=PORA PE=2 SV=1	1	7.21919e-08	156.4	SDYPSK(1)R	2	-0.0080057	1	1.036	1.029	0.924	0.997	0.89	0.897
cds.Camellia_sinensis.comp29859_c0_seq1|m.23082	214	K		1	0.0054225	73.233	MIAELVDK(1)K	3	-0.053425	2	1.002	1.074	0.924	1.076	0.92	0.859
cds.Camellia_sinensis.comp29888_c0_seq2|m.28666	46	K	Anthocyanidin reductase ((2S)-flavan-3-ol-forming) OS=Vitis vinifera GN=ANR PE=3 SV=1	1	0.0054108	118.33	NLDEK(1)PK	2	-0.15026	1	1.055	0.978	0.955	0.931	0.903	0.974
cds.Camellia_sinensis.comp29888_c0_seq2|m.28666	48	K	Anthocyanidin reductase ((2S)-flavan-3-ol-forming) OS=Vitis vinifera GN=ANR PE=3 SV=1	0.952017	0.000244115	97.273	NLDEK(0.048)PK(0.952)VELLR	3	0.053995	1	1.042	0.958	0.996	0.923	0.954	1.038
cds.Camellia_sinensis.comp29901_c0_seq1|m.36720	159	K		0.999996	0.00197837	77.662	HADKVEGK(1)K	4	-0.034415	1	1.008	1.09	0.898	1.085	0.888	0.823
cds.Camellia_sinensis.comp29901_c0_seq1|m.36720	155	K		1	0.0308068	50.805	HADK(1)VEGK	3	-0.084603	1	0.971	1.104	0.938	1.141	0.963	0.848
cds.Camellia_sinensis.comp29903_c0_seq2|m.17109	43	K	6-phosphogluconate dehydrogenase, decarboxylating 1, chloroplastic OS=Arabidopsis thaliana GN=At1g64190 PE=1 SV=1	1	1.71789e-09	166.62	TTSK(1)VDDTLDR	2	0.52157	1	1.012	1.014	0.978	1.005	0.964	0.963
cds.Camellia_sinensis.comp29920_c0_seq1|m.35534	132	K	Uric acid degradation bifunctional protein TTL OS=Arabidopsis thaliana GN=TTL PE=1 SV=1	1	0.000895182	120.57	STPEILAELK(1)R	3	-0.14848	2	0.996	1.006	1.01	1.015	1.012	1.002
cds.Camellia_sinensis.comp29937_c0_seq3|m.12662	209	K	Prolycopene isomerase, chloroplastic OS=Daucus carota GN=CRTISO PE=2 SV=1	1	0.00131274	93.098	EVGTPK(1)THR	3	0.043856	1
cds.Camellia_sinensis.comp29939_c0_seq2|m.19375	87	K	UBP1-associated protein 2C OS=Arabidopsis thaliana GN=UBA2C PE=2 SV=1	1	0.0042592	67.519	GLGWDTTTEK(1)LR	2	1.4744	1	0.973	1.067	0.975	1.101	1	0.912
cds.Camellia_sinensis.comp29947_c0_seq2|m.16040	465	K	Glutamate decarboxylase 1 OS=Arabidopsis thaliana GN=GAD1 PE=1 SV=2	1	0.00094948	94.767	MAVVQESVVK(1)K	3	-0.27437	1
cds.Camellia_sinensis.comp29954_c0_seq2|m.42248	13	K	60S ribosomal protein L23 OS=Arabidopsis thaliana GN=RPL23A PE=2 SV=3	1	0.000259506	143.39	GGSAGNK(1)FR	2	-0.21292	1	1.066	0.954	0.964	0.898	0.903	1.01
cds.Camellia_sinensis.comp30004_c2_seq1|m.2687	1068	K	ATPase family AAA domain-containing protein At1g05910 OS=Arabidopsis thaliana GN=At1g05910 PE=2 SV=1	1	0.00530645	132.08	SYEALK(1)R	2	0.017003	1	0.976	0.948	1.104	0.975	1.128	1.162
cds.Camellia_sinensis.comp30008_c0_seq1|m.29105	252	K	Translocase of chloroplast 34 OS=Pisum sativum GN=TOC34 PE=1 SV=1	1	0.032802	119.29	GILVDK(1)K	2	-0.41919	1	1.055	0.951	0.985	0.904	0.931	1.035
cds.Camellia_sinensis.comp30008_c0_seq1|m.29105	184	K	Translocase of chloroplast 34 OS=Pisum sativum GN=TOC34 PE=1 SV=1	1	0.00392953	99.568	SEALLK(1)VVR	2	-0.10351	1
cds.Camellia_sinensis.comp30018_c0_seq1|m.25032	344	K	Protochlorophyllide reductase, chloroplastic OS=Cucumis sativus GN=PORA PE=2 SV=1	1	1.99612e-05	158.56	GFVSEEEAGK(1)R	2	0.3692	1	1.007	1.051	0.943	1.048	0.933	0.895
cds.Camellia_sinensis.comp30018_c0_seq2|m.25602	344	K	Protochlorophyllide reductase, chloroplastic OS=Cucumis sativus GN=PORA PE=2 SV=1	1	8.31596e-09	168.85	GFVSEEESGK(1)R	2	0.091289	1	1.024	1.007	0.967	0.988	0.942	0.958
cds.Camellia_sinensis.comp30018_c0_seq2|m.25602	219	K	Protochlorophyllide reductase, chloroplastic OS=Cucumis sativus GN=PORA PE=2 SV=1	1	9.64909e-05	148.73	QSDYPSK(1)R	2	0.20333	1	1.101	0.927	0.944	0.845	0.854	1.017
cds.Camellia_sinensis.comp30020_c0_seq1|m.23866	166	K	40S ribosomal protein SA OS=Vitis vinifera GN=GSVIVT00034021001 PE=3 SV=1	1	4.53487e-05	95.094	YVDIGIPANNK(1)GK	3	0.41282	1	0.992	1.017	1.004	1.029	1.01	0.986
cds.Camellia_sinensis.comp30049_c0_seq1|m.26651	108	K	Methyl-CpG-binding domain-containing protein 13 OS=Arabidopsis thaliana GN=MBD13 PE=2 SV=1	1	4.85127e-06	74.789	YLETGDISSCATK(1)PTK	3	-0.25331	1
cds.Camellia_sinensis.comp30075_c0_seq1|m.24809	391	K	Malate dehydrogenase, chloroplastic OS=Arabidopsis thaliana GN=At3g47520 PE=1 SV=1	1	0.00361324	108.56	ALEALK(1)PELK	2	-0.4635	1
cds.Camellia_sinensis.comp30075_c0_seq1|m.24809	233	K	Malate dehydrogenase, chloroplastic OS=Arabidopsis thaliana GN=At3g47520 PE=1 SV=1	1	0.032802	119.29	GVYDPK(1)K	2	-0.02932	1	1.043	0.953	1.002	0.916	0.958	1.05
cds.Camellia_sinensis.comp30075_c0_seq1|m.24809	253	K	Malate dehydrogenase, chloroplastic OS=Arabidopsis thaliana GN=At3g47520 PE=1 SV=1	1	0.00164524	121.36	ANTFVAQK(1)K	3	0.30716	3	1.087	0.947	0.94	0.874	0.863	0.991
cds.Camellia_sinensis.comp30091_c0_seq1|m.32600	225	K	Hypersensitive-induced response protein 4 OS=Arabidopsis thaliana GN=HIR4 PE=1 SV=1	1	0.0017723	51.971	ENILNFSHK(1)VEGTSAK	3	-0.064966	1
cds.Camellia_sinensis.comp30105_c0_seq1|m.26906	170	K	Indole-3-glycerol phosphate synthase, chloroplastic OS=Arabidopsis thaliana GN=IGPS PE=1 SV=2	1	0.000606464	130.56	DVEVSHMK(1)EK	3	-0.81273	1	1.087	0.916	0.975	0.845	0.896	1.064
cds.Camellia_sinensis.comp30105_c0_seq1|m.26906	359	K	Indole-3-glycerol phosphate synthase, chloroplastic OS=Arabidopsis thaliana GN=IGPS PE=1 SV=2	1	1.24124e-09	170.5	VDISNTK(1)K	3	0.90512	2	1.011	1.041	0.95	1.033	0.937	0.911
cds.Camellia_sinensis.comp30105_c0_seq1|m.26906	212	K	Indole-3-glycerol phosphate synthase, chloroplastic OS=Arabidopsis thaliana GN=IGPS PE=1 SV=2	1	0.000394229	84.169	TGLPGLIAEVK(1)K	3	0.097616	1
cds.Camellia_sinensis.comp30105_c0_seq1|m.26906	172	K	Indole-3-glycerol phosphate synthase, chloroplastic OS=Arabidopsis thaliana GN=IGPS PE=1 SV=2	0.969236	0.0141916	87.184	EK(0.969)K(0.031)PLFSLK	3	0.79503	1
cds.Camellia_sinensis.comp30105_c0_seq1|m.26906	310	K	Indole-3-glycerol phosphate synthase, chloroplastic OS=Arabidopsis thaliana GN=IGPS PE=1 SV=2	1	0.0154536	102.51	YMTK(1)ICK	2	-0.41182	1	0.996	0.959	1.064	0.967	1.066	1.107
cds.Camellia_sinensis.comp30121_c0_seq1|m.23941	310	K	Homoserine kinase OS=Arabidopsis thaliana GN=HSK PE=1 SV=1	1	0.00101689	81.92	APLIPGMEAVK(1)K	3	0.71209	1	0.99	0.955	1.077	0.967	1.085	1.126
cds.Camellia_sinensis.comp30123_c0_seq4|m.42440	150	K	Serine--tRNA ligase, chloroplastic/mitochondrial OS=Arabidopsis thaliana GN=OVA7 PE=2 SV=1	1	0.0252459	78.516	NVVANK(1)MK	2	-0.15401	1	0.952	1.041	1.037	1.098	1.086	0.994
cds.Camellia_sinensis.comp30143_c0_seq2|m.34793	182	K	Secoisolariciresinol dehydrogenase (Fragment) OS=Forsythia intermedia PE=1 SV=1	1	0.00458505	136.93	ITAGNSEDFK(1)R	2	0.29817	1	0.941	1.131	0.951	1.206	1.007	0.839
cds.Camellia_sinensis.comp30146_c0_seq3|m.22372	346	K	Nuclear pore complex protein NUP50A OS=Arabidopsis thaliana GN=NUP50A PE=1 SV=1	1	0.00745151	129.42	LTNMEK(1)R	2	-0.8438	1	1.022	1.029	0.945	1.011	0.921	0.917
cds.Camellia_sinensis.comp30190_c0_seq1|m.10899	206	K	30S ribosomal protein 2, chloroplastic OS=Spinacia oleracea GN=PSRP2 PE=1 SV=1	1	0.00442421	107.79	NFFAEK(1)GK	3	-0.20633	2	1.048	0.99	0.95	0.948	0.903	0.957
cds.Camellia_sinensis.comp30197_c0_seq1|m.31887	293	K	Beta-glucosidase 44 OS=Arabidopsis thaliana GN=BGLU44 PE=2 SV=1	1	0.000477336	145.01	SK(1)ADNYAAQR	2	-0.54865	1	1.054	1.051	0.873	1.001	0.826	0.83
cds.Camellia_sinensis.comp30200_c1_seq1|m.43417	76	K	60S ribosomal protein L12 OS=Prunus armeniaca GN=RPL12 PE=2 SV=1	1	0.00898429	111.95	ETAK(1)DWK	2	0.39637	1
cds.Camellia_sinensis.comp30206_c0_seq1|m.17707	426	K	UDP-sulfoquinovose synthase, chloroplastic OS=Spinacia oleracea GN=SQD1 PE=1 SV=1	1	1.46406e-14	167.03	VEAEEHYYNAK(1)HTK	4	-0.94634	4	1.045	0.962	0.986	0.923	0.942	1.024
cds.Camellia_sinensis.comp30206_c0_seq1|m.17707	372	K	UDP-sulfoquinovose synthase, chloroplastic OS=Spinacia oleracea GN=SQD1 PE=1 SV=1	1	6.17113e-13	94.234	DTIQCVELAIANPAK(1)HGEFR	3	-1.2638	1	0.962	1.051	1.009	1.096	1.046	0.958
cds.Camellia_sinensis.comp30210_c1_seq1|m.22782	401	K	La protein 1 OS=Arabidopsis thaliana GN=LA1 PE=1 SV=1	1	0.0205413	62.694	FEEPGAAQK(1)AR	2	-1.6086	1	0.93	1.052	1.058	1.135	1.134	1.003
cds.Camellia_sinensis.comp30212_c0_seq1|m.7102	132	K	Heat shock protein 90-6, mitochondrial OS=Arabidopsis thaliana GN=HSP90-6 PE=2 SV=1	1	4.90937e-07	113.47	ELVSNASDALDK(1)LR	2	0.25453	2	1.01	0.975	1.024	0.969	1.01	1.047
cds.Camellia_sinensis.comp30212_c0_seq1|m.7102	277	K	Heat shock protein 90-6, mitochondrial OS=Arabidopsis thaliana GN=HSP90-6 PE=2 SV=1	1	0.00233109	78.903	DDK(1)GFAHPER	3	0.22117	1	0.928	1.044	1.07	1.129	1.149	1.023
cds.Camellia_sinensis.comp30219_c0_seq1|m.27886	260	K	SAP-like protein BP-73 OS=Oryza sativa subsp. japonica GN=BP-73 PE=1 SV=1	1	2.45777e-31	184.32	FQQNHSESVADTLLDGK(1)R	3	0.49309	1	0.937	1.146	0.939	1.227	1	0.818
cds.Camellia_sinensis.comp30223_c0_seq3|m.43652	224	K	Phospholipase D alpha 1 OS=Carica papaya GN=PLD1 PE=1 SV=1	1	0.0033432	118.87	IVSK(1)IEAGER	2	-0.51001	1	1.005	0.994	1.009	0.993	1.001	1.012
cds.Camellia_sinensis.comp30237_c0_seq1|m.7416	16	K	Protein RNA-directed DNA methylation 3 OS=Arabidopsis thaliana GN=RDM3 PE=1 SV=1	1	4.87112e-14	179.94	GIAVDDSSGK(1)R	2	-0.014062	1	1.041	0.92	1.039	0.887	0.996	1.129
cds.Camellia_sinensis.comp30238_c0_seq1|m.38070	178	K	Thylakoid lumenal 17.4 kDa protein, chloroplastic OS=Arabidopsis thaliana GN=TL17 PE=1 SV=2	1	0.0028157	110.84	VNFAK(1)ADLK	2	0.16043	1	0.915	1.081	1.047	1.187	1.142	0.966
cds.Camellia_sinensis.comp30240_c0_seq4|m.32227	100	K	60S ribosomal protein L7a-2 OS=Oryza sativa subsp. japonica GN=RPL7A-2 PE=2 SV=1	1	0.0216535	61.958	YRPEDK(1)AAK	3	-1.3008	1	1.01	1.022	0.972	1.017	0.96	0.948
cds.Camellia_sinensis.comp30261_c0_seq1|m.17853	420	K	U4/U6 small nuclear ribonucleoprotein Prp31 homolog OS=Arabidopsis thaliana GN=PRP31 PE=1 SV=1	1	0.0050851	102.71	LAAK(1)VAK	2	-0.3723	1
cds.Camellia_sinensis.comp30341_c2_seq9|m.44946	41	K	D-xylose-proton symporter-like 3, chloroplastic OS=Arabidopsis thaliana GN=At5g59250 PE=1 SV=2	1	0.001252	100.93	GSIQELK(1)EK	3	-0.12896	2	1.061	0.939	0.99	0.888	0.931	1.054
cds.Camellia_sinensis.comp30349_c0_seq1|m.32860	281	K	Isopentenyl-diphosphate Delta-isomerase II OS=Camptotheca acuminata GN=IPI2 PE=2 SV=1	1	0.0198885	124.38	K(1)TDAGEEGLK	2	0.83511	1	1.041	1.006	0.943	0.969	0.903	0.936
cds.Camellia_sinensis.comp30349_c0_seq1|m.32860	233	K	Isopentenyl-diphosphate Delta-isomerase II OS=Camptotheca acuminata GN=IPI2 PE=2 SV=1	1	0.00487445	94.767	MLYK(1)APSDGK	2	-0.3138	1
cds.Camellia_sinensis.comp30349_c0_seq1|m.32860	322	K	Isopentenyl-diphosphate Delta-isomerase II OS=Camptotheca acuminata GN=IPI2 PE=2 SV=1	1	8.40901e-05	84.508	GTIQEAVDMK(1)TIHK	3	-0.64515	1
cds.Camellia_sinensis.comp30375_c0_seq1|m.15500	133	K	Aspartokinase 3, chloroplastic OS=Arabidopsis thaliana GN=AK3 PE=1 SV=1	1	0.00178544	119.96	TTNK(1)LLLAGEK	2	-0.4989	2	1.002	0.889	1.133	0.891	1.128	1.272
cds.Camellia_sinensis.comp30386_c0_seq1|m.16307	368	K	External alternative NAD(P)H-ubiquinone oxidoreductase B1, mitochondrial OS=Solanum tuberosum GN=NDB1 PE=3 SV=1	1	1.43515e-08	164.48	DLMEQIGQGK(1)R	3	0.1561	6	0.937	1.042	1.059	1.117	1.128	1.015
cds.Camellia_sinensis.comp30390_c0_seq1|m.29285	112	K		1	0.00207071	47.016	YDHHQK(1)GFDQVFGHGFTTK	4	0.48158	1
cds.Camellia_sinensis.comp30402_c0_seq2|m.38034	156	K	Glycine cleavage system H protein, mitochondrial OS=Flaveria anomala GN=GDCSH PE=2 SV=1	1	8.06761e-33	201.76	EYTK(1)FCQEEDAAH	3	-0.47187	4	0.964	1.069	0.987	1.113	1.022	0.922
cds.Camellia_sinensis.comp30402_c0_seq3|m.46558	146	K	Glycine cleavage system H protein, mitochondrial OS=Flaveria anomala GN=GDCSH PE=2 SV=1	1	6.90624e-43	212.68	EYTK(1)FCEEEDAH	2	0.32858	1	1.016	0.998	0.99	0.985	0.972	0.99
cds.Camellia_sinensis.comp30405_c0_seq2|m.5927	279	K		0.999999	0.00753513	74.611	VKDAFDLK(1)K	3	-0.075741	1
cds.Camellia_sinensis.comp30409_c1_seq1|m.20071	155	K	2-methyl-6-phytyl-1,4-hydroquinone methyltransferase, chloroplastic OS=Spinacia oleracea PE=1 SV=1	1	1.55992e-16	162.29	NVTILDQSPHQLAK(1)AK	4	0.32203	2	1.048	0.959	0.987	0.919	0.94	1.027
cds.Camellia_sinensis.comp30409_c1_seq1|m.20071	141	K	2-methyl-6-phytyl-1,4-hydroquinone methyltransferase, chloroplastic OS=Spinacia oleracea PE=1 SV=1	1	1.64474e-25	164.02	HVDAK(1)NVTILDQSPHQLAK	5	0.9454	2	1.048	0.97	0.974	0.928	0.927	1.003
cds.Camellia_sinensis.comp30411_c1_seq2|m.34917	176	K	60S ribosomal protein L5 OS=Cucumis sativus GN=RPL5 PE=2 SV=1	1	3.16316e-11	157.09	GALDGGLDIPHSDK(1)R	3	0.0015584	1	1.027	0.839	1.155	0.819	1.122	1.374
cds.Camellia_sinensis.comp30426_c0_seq1|m.40832	130	K	Ras-related protein RABA2a OS=Arabidopsis thaliana GN=RABA2A PE=2 SV=1	1	0.0047049	100.39	TDLK(1)HLR	3	-0.15767	1	1.02	1.026	0.952	1.009	0.931	0.927
cds.Camellia_sinensis.comp30427_c0_seq1|m.28594	252	K		1	1.10297e-22	159.14	DQPVIVAHSENTFDGSSIK(1)R	3	0.034721	1	1.045	1.03	0.91	0.989	0.869	0.882
cds.Camellia_sinensis.comp30428_c0_seq1|m.32708	45	K	Rhodanese-like/PpiC domain-containing protein 12, chloroplastic OS=Arabidopsis thaliana GN=At5g19370 PE=1 SV=1	1	0.0189709	115.71	LLVELQK(1)K	2	0.73488	1
cds.Camellia_sinensis.comp30434_c0_seq1|m.24447	284	K	3-oxoacyl-[acyl-carrier-protein] reductase, chloroplastic OS=Cuphea lanceolata GN=CLKR27 PE=2 SV=1	1	0.00934712	65.246	LGEDIEK(1)K	3	-1.0274	1
cds.Camellia_sinensis.comp30443_c0_seq2|m.35514	44	K	Proteasome subunit beta type-3-A OS=Arabidopsis thaliana GN=PBC1 PE=1 SV=2	1	0.0125108	76.679	IYK(1)IHDK	3	0.17163	1
cds.Camellia_sinensis.comp30448_c0_seq1|m.13595	447	K		1	6.20021e-06	152.07	ILEASK(1)NEK	2	0.97646	3	0.962	1.041	1.021	1.085	1.058	0.98
cds.Camellia_sinensis.comp30448_c0_seq1|m.13595	89	K		1	1.46934e-05	149.72	ALISLSDK(1)K	3	-0.032741	4	0.954	1.022	1.054	1.076	1.101	1.028
cds.Camellia_sinensis.comp30448_c0_seq1|m.13595	214	K		1	0.00712575	90.706	AAAK(1)NHK	3	1.6952	1
cds.Camellia_sinensis.comp30448_c0_seq1|m.13595	307	K		1	0.000439813	141.2	AAVYVDK(1)R	2	0.49613	1	0.99	1.064	0.953	1.08	0.961	0.894
cds.Camellia_sinensis.comp30448_c0_seq1|m.13595	504	K		1	0.0101929	57.225	HVK(1)SNAIVIAK	3	0.60039	1
cds.Camellia_sinensis.comp30451_c0_seq1|m.44919	74	K	Glyceraldehyde-3-phosphate dehydrogenase, cytosolic OS=Magnolia liliiflora GN=GAPC PE=2 SV=1	1	0.0144168	70.685	TLLFGDK(1)PVR	2	0.93158	1	0.911	1.12	1.008	1.232	1.103	0.899
cds.Camellia_sinensis.comp30453_c0_seq1|m.32376	233	K		1	8.21576e-28	196.18	FEK(1)HGFTGGVNYYR	3	0.065843	1	1.022	1.129	0.831	1.109	0.811	0.735
cds.Camellia_sinensis.comp30454_c1_seq1|m.18257	149	K	Dihydrolipoyl dehydrogenase 1, mitochondrial OS=Arabidopsis thaliana GN=LPD1 PE=1 SV=2	1	0.00226053	124.83	NK(1)VNYVK	2	0.51407	1	1.091	0.913	0.973	0.839	0.888	1.063
cds.Camellia_sinensis.comp30454_c1_seq1|m.18257	201	K	Dihydrolipoyl dehydrogenase 1, mitochondrial OS=Arabidopsis thaliana GN=LPD1 PE=1 SV=2	1	3.24517e-40	213.38	SLPGITIDEK(1)R	2	0.15401	2	1.001	1.051	0.952	1.054	0.949	0.905
cds.Camellia_sinensis.comp30454_c1_seq1|m.18257	70	K	Dihydrolipoyl dehydrogenase 1, mitochondrial OS=Arabidopsis thaliana GN=LPD1 PE=1 SV=2	1	1.52529e-07	153.94	AAQLGLK(1)TTCIEK	2	-0.24368	2	1.057	0.964	0.967	0.916	0.914	1.001
cds.Camellia_sinensis.comp30454_c1_seq1|m.18257	146	K	Dihydrolipoyl dehydrogenase 1, mitochondrial OS=Arabidopsis thaliana GN=LPD1 PE=1 SV=2	1	0.013884	73.26	GIEGLFK(1)K	3	-0.72661	1	1.037	0.958	1.003	0.927	0.966	1.045
cds.Camellia_sinensis.comp30454_c1_seq1|m.18257	76	K	Dihydrolipoyl dehydrogenase 1, mitochondrial OS=Arabidopsis thaliana GN=LPD1 PE=1 SV=2	1	7.1125e-05	142.79	TTCIEK(1)R	2	-0.32825	1	1.084	0.898	1.001	0.831	0.92	1.112
cds.Camellia_sinensis.comp30454_c1_seq1|m.18257	505	K	Dihydrolipoyl dehydrogenase 1, mitochondrial OS=Arabidopsis thaliana GN=LPD1 PE=1 SV=2	1	7.71109e-05	106.32	EAAMATYDK(1)PIHI	2	-1.5746	1	0.933	1.079	1.021	1.161	1.091	0.944
cds.Camellia_sinensis.comp30465_c2_seq1|m.29438	193	K	Enolase OS=Oryza sativa subsp. japonica GN=ENO1 PE=1 SV=2	1	0.00116307	131.69	ISGDSLK(1)NVYK	2	-0.49762	1	1.038	1.021	0.93	0.988	0.894	0.909
cds.Camellia_sinensis.comp30467_c2_seq1|m.40185	180	K	ATP synthase subunit d, mitochondrial OS=Arabidopsis thaliana GN=At3g52300 PE=1 SV=3	1	0.000499785	137.84	EIVEVQELK(1)QK	2	-0.62576	2	1.005	1.063	0.933	1.062	0.927	0.876
cds.Camellia_sinensis.comp30467_c2_seq1|m.40185	194	K	ATP synthase subunit d, mitochondrial OS=Arabidopsis thaliana GN=At3g52300 PE=1 SV=3	1	5.50201e-13	137.61	ISTMTADEYFEK(1)HPEVK	3	-0.62106	2	0.973	1.09	0.951	1.125	0.975	0.87
cds.Camellia_sinensis.comp30468_c0_seq1|m.32890	134	K	Chalcone--flavonone isomerase OS=Camellia sinensis GN=CHI PE=2 SV=2	1	0.000965324	57.288	AVGTYTDAEAK(1)AIEK	3	-3.5558	1
cds.Camellia_sinensis.comp30468_c0_seq1|m.32890	47	K	Chalcone--flavonone isomerase OS=Camellia sinensis GN=CHI PE=2 SV=2	1	0.00198059	99.752	GLEIQGK(1)FIK	3	-0.29736	2
cds.Camellia_sinensis.comp30469_c0_seq1|m.14434	104	K	Probable mitochondrial-processing peptidase subunit beta, mitochondrial OS=Arabidopsis thaliana GN=At3g02090 PE=1 SV=2	1	0.0049116	90.15	LAESVK(1)HK	2	0.98721	4	1.015	1.005	0.982	0.993	0.964	0.975
cds.Camellia_sinensis.comp30469_c0_seq1|m.14434	535	K	Probable mitochondrial-processing peptidase subunit beta, mitochondrial OS=Arabidopsis thaliana GN=At3g02090 PE=1 SV=2	1	1.0923e-52	232.19	IDAVDASTVK(1)R	3	0.40158	2	1.061	1.02	0.899	0.965	0.845	0.879
cds.Camellia_sinensis.comp30469_c0_seq1|m.14434	339	K	Probable mitochondrial-processing peptidase subunit beta, mitochondrial OS=Arabidopsis thaliana GN=At3g02090 PE=1 SV=2	1	0.00222106	124.12	HEDIVEQVK(1)K	3	-0.55592	3	1	1.01	1.001	1.013	0.999	0.99
cds.Camellia_sinensis.comp30469_c0_seq1|m.14434	415	K	Probable mitochondrial-processing peptidase subunit beta, mitochondrial OS=Arabidopsis thaliana GN=At3g02090 PE=1 SV=2	1	5.2514e-15	166.3	NAGGGK(1)HMGSELAQR	3	-0.0032332	2	0.974	1.081	0.958	1.116	0.982	0.885
cds.Camellia_sinensis.comp30471_c0_seq3|m.42374	24	K	40S ribosomal protein S19-3 OS=Arabidopsis thaliana GN=RPS19C PE=2 SV=1	1	0.00242829	104.37	AYAAHLK(1)R	3	-0.43806	2	0.9	1.096	1.052	1.222	1.165	0.958
cds.Camellia_sinensis.comp30472_c3_seq2|m.23353	384	K	Pectin acetylesterase 8 OS=Arabidopsis thaliana GN=PAE8 PE=2 SV=1	1	0.0112745	47.506	IDCAYPCDK(1)TCHNR	3	2.1537	1
cds.Camellia_sinensis.comp30480_c0_seq1|m.35013	63	K	Aldo-keto reductase family 4 member C9 OS=Arabidopsis thaliana GN=AKR4C9 PE=1 SV=1	1	0.0272755	111.46	EIGSVLK(1)K	2	0.36538	1
cds.Camellia_sinensis.comp30526_c0_seq1|m.17626	497	K	CDK5RAP3-like protein OS=Arabidopsis thaliana GN=At5g06830 PE=2 SV=2	1	0.00239241	140.49	LVSTLEEK(1)K	2	0.5893	1	1.01	1.001	0.995	0.993	0.982	0.992
cds.Camellia_sinensis.comp30561_c0_seq1|m.15465	476	K	Alanine aminotransferase 2, mitochondrial OS=Arabidopsis thaliana GN=ALAAT2 PE=2 SV=1	0.999999	0.00615799	66.708	KAIEAAEAAK(1)K	3	-2.1161	1
cds.Camellia_sinensis.comp30573_c0_seq2|m.39452	142	K	30S ribosomal protein S10, chloroplastic OS=Mesembryanthemum crystallinum GN=RPS10 PE=2 SV=1	1	0.00864879	58.172	TMGPVPLPTK(1)K	2	-1.7026	1	1.035	1.079	0.87	1.046	0.838	0.804
cds.Camellia_sinensis.comp30614_c0_seq1|m.48786	67	K		1	0.0123194	108.68	GTDVVAGDGK(1)R	2	0.61423	1	1.025	1	0.975	0.979	0.949	0.974
cds.Camellia_sinensis.comp30614_c0_seq1|m.48786	7	K		1	0.0219138	49.483	K(1)SVESPPSQPQK	3	0.090557	1
cds.Camellia_sinensis.comp30622_c0_seq1|m.27600	34	K	Phosphoglycerate mutase-like protein 1 OS=Arabidopsis thaliana GN=At5g64460 PE=2 SV=1	1	0.00199709	52.966	HAQGIHNVDGDK(1)NYK	3	-0.30616	1	0.907	1.042	1.104	1.153	1.215	1.059
cds.Camellia_sinensis.comp30630_c0_seq4|m.11210	32	K	Nuclear pore complex protein NUP1 OS=Arabidopsis thaliana GN=NUP1 PE=1 SV=1	1	0.0329909	84.699	GGGGK(1)FR	2	-0.48588	1	0.945	0.935	1.167	0.993	1.231	1.246
cds.Camellia_sinensis.comp30641_c0_seq2|m.27057	253	K		1	0.0239857	78.326	SQVSNVASEAK(1)R	2	-0.42356	1	1.033	0.928	1.043	0.902	1.007	1.123
cds.Camellia_sinensis.comp30675_c0_seq1|m.8779	728	K	1,4-alpha-glucan-branching enzyme 1, chloroplastic/amyloplastic (Fragment) OS=Pisum sativum GN=SBEII PE=1 SV=1	1	0.00431406	98.04	VGCDLPGK(1)YR	2	-0.20874	1	1.091	0.915	0.972	0.842	0.888	1.061
cds.Camellia_sinensis.comp30675_c0_seq1|m.8779	818	K	1,4-alpha-glucan-branching enzyme 1, chloroplastic/amyloplastic (Fragment) OS=Pisum sativum GN=SBEII PE=1 SV=1	1	0.000678137	138.08	NVVDSDK(1)R	2	0.30832	1	1.078	1.077	0.808	1.003	0.747	0.749
cds.Camellia_sinensis.comp30675_c0_seq1|m.8779	223	K	1,4-alpha-glucan-branching enzyme 1, chloroplastic/amyloplastic (Fragment) OS=Pisum sativum GN=SBEII PE=1 SV=1	1	0.000354458	132.97	FK(1)HGDGVWVDR	2	0.19137	2	1.09	0.955	0.928	0.879	0.849	0.971
cds.Camellia_sinensis.comp30689_c0_seq2|m.30087	288	K		1	0.0129049	91.549	DSVK(1)QFEK	2	0.82321	1
cds.Camellia_sinensis.comp30718_c0_seq1|m.34563	51	K	Protein EMSY-LIKE 4 OS=Arabidopsis thaliana GN=EML4 PE=2 SV=1	1	9.78459e-09	150.01	TVAPSTQPSSSAAK(1)R	2	0.45913	2	1.002	0.915	1.104	0.916	1.098	1.204
cds.Camellia_sinensis.comp30740_c0_seq1|m.25589	83	K		1	0.0133055	119.68	QLAEVLK(1)K	2	-0.65713	1
cds.Camellia_sinensis.comp30783_c0_seq1|m.21833	33	K		1	0.030966	86.472	VAVDK(1)HR	2	0.63856	1	0.93	0.858	1.276	0.926	1.368	1.485
cds.Camellia_sinensis.comp30808_c1_seq1|m.17845	436	K	Transcription initiation factor TFIID subunit 6 OS=Arabidopsis thaliana GN=TAF6 PE=1 SV=1	1	0.00201287	60.55	ANADLLEQQPPHK(1)K	3	0.77122	1
cds.Camellia_sinensis.comp30825_c0_seq1|m.25137	213	K	Protein MULTIPLE CHLOROPLAST DIVISION SITE 1 OS=Arabidopsis thaliana GN=MCD1 PE=1 SV=1	1	0.0316583	51.436	EQQTIHQK(1)R	3	-0.86838	1
cds.Camellia_sinensis.comp30869_c1_seq13|m.42423	18	K		1	0.00135122	102.52	LHHGDVDGK(1)R	3	-0.41466	1	0.983	1.041	0.992	1.062	1.006	0.952
cds.Camellia_sinensis.comp30878_c1_seq1|m.10648	63	K	Histone H2B OS=Nicotiana tabacum GN=HIS2B PE=2 SV=3	1	0.00632659	109.66	APAEK(1)K(1)PK	2	-0.39248	1	0.978	0.873	1.187	0.896	1.212	1.357
cds.Camellia_sinensis.comp30878_c1_seq1|m.10648	57	K	Histone H2B OS=Nicotiana tabacum GN=HIS2B PE=2 SV=3	0.998489	1.28591e-06	64.705	K(0.065)PAEK(0.748)K(0.188)PAAEK(0.998)APAEK	3	-0.41108	1
cds.Camellia_sinensis.comp30878_c1_seq1|m.10648	46	K	Histone H2B OS=Nicotiana tabacum GN=HIS2B PE=2 SV=3	0.957797	0.00122357	96.604	ADK(0.958)K(0.042)PAEK(1)K	3	-0.029987	1	0.996	0.841	1.197	0.849	1.2	1.422
cds.Camellia_sinensis.comp30878_c1_seq1|m.10648	51	K	Histone H2B OS=Nicotiana tabacum GN=HIS2B PE=2 SV=3	1	1.28591e-06	96.604	ADK(0.958)K(0.042)PAEK(1)K	3	-0.029987	2	0.996	0.841	1.197	0.849	1.2	1.422
cds.Camellia_sinensis.comp30878_c1_seq1|m.10648	62	K	Histone H2B OS=Nicotiana tabacum GN=HIS2B PE=2 SV=3	1	0.00632659	109.66	APAEK(1)K(1)PK	2	-0.39248	2	0.98	0.86	1.198	0.882	1.219	1.39
cds.Camellia_sinensis.comp30878_c1_seq3|m.45083	27	K	Probable histone H2B.1 OS=Medicago truncatula PE=3 SV=3	1	0.000550313	119.54	STVAEK(1)APAEK(1)K(1)PK	4	0.026382	5	0.963	0.968	1.102	1.008	1.14	1.136
cds.Camellia_sinensis.comp30878_c1_seq3|m.45083	33	K	Probable histone H2B.1 OS=Medicago truncatula PE=3 SV=3	1	0.00357374	109.66	STVAEK(1)APAEK(1)K(1)PK	4	0.026382	3	0.963	0.912	1.165	0.951	1.207	1.276
cds.Camellia_sinensis.comp30878_c1_seq3|m.45083	32	K	Probable histone H2B.1 OS=Medicago truncatula PE=3 SV=3	1	0.00162327	109.66	STVAEK(1)APAEK(1)K(1)PK	4	0.026382	5	0.974	0.879	1.188	0.906	1.218	1.349
cds.Camellia_sinensis.comp30878_c1_seq3|m.45083	21	K	Probable histone H2B.1 OS=Medicago truncatula PE=3 SV=3	1	0.000550313	122.33	K(1)STVAEK(1)APAEK	2	-0.38784	4	0.99	0.88	1.162	0.892	1.171	1.318
cds.Camellia_sinensis.comp30878_c1_seq3|m.45083	39	K	Probable histone H2B.1 OS=Medicago truncatula PE=3 SV=3	1	0.0301722	96.492	AGK(1)K(1)LPK	2	-0.37545	1	1.022	0.894	1.096	0.878	1.07	1.224
cds.Camellia_sinensis.comp30878_c1_seq3|m.45083	134	K	Probable histone H2B.1 OS=Medicago truncatula PE=3 SV=3	1	7.3017e-32	187.47	LVLPGELAK(1)HAVSEGTK	2	0.57973	1
cds.Camellia_sinensis.comp30878_c1_seq3|m.45083	51	K	Probable histone H2B.1 OS=Medicago truncatula PE=3 SV=3	1	0.00108199	101.53	EGGAAAGDK(1)K	3	0.11278	2	1.064	0.781	1.163	0.737	1.091	1.487
cds.Camellia_sinensis.comp30878_c1_seq3|m.45083	9	K	Probable histone H2B.1 OS=Medicago truncatula PE=3 SV=3	1	1.16562e-06	101.72	AAAEK(1)K(1)PAEK	2	-0.16951	3
cds.Camellia_sinensis.comp30878_c1_seq3|m.45083	146	K	Probable histone H2B.1 OS=Medicago truncatula PE=3 SV=3	1	0.0119262	93.374	AVTK(1)FTSS	2	-0.16435	1	1.031	0.885	1.094	0.862	1.058	1.233
cds.Camellia_sinensis.comp30878_c1_seq3|m.45083	58	K	Probable histone H2B.1 OS=Medicago truncatula PE=3 SV=3	1	0.00123832	137.14	K(1)SVETYK	2	0.23933	3	1.177	0.741	1.037	0.632	0.879	1.396
cds.Camellia_sinensis.comp30878_c1_seq3|m.45083	20	K	Probable histone H2B.1 OS=Medicago truncatula PE=3 SV=3	1	0.0182365	86.136	KPAEEK(1)K	3	-0.11008	1	0.92	0.844	1.306	0.92	1.414	1.545
cds.Camellia_sinensis.comp30878_c1_seq3|m.45083	14	K	Probable histone H2B.1 OS=Medicago truncatula PE=3 SV=3	0.97473	1.16562e-06	87.863	K(1)PAEK(0.975)K(0.025)PAEEK	4	-0.6101	4	0.935	0.93	1.187	0.999	1.267	1.275
cds.Camellia_sinensis.comp30878_c1_seq3|m.45083	38	K	Probable histone H2B.1 OS=Medicago truncatula PE=3 SV=3	1	0.0301722	96.492	AGK(1)K(1)LPK	2	-0.37545	1	1.022	0.894	1.096	0.878	1.07	1.224
cds.Camellia_sinensis.comp30878_c1_seq3|m.45083	72	K	Probable histone H2B.1 OS=Medicago truncatula PE=3 SV=3	1	1.48815e-08	143.97	VLK(1)QVHPDIGISSK	3	-1.2453	2	1.084	0.817	1.092	0.756	1.004	1.334
cds.Camellia_sinensis.comp30878_c1_seq3|m.45083	10	K	Probable histone H2B.1 OS=Medicago truncatula PE=3 SV=3	1	1.16562e-06	101.72	AAAEK(1)K(1)PAEK	2	-0.16951	5	0.935	0.93	1.187	0.999	1.267	1.275
cds.Camellia_sinensis.comp30878_c1_seq5|m.46877	8	K	Probable histone H2B.1 OS=Medicago truncatula PE=3 SV=3	0.999991	0.00091924	87.863	K(1)PAEK(0.954)K(0.046)PAEEK	3	-0.097907	3	0.955	0.908	1.181	0.954	1.234	1.299
cds.Camellia_sinensis.comp30878_c1_seq5|m.46877	18	K	Probable histone H2B.1 OS=Medicago truncatula PE=3 SV=3	1	0.0182365	86.136	KPAEEK(1)K	3	-0.11008	1	0.92	0.844	1.306	0.92	1.414	1.545
cds.Camellia_sinensis.comp30878_c1_seq5|m.46877	12	K	Probable histone H2B.1 OS=Medicago truncatula PE=3 SV=3	0.999969	0.00091924	87.863	AEK(0.372)K(0.628)PAEK(1)K	3	0.45862	3	0.955	0.908	1.181	0.954	1.234	1.299
cds.Camellia_sinensis.comp30895_c0_seq3|m.33234	333	K	Ribose-phosphate pyrophosphokinase 3, mitochondrial OS=Spinacia oleracea GN=PRS3 PE=2 SV=1	1	0.00226992	80.755	VLAK(1)HGATK	3	-0.82138	1
cds.Camellia_sinensis.comp30907_c0_seq3|m.36059	148	K	Bifunctional riboflavin kinase/FMN phosphatase OS=Arabidopsis thaliana GN=FHY PE=1 SV=1	1	0.000102998	139.78	GVEGFNIGAAK(1)K	2	-0.30697	4	1.031	1.003	0.962	0.976	0.93	0.957
cds.Camellia_sinensis.comp30927_c0_seq1|m.23873	165	K		1	0.00699155	98.997	VQVAHK(1)K	3	0.28789	1	0.983	0.866	1.188	0.884	1.207	1.371
cds.Camellia_sinensis.comp30934_c0_seq1|m.39216	207	K	Late embryogenesis abundant protein D-29 OS=Gossypium hirsutum PE=3 SV=1	1	0.00185692	108.58	TK(1)AEETLESAK	2	-1.0913	1	0.87	1.188	0.993	1.371	1.139	0.834
cds.Camellia_sinensis.comp30934_c0_seq1|m.39216	227	K	Late embryogenesis abundant protein D-29 OS=Gossypium hirsutum PE=3 SV=1	1	0.00426717	61.409	ETIASNYETAK(1)K	2	0.97534	1
cds.Camellia_sinensis.comp30939_c0_seq1|m.5098	269	K	Protein ARABIDILLO 1 OS=Arabidopsis thaliana GN=FBX5 PE=1 SV=1	1	0.00181037	133.32	LLK(1)TDVEGSK	2	0.092187	1	1.056	0.989	0.94	0.94	0.888	0.949
cds.Camellia_sinensis.comp30941_c0_seq1|m.40634	209	K	Putative germin-like protein 2-1 OS=Oryza sativa subsp. japonica GN=Os02g0491600 PE=3 SV=1	1	0.00344959	111.65	AFQVDK(1)K	3	0.33612	1
cds.Camellia_sinensis.comp30974_c0_seq1|m.26333	207	K	Uncharacterized oxidoreductase At1g06690, chloroplastic OS=Arabidopsis thaliana GN=At1g06690 PE=1 SV=1	1	0.0233149	87.639	DAYEK(1)LK	3	0.53653	2	1.078	0.981	0.916	0.912	0.846	0.932
cds.Camellia_sinensis.comp30979_c1_seq1|m.25752	27	K	GDP-mannose 3,5-epimerase 2 OS=Oryza sativa subsp. japonica GN=GME-2 PE=2 SV=2	1	0.00577069	89.731	EPYWPSEK(1)LR	2	0.98448	1
cds.Camellia_sinensis.comp30979_c1_seq1|m.25752	259	K	GDP-mannose 3,5-epimerase 2 OS=Oryza sativa subsp. japonica GN=GME-2 PE=2 SV=2	1	1.24564e-05	141.52	LTK(1)SDFR	2	1.0283	1	1.04	1.034	0.913	0.999	0.876	0.883
cds.Camellia_sinensis.comp30979_c1_seq1|m.25752	313	K	GDP-mannose 3,5-epimerase 2 OS=Oryza sativa subsp. japonica GN=GME-2 PE=2 SV=2	1	0.00202862	129.04	NSDNTLIK(1)EK	2	0.39951	2	1.024	1.044	0.926	1.024	0.902	0.885
cds.Camellia_sinensis.comp30979_c1_seq1|m.25752	290	K	GDP-mannose 3,5-epimerase 2 OS=Oryza sativa subsp. japonica GN=GME-2 PE=2 SV=2	1	0.000159168	73.415	K(1)LPIHHIPGPEGVR	4	0.39811	1
cds.Camellia_sinensis.comp30980_c0_seq2|m.28639	71	K	50S ribosomal protein L24, chloroplastic OS=Nicotiana tabacum GN=RPL24 PE=1 SV=1	1	0.0306049	47.334	IISGHDK(1)GR	3	0.22387	1	1.003	0.931	1.084	0.932	1.079	1.162
cds.Camellia_sinensis.comp30985_c0_seq3|m.57480	70	K		1	0.0333166	54.65	ESPK(1)LASQIK(1)R	3	0.5656	1	0.958	0.901	1.186	0.944	1.235	1.315
cds.Camellia_sinensis.comp30985_c0_seq3|m.57480	64	K		1	0.0333166	54.65	ESPK(1)LASQIK(1)R	3	0.5656	1	0.958	0.901	1.186	0.944	1.235	1.315
cds.Camellia_sinensis.comp31008_c0_seq1|m.30772	166	K	Peroxisomal membrane protein 11C OS=Arabidopsis thaliana GN=PEX11C PE=1 SV=1	1	0.00752719	89.296	HK(1)NDQYR	3	-0.34836	1	1.031	0.949	1.021	0.924	0.988	1.074
cds.Camellia_sinensis.comp31008_c0_seq1|m.30772	176	K	Peroxisomal membrane protein 11C OS=Arabidopsis thaliana GN=PEX11C PE=1 SV=1	1	0.0239035	93.267	LQK(1)SNER	2	0.13445	1
cds.Camellia_sinensis.comp31014_c0_seq1|m.2071	200	K	Cytochrome f OS=Vitis vinifera GN=petA PE=3 SV=1	1	3.58308e-05	41.69	GQIYPDGNK(1)SNNTVYNATAAGIVSK	3	1.1052	1	0.997	0.9	1.128	0.906	1.128	1.251
cds.Camellia_sinensis.comp31014_c0_seq1|m.2071	180	K	Cytochrome f OS=Vitis vinifera GN=petA PE=3 SV=1	1	1.37017e-07	107.35	DVHFLK(1)YPIYVGGNR	2	-0.3873	2	0.984	1.002	1.032	1.023	1.046	1.027
cds.Camellia_sinensis.comp31014_c0_seq1|m.2071	173	K	Cytochrome f OS=Vitis vinifera GN=petA PE=3 SV=1	1	0.000174152	60.489	YSEITFPILSPDPATK(1)K	4	-0.92471	2	1.059	0.97	0.957	0.919	0.902	0.984
cds.Camellia_sinensis.comp31014_c0_seq1|m.2071	174	K	Cytochrome f OS=Vitis vinifera GN=petA PE=3 SV=1	1	0.0327849	66.692	K(1)DVHFLK	3	0.4341	1	1.028	1.041	0.923	1.016	0.896	0.886
cds.Camellia_sinensis.comp31014_c0_seq1|m.2071	144	K	Cytochrome f OS=Vitis vinifera GN=petA PE=3 SV=1	1	0.000290185	80.371	IGNLSFQSYRPNK(1)K	3	-1.2216	1
cds.Camellia_sinensis.comp31014_c0_seq1|m.2071	129	K	Cytochrome f OS=Vitis vinifera GN=petA PE=3 SV=1	1	0.0225234	60.436	ISPEMK(1)EK	3	0.80417	2	0.899	1.288	0.836	1.438	0.928	0.648
cds.Camellia_sinensis.comp31022_c0_seq2|m.27008	214	K	Peroxisomal (S)-2-hydroxy-acid oxidase GLO1 OS=Arabidopsis thaliana GN=GLO1 PE=1 SV=1	1	0.0332437	74.841	SLSWK(1)DVK	2	-0.41702	1
cds.Camellia_sinensis.comp31022_c0_seq2|m.27008	169	K	Peroxisomal (S)-2-hydroxy-acid oxidase GLO1 OS=Arabidopsis thaliana GN=GLO1 PE=1 SV=1	1	4.93551e-06	147.04	EADIK(1)NR	2	-0.16824	1	1.067	0.893	1.032	0.839	0.964	1.154
cds.Camellia_sinensis.comp31035_c0_seq1|m.19017	192	K	Probable lactoylglutathione lyase, chloroplastic OS=Arabidopsis thaliana GN=At1g67280 PE=1 SV=1	1	0.00143609	122.33	TVDLIK(1)AK	3	0.31283	2	1.031	1.06	0.896	1.032	0.867	0.844
cds.Camellia_sinensis.comp31058_c0_seq1|m.3937	373	K	Aconitate hydratase 2, mitochondrial OS=Arabidopsis thaliana GN=ACO2 PE=1 SV=2	1	0.0276612	69.998	K(1)HGVVGK	3	0.20443	1	0.996	0.983	1.036	0.991	1.037	1.053
cds.Camellia_sinensis.comp31058_c0_seq1|m.3937	182	K	Aconitate hydratase 2, mitochondrial OS=Arabidopsis thaliana GN=ACO2 PE=1 SV=2	1	0.00455991	96.604	QVEIPFK(1)PAR	2	-0.62969	1
cds.Camellia_sinensis.comp31058_c0_seq1|m.3937	514	K	Aconitate hydratase 2, mitochondrial OS=Arabidopsis thaliana GN=ACO2 PE=1 SV=2	1	0.0299241	51.528	EQHDK(1)VAK	3	-0.21809	1
cds.Camellia_sinensis.comp31058_c0_seq1|m.3937	509	K	Aconitate hydratase 2, mitochondrial OS=Arabidopsis thaliana GN=ACO2 PE=1 SV=2	1	0.0238231	47.991	GFGVPK(1)EQHDK	3	-1.5733	1
cds.Camellia_sinensis.comp31058_c0_seq2|m.10105	502	K	Aconitate hydratase 2, mitochondrial OS=Arabidopsis thaliana GN=ACO2 PE=1 SV=2	1	0.000256384	67.234	ADWHSCLDNK(1)VGFK	3	-1.1566	1
cds.Camellia_sinensis.comp31076_c0_seq1|m.8629	125	K	Delta(24)-sterol reductase OS=Pisum sativum GN=DIM PE=1 SV=1	0.999998	0.00744422	61.344	QKEHDENVK(1)K	4	-0.37413	1	0.895	1.184	0.958	1.328	1.069	0.808
cds.Camellia_sinensis.comp31090_c0_seq1|m.34311	179	K		1	0.00149022	106.36	GYYEGK(1)R	2	1.7406	1
cds.Camellia_sinensis.comp31119_c0_seq1|m.23072	98	K	UDP-glycosyltransferase 74E1 OS=Arabidopsis thaliana GN=UGT74E1 PE=3 SV=1	1	0.000667192	120.32	TVSISDGTDK(1)K	3	0.58331	2
cds.Camellia_sinensis.comp31127_c0_seq1|m.6174	895	K	Chaperone protein ClpB1 OS=Arabidopsis thaliana GN=CLPB1 PE=1 SV=2	1	0.00703049	100.88	SDAAQAVK(1)K	2	0.36206	2	0.936	1.03	1.073	1.105	1.145	1.039
cds.Camellia_sinensis.comp31127_c0_seq1|m.6174	749	K	Chaperone protein ClpB1 OS=Arabidopsis thaliana GN=CLPB1 PE=1 SV=2	0.970259	0.00291513	70.942	K(0.97)HFK(0.03)PELLNR	4	0.29055	1
cds.Camellia_sinensis.comp31135_c1_seq1|m.30434	136	K	Methyl-CpG-binding domain-containing protein 11 OS=Arabidopsis thaliana GN=MBD11 PE=1 SV=1	1	1.42898e-05	137.62	TTPPLEIEPPK(1)K	2	-1.088	6	0.988	0.943	1.093	0.958	1.103	1.157
cds.Camellia_sinensis.comp31135_c1_seq1|m.30434	71	K	Methyl-CpG-binding domain-containing protein 11 OS=Arabidopsis thaliana GN=MBD11 PE=1 SV=1	1	0.000488794	55.267	K(1)NEIVFTSPTGEEITNR	3	0.36043	1
cds.Camellia_sinensis.comp31135_c1_seq1|m.30434	255	K	Methyl-CpG-binding domain-containing protein 11 OS=Arabidopsis thaliana GN=MBD11 PE=1 SV=1	1	0.00262137	68.463	GK(1)VEDTDVHEK	3	0.31837	1
cds.Camellia_sinensis.comp31135_c1_seq1|m.30434	199	K	Methyl-CpG-binding domain-containing protein 11 OS=Arabidopsis thaliana GN=MBD11 PE=1 SV=1	1	8.56225e-05	101.3	DK(1)THGLEPEEAK	3	0.78716	2	1.036	0.904	1.065	0.875	1.025	1.177
cds.Camellia_sinensis.comp31135_c1_seq1|m.30434	105	K	Methyl-CpG-binding domain-containing protein 11 OS=Arabidopsis thaliana GN=MBD11 PE=1 SV=1	1	0.00173477	44.441	SHPGGPAISK(1)FDWGTGETPR	3	-0.22077	1	0.946	1.007	1.083	1.069	1.143	1.074
cds.Camellia_sinensis.comp31186_c1_seq1|m.18514	118	K	UDP-glucose 6-dehydrogenase 3 OS=Arabidopsis thaliana GN=UGD3 PE=1 SV=1	1	4.45041e-09	164.04	MIADVSK(1)SDK	2	0.86618	2	0.88	1.117	1.059	1.274	1.2	0.947
cds.Camellia_sinensis.comp31186_c1_seq1|m.18514	357	K	UDP-glucose 6-dehydrogenase 3 OS=Arabidopsis thaliana GN=UGD3 PE=1 SV=1	1	1.22355e-06	151.97	GLLGDK(1)AR	2	0.45858	1	1.036	1.001	0.957	0.969	0.921	0.955
cds.Camellia_sinensis.comp31186_c1_seq1|m.18514	186	K	UDP-glucose 6-dehydrogenase 3 OS=Arabidopsis thaliana GN=UGD3 PE=1 SV=1	1	0.00299671	124.42	DTPDGQK(1)AIK	2	-0.37093	1	1.004	0.991	1.016	0.991	1.01	1.024
cds.Camellia_sinensis.comp31186_c1_seq1|m.18514	307	K	UDP-glucose 6-dehydrogenase 3 OS=Arabidopsis thaliana GN=UGD3 PE=1 SV=1	1	0.000561738	126.39	INDYQK(1)SR	2	-0.56155	1	1.057	0.975	0.953	0.926	0.899	0.975
cds.Camellia_sinensis.comp31186_c1_seq1|m.18514	325	K	UDP-glucose 6-dehydrogenase 3 OS=Arabidopsis thaliana GN=UGD3 PE=1 SV=1	1	0.000772003	59.227	VVSSMFNTVSNK(1)K	2	2.9927	1
cds.Camellia_sinensis.comp31186_c1_seq1|m.18514	454	K	UDP-glucose 6-dehydrogenase 3 OS=Arabidopsis thaliana GN=UGD3 PE=1 SV=1	1	0.000107997	147.74	NVVNADK(1)LR	2	-0.27194	2	0.978	1.035	1.004	1.062	1.025	0.97
cds.Camellia_sinensis.comp31199_c0_seq1|m.41911	243	K	Short-chain type dehydrogenase/reductase OS=Picea abies PE=2 SV=1	1	0.0217122	122.74	TEETVK(1)R	2	-0.2845	1	0.988	1.134	0.877	1.151	0.885	0.772
cds.Camellia_sinensis.comp31205_c0_seq1|m.15992	192	K	Glutathione reductase, chloroplastic (Fragment) OS=Nicotiana tabacum GN=GOR PE=1 SV=1	1	1.6729e-27	197.47	NILK(1)NAGVTLIEGR	2	0.12913	2	0.971	1.014	1.039	1.048	1.067	1.024
cds.Camellia_sinensis.comp31205_c0_seq1|m.15992	420	K	Glutathione reductase, chloroplastic (Fragment) OS=Nicotiana tabacum GN=GOR PE=1 SV=1	1	0.00726815	64.73	NEPTK(1)PDHR	3	-0.42706	1	1.079	0.945	0.955	0.879	0.882	1.008
cds.Camellia_sinensis.comp31205_c1_seq1|m.18720	148	K	Pectinesterase/pectinesterase inhibitor U1 OS=Solanum lycopersicum GN=PMEU1 PE=2 SV=1	1	2.76462e-19	144.25	EITFENTAGPSK(1)HQAVALR	3	-0.2469	1	1.003	0.915	1.102	0.916	1.095	1.202
cds.Camellia_sinensis.comp31210_c0_seq1|m.18091	397	K	Elongation factor 1-gamma OS=Prunus avium PE=2 SV=1	1	0.000112813	131.86	KVDLTDEAQK(1)ER	3	-0.0037171	1	1.018	1.018	0.964	1.004	0.945	0.945
cds.Camellia_sinensis.comp31210_c0_seq1|m.18091	261	K	Elongation factor 1-gamma OS=Prunus avium PE=2 SV=1	0.996943	4.32188e-09	147.12	AEDVEEEEAPK(0.003)PK(0.997)AK	3	-0.86871	1	1.062	0.997	0.922	0.943	0.866	0.923
cds.Camellia_sinensis.comp31210_c0_seq1|m.18091	388	K	Elongation factor 1-gamma OS=Prunus avium PE=2 SV=1	1	0.000244995	136.38	K(1)VDLTDEAQKER	3	-0.020823	2	1.01	1.073	0.915	1.066	0.903	0.851
cds.Camellia_sinensis.comp31222_c1_seq1|m.35525	88	K	Ran-binding protein 1 homolog b OS=Arabidopsis thaliana GN=RANBP1B PE=1 SV=2	1	0.000231304	125.04	HTQTTK(1)VR	3	0.15328	1	1.019	1.05	0.926	1.035	0.906	0.879
cds.Camellia_sinensis.comp31222_c2_seq1|m.42949	47	K	Nucleoside diphosphate kinase 1 OS=Arabidopsis thaliana GN=NDK1 PE=1 SV=1	1	0.0017715	62.68	AFAEK(1)HYEDLSAK	3	1.5326	1
cds.Camellia_sinensis.comp31222_c4_seq1|m.33714	260	K	14-3-3-like protein C OS=Nicotiana tabacum PE=1 SV=1	0.999959	0.028604	58.132	EAPKHDDEK(1)Q	3	-1.3868	1	1.01	1.052	0.938	1.046	0.927	0.888
cds.Camellia_sinensis.comp31222_c4_seq1|m.33714	143	K	14-3-3-like protein C OS=Nicotiana tabacum PE=1 SV=1	1	1.07431e-05	117.2	YLAEFK(1)TGAER	2	1.8967	3
cds.Camellia_sinensis.comp31226_c0_seq1|m.36088	130	K		1	6.03175e-06	142.38	TTQDEINELK(1)K	3	0.065062	2	0.946	1.181	0.886	1.252	0.934	0.749
cds.Camellia_sinensis.comp31237_c0_seq1|m.31685	228	K	Mitochondrial outer membrane protein porin of 36 kDa OS=Solanum tuberosum PE=1 SV=2	1	5.99095e-30	156.41	NENTLTIGTQHALDPLTTVK(1)AR	3	-0.61319	1	1.108	0.997	0.853	0.903	0.768	0.855
cds.Camellia_sinensis.comp31237_c0_seq1|m.31685	13	K	Mitochondrial outer membrane protein porin of 36 kDa OS=Solanum tuberosum PE=1 SV=2	1	4.75669e-05	112.96	GPGLYSDIGK(1)K	2	-0.26299	5	1.044	1.038	0.901	0.999	0.861	0.867
cds.Camellia_sinensis.comp31244_c0_seq1|m.20382	411	K	Biotin carboxylase 1, chloroplastic OS=Populus trichocarpa GN=POPTRDRAFT_831870 PE=2 SV=1	1	2.33967e-10	104.2	INAEDAFK(1)NFRPGPGR	3	0.0039606	1	1.082	0.907	0.993	0.841	0.917	1.095
cds.Camellia_sinensis.comp31244_c0_seq1|m.20382	389	K	Biotin carboxylase 1, chloroplastic OS=Populus trichocarpa GN=POPTRDRAFT_831870 PE=2 SV=1	1	2.48487e-06	158.47	YK(1)QEDIVLR	2	0.81472	1	0.991	1.025	0.998	1.039	1.004	0.972
cds.Camellia_sinensis.comp31244_c0_seq1|m.20382	508	K	Biotin carboxylase 1, chloroplastic OS=Populus trichocarpa GN=POPTRDRAFT_831870 PE=2 SV=1	1	2.42586e-10	78.95	VDTAFIPK(1)HEQELAAPQK	3	-0.37233	1
cds.Camellia_sinensis.comp31250_c0_seq1|m.34626	125	K	Proteasome subunit beta type-5 OS=Spinacia oleracea PE=2 SV=1	1	1.62696e-16	185.55	LHELANK(1)R	3	-0.068688	1	1.035	0.998	0.961	0.968	0.925	0.962
cds.Camellia_sinensis.comp31250_c0_seq1|m.34626	86	K	Proteasome subunit beta type-5 OS=Spinacia oleracea PE=2 SV=1	1	1.85408e-07	123.95	ASMGGYISSQSVK(1)K	3	-0.38524	1
cds.Camellia_sinensis.comp31257_c1_seq2|m.37787	33	K	Malate dehydrogenase 2, cytoplasmic OS=Arabidopsis thaliana GN=MDH2 PE=1 SV=1	1	1.93512e-09	165.58	DVMSK(1)NVAIYK	2	-1.7893	10	1.007	0.956	1.05	0.954	1.04	1.097
cds.Camellia_sinensis.comp31257_c1_seq2|m.37787	136	K	Malate dehydrogenase 2, cytoplasmic OS=Arabidopsis thaliana GN=MDH2 PE=1 SV=1	1	0.00159288	108.47	TPAGEK(1)PVR	3	0.49702	2	0.989	1.038	0.982	1.054	0.991	0.945
cds.Camellia_sinensis.comp31261_c0_seq1|m.13115	273	K	Signal recognition particle 54 kDa protein, chloroplastic OS=Arabidopsis thaliana GN=FFC PE=1 SV=1	1	1.59654e-05	149.3	K(1)NMDVVIVDTAGR	2	-0.35323	1	0.928	1.067	1.043	1.154	1.121	0.975
cds.Camellia_sinensis.comp31276_c0_seq2|m.31885	165	K	2-Cys peroxiredoxin BAS1-like, chloroplastic OS=Arabidopsis thaliana GN=At5g06290 PE=2 SV=3	1	0.00037896	126.39	K(1)SGGLGDLK	3	0.60349	2	1.06	1.018	0.9	0.964	0.846	0.883
cds.Camellia_sinensis.comp31276_c0_seq2|m.31885	101	K	2-Cys peroxiredoxin BAS1-like, chloroplastic OS=Arabidopsis thaliana GN=At5g06290 PE=2 SV=3	1	0.0021647	117.14	VK(1)LSEYIGK	3	-0.42261	2	1.096	0.972	0.899	0.89	0.817	0.922
cds.Camellia_sinensis.comp31276_c0_seq2|m.31885	108	K	2-Cys peroxiredoxin BAS1-like, chloroplastic OS=Arabidopsis thaliana GN=At5g06290 PE=2 SV=3	1	0.00168709	115.71	LSEYIGK(1)K	3	0.38822	4	1.083	0.976	0.913	0.904	0.841	0.935
cds.Camellia_sinensis.comp31278_c0_seq3|m.47850	64	K	Probable NAD(P)H dehydrogenase subunit CRR3, chloroplastic OS=Arabidopsis thaliana GN=CRR3 PE=2 SV=1	1	0.018969	70.912	HLQLK(1)QK	3	0.48603	1
cds.Camellia_sinensis.comp31287_c0_seq12|m.42513	168	K		1	0.0193976	68.657	APDPDVK(1)LK	2	1.5342	1
cds.Camellia_sinensis.comp31289_c0_seq1|m.5138	427	K	Elongation factor 2 OS=Arabidopsis thaliana GN=LOS1 PE=1 SV=1	1	0.00301944	108.47	DLYVK(1)SVQR	2	-0.76993	1
cds.Camellia_sinensis.comp31289_c0_seq1|m.5138	571	K	Elongation factor 2 OS=Arabidopsis thaliana GN=LOS1 PE=1 SV=1	1	0.00367314	101.39	ETVLEK(1)SCR	2	-0.21664	1	0.98	1.005	1.035	1.029	1.052	1.028
cds.Camellia_sinensis.comp31289_c0_seq1|m.5138	3	K	Elongation factor 2 OS=Arabidopsis thaliana GN=LOS1 PE=1 SV=1	1	0.000581648	138.63	VK(1)FTADELRR	3	-0.20194	1	0.914	1.106	1.021	1.215	1.115	0.921
cds.Camellia_sinensis.comp31289_c0_seq1|m.5138	232	K	Elongation factor 2 OS=Arabidopsis thaliana GN=LOS1 PE=1 SV=1	1	1.36492e-05	148.48	MYASK(1)FGVDEAK	2	0.12778	1	0.984	1.032	0.999	1.053	1.013	0.967
cds.Camellia_sinensis.comp31289_c0_seq1|m.5138	389	K	Elongation factor 2 OS=Arabidopsis thaliana GN=LOS1 PE=1 SV=1	1	0.00493245	92.428	MIPASDK(1)GR	2	0.64602	1
cds.Camellia_sinensis.comp31289_c0_seq1|m.5138	16	K	Elongation factor 2 OS=Arabidopsis thaliana GN=LOS1 PE=1 SV=1	1	3.76511e-07	160.36	IMDMK(1)HNIR	2	-0.39036	8	0.978	1.041	0.998	1.069	1.018	0.957
cds.Camellia_sinensis.comp31289_c0_seq1|m.5138	268	K	Elongation factor 2 OS=Arabidopsis thaliana GN=LOS1 PE=1 SV=1	1	0.00239297	140.48	NTGSATCK(1)R	2	-0.29276	1	1.044	0.974	0.974	0.936	0.931	0.999
cds.Camellia_sinensis.comp31296_c0_seq1|m.16184	402	K	Pyrophosphate--fructose 6-phosphate 1-phosphotransferase subunit beta 1 OS=Arabidopsis thaliana GN=PFP-BETA1 PE=1 SV=1	1	0.00296397	51.76	DPHGNVQVAK(1)IETEK	3	0.039351	1
cds.Camellia_sinensis.comp31296_c0_seq1|m.16184	232	K	Pyrophosphate--fructose 6-phosphate 1-phosphotransferase subunit beta 1 OS=Arabidopsis thaliana GN=PFP-BETA1 PE=1 SV=1	1	0.000890994	128.81	TIDGDLK(1)CK	2	0.39697	2	1.057	0.969	0.961	0.92	0.906	0.99
cds.Camellia_sinensis.comp31296_c0_seq1|m.16184	523	K	Pyrophosphate--fructose 6-phosphate 1-phosphotransferase subunit beta 1 OS=Arabidopsis thaliana GN=PFP-BETA1 PE=1 SV=1	1	0.00077396	84.479	AMVELDGAPFK(1)K	3	-0.22794	1	0.95	1.071	1.005	1.131	1.055	0.937
cds.Camellia_sinensis.comp31310_c0_seq1|m.36302	87	K	Carbonic anhydrase, chloroplastic OS=Nicotiana tabacum PE=2 SV=1	1	0.0010469	83.204	VLDFK(1)PGQAFMAR	2	0.12393	2
cds.Camellia_sinensis.comp31313_c0_seq2|m.19927	170	K	Alpha-1,4 glucan phosphorylase L-2 isozyme, chloroplastic/amyloplastic OS=Solanum tuberosum GN=STP-1 PE=1 SV=1	1	0.00983231	97.277	TK(1)TTINLR	2	0.58125	1
cds.Camellia_sinensis.comp31313_c0_seq2|m.19927	299	K	Alpha-1,4 glucan phosphorylase L-2 isozyme, chloroplastic/amyloplastic OS=Solanum tuberosum GN=STP-1 PE=1 SV=1	1	2.3846e-06	159.58	EAWEITK(1)R	2	-0.087807	1	1.074	0.994	0.907	0.93	0.844	0.911
cds.Camellia_sinensis.comp31317_c0_seq4|m.32500	65	K	Sorbitol dehydrogenase OS=Arabidopsis thaliana GN=SDH PE=1 SV=1	1	1.83489e-07	118.87	AVGICGSDVHYLK(1)K	3	-0.21964	2	1.093	0.954	0.924	0.876	0.844	0.967
cds.Camellia_sinensis.comp31344_c0_seq2|m.18037	429	K		1	0.00489536	117.81	NK(1)K(1)DGSR	2	0.29626	1	1.069	0.929	0.987	0.873	0.923	1.062
cds.Camellia_sinensis.comp31344_c0_seq2|m.18037	430	K		1	0.00489536	117.81	NK(1)K(1)DGSR	2	0.29626	1	1.069	0.929	0.987	0.873	0.923	1.062
cds.Camellia_sinensis.comp31353_c0_seq4|m.6313	22	K		1	0.00103367	126.19	ATEVYK(1)TSK	2	-0.29766	1	1.067	0.907	1.018	0.853	0.951	1.121
cds.Camellia_sinensis.comp31409_c0_seq1|m.27497	305	K	GDP-mannose 4,6 dehydratase 1 OS=Arabidopsis thaliana GN=GMD1 PE=1 SV=1	1	0.0112534	76.221	DHVVIDK(1)R	3	0.44603	1	0.897	1.12	1.029	1.254	1.143	0.917
cds.Camellia_sinensis.comp31420_c0_seq1|m.35718	207	K	UMP-CMP kinase 3 OS=Arabidopsis thaliana GN=UMK3 PE=1 SV=1	1	0.00963606	68.536	AVFTPSHEK(1)TA	2	0.28316	1
cds.Camellia_sinensis.comp31428_c0_seq1|m.16859	415	K	Gamma aminobutyrate transaminase 1, mitochondrial OS=Solanum lycopersicum GN=GABA-TP1 PE=1 SV=1	1	0.00982495	67.997	SLSPK(1)FQDGIK	2	-0.80014	1
cds.Camellia_sinensis.comp31430_c0_seq1|m.17258	16	K	Glutamate--glyoxylate aminotransferase 2 OS=Arabidopsis thaliana GN=GGAT2 PE=1 SV=1	1	2.827e-32	206.2	ALDYESLNENVK(1)K	2	0.20611	2	1.067	0.917	1.004	0.863	0.939	1.094
cds.Camellia_sinensis.comp31430_c0_seq1|m.17258	406	K	Glutamate--glyoxylate aminotransferase 2 OS=Arabidopsis thaliana GN=GGAT2 PE=1 SV=1	1	0.0121015	85.359	AIEAAK(1)K	3	-1.1646	1
cds.Camellia_sinensis.comp31460_c0_seq2|m.25425	292	K	1-acyl-sn-glycerol-3-phosphate acyltransferase 1, chloroplastic OS=Brassica napus GN=LPAT1 PE=2 SV=1	1	0.00104641	117.52	SKDGNLGAFK(1)K	3	0.30392	5	1.012	0.961	1.037	0.954	1.021	1.076
cds.Camellia_sinensis.comp31476_c0_seq4|m.36181	61	K		1	3.09056e-09	172.59	AAAEQGVK(1)R	2	-0.010912	1	1.04	0.945	1.013	0.911	0.972	1.071
cds.Camellia_sinensis.comp31487_c0_seq3|m.39381	240	K		1	0.00120209	72.29	TPPDVQFK(1)FMMK	3	-1.4313	3	1.019	0.908	1.087	0.894	1.063	1.195
cds.Camellia_sinensis.comp31489_c0_seq1|m.25731	78	K	Probable indole-3-pyruvate monooxygenase YUCCA10 OS=Arabidopsis thaliana GN=YUC10 PE=2 SV=1	1	0.0072457	125.72	NFPTYVSK(1)K	2	1.016	1	1.108	0.946	0.911	0.858	0.82	0.961
cds.Camellia_sinensis.comp31510_c0_seq5|m.37881	12	K	Uridine kinase-like protein 4 OS=Arabidopsis thaliana GN=UKL4 PE=2 SV=2	1	3.39119e-08	123.02	DAQTTK(1)HDFVFYADR	3	0.28862	1	1.1	0.963	0.904	0.879	0.82	0.936
cds.Camellia_sinensis.comp31517_c0_seq1|m.16421	130	K	Probable flavin-containing monooxygenase 1 OS=Arabidopsis thaliana GN=FMO1 PE=2 SV=1	1	0.000431592	121.73	HFDLLK(1)HIR	3	-0.89529	2	1.055	0.89	1.054	0.847	0.997	1.182
cds.Camellia_sinensis.comp31517_c0_seq1|m.16421	244	K	Probable flavin-containing monooxygenase 1 OS=Arabidopsis thaliana GN=FMO1 PE=2 SV=1	1	3.27198e-09	125.58	ELVQGK(1)R	2	-0.10032	1
cds.Camellia_sinensis.comp31528_c0_seq1|m.9279	124	K	Probable methionine--tRNA ligase OS=Oryza sativa subsp. japonica GN=Os06g0508700 PE=2 SV=2	1	0.000652369	56.514	TSSPQQTEVCQAIFK(1)K	3	-0.35919	1	0.897	1.075	1.081	1.203	1.203	1.003
cds.Camellia_sinensis.comp31572_c0_seq2|m.39642	101	K	Protein LURP-one-related 12 OS=Arabidopsis thaliana GN=At3g15810 PE=2 SV=1	0.999941	0.00593564	63.16	TDGQKPIFSVK(1)R	3	-0.71375	1
cds.Camellia_sinensis.comp31578_c0_seq1|m.35975	99	K		1	0.0130935	53.3	TRPGPAQEAVK(1)AR	3	-0.023897	1
cds.Camellia_sinensis.comp31586_c1_seq5|m.40052	102	K	Probable prefoldin subunit 2 OS=Arabidopsis thaliana GN=At3g22480 PE=2 SV=1	1	0.0262601	61.78	LNEALEK(1)K	3	1.1513	1	0.917	1.097	1.025	1.201	1.115	0.932
cds.Camellia_sinensis.comp31614_c1_seq2|m.20531	306	K	Vacuolar-processing enzyme OS=Citrus sinensis PE=2 SV=1	1	0.000890994	128.81	QQYELVK(1)MR	2	0.40993	1
cds.Camellia_sinensis.comp31614_c1_seq2|m.20531	105	K	Vacuolar-processing enzyme OS=Citrus sinensis PE=2 SV=1	1	1.01253e-05	93.478	HQADVCHAYQLLK(1)K	4	-1.4577	1	0.921	1.061	1.06	1.155	1.149	0.998
cds.Camellia_sinensis.comp31623_c0_seq1|m.27138	74	K		1	1.49663e-11	118.31	SKPSESQPQVTVPEK(1)R	3	0.64904	1	0.949	0.977	1.115	1.033	1.171	1.139
cds.Camellia_sinensis.comp31638_c0_seq1|m.17824	230	K	Protein TRIGALACTOSYLDIACYLGLYCEROL 3, chloroplastic OS=Arabidopsis thaliana GN=TGD3 PE=1 SV=1	1	0.017285	44.612	LPSELSGGMK(1)K	3	1.9813	1
cds.Camellia_sinensis.comp31652_c0_seq1|m.6917	154	K	Fumarate hydratase 1, mitochondrial OS=Arabidopsis thaliana GN=FUM1 PE=1 SV=2	1	0.011282	43.316	RGEK(1)FVHPNDHVNR	5	-0.69455	1
cds.Camellia_sinensis.comp31652_c0_seq1|m.6917	150	K	Fumarate hydratase 1, mitochondrial OS=Arabidopsis thaliana GN=FUM1 PE=1 SV=2	1	7.88592e-09	169.09	AAEILGHK(1)R	3	-0.25684	3	0.974	1.005	1.044	1.036	1.07	1.037
cds.Camellia_sinensis.comp31652_c0_seq1|m.6918	138	K	Fumarate hydratase 2, chloroplastic OS=Arabidopsis thaliana GN=FUM2 PE=2 SV=1	1	0.000231595	136.24	IGYDNAAAVAK(1)K	2	0.044078	2	1.046	0.923	1.03	0.886	0.982	1.114
cds.Camellia_sinensis.comp31662_c0_seq3|m.59004	32	K	Putative glucose-6-phosphate 1-epimerase OS=Cenchrus ciliaris PE=2 SV=1	1	0.000332786	128.91	IAILDHEK(1)K	3	0.39136	1	0.968	1.007	1.05	1.045	1.082	1.041
cds.Camellia_sinensis.comp31694_c0_seq6|m.38692	163	K	Universal stress protein A-like protein OS=Arabidopsis thaliana GN=At3g01520 PE=1 SV=2	1	0.000545384	127.83	RPK(1)SDGPSK	3	0.13315	1
cds.Camellia_sinensis.comp31694_c0_seq6|m.38692	92	K	Universal stress protein A-like protein OS=Arabidopsis thaliana GN=At3g01520 PE=1 SV=2	1	0.00189753	76.073	LCK(1)EDHNLDVK	3	-0.92945	1	1.066	0.878	1.05	0.826	0.984	1.196
cds.Camellia_sinensis.comp31694_c0_seq6|m.38692	100	K	Universal stress protein A-like protein OS=Arabidopsis thaliana GN=At3g01520 PE=1 SV=2	1	0.00675414	56.29	EDHNLDVK(1)VETR	3	0.021635	1
cds.Camellia_sinensis.comp31766_c0_seq1|m.39689	233	K	Dihydrolipoyllysine-residue succinyltransferase component of 2-oxoglutarate dehydrogenase complex 2, mitochondrial OS=Arabidopsis thaliana GN=At4g26910 PE=1 SV=2	1	2.41783e-05	157.68	ATSAAAPAPK(1)R	2	-0.3456	1	1.014	1.11	0.866	1.1	0.852	0.779
cds.Camellia_sinensis.comp31766_c0_seq1|m.39689	175	K	Dihydrolipoyllysine-residue succinyltransferase component of 2-oxoglutarate dehydrogenase complex 2, mitochondrial OS=Arabidopsis thaliana GN=At4g26910 PE=1 SV=2	1	3.69123e-12	95.414	IAVISK(1)SDEGVAHVAPSEK	3	0.4653	1
cds.Camellia_sinensis.comp31767_c1_seq1|m.31627	127	K	60S ribosomal protein L14-1 OS=Arabidopsis thaliana GN=RPL14A PE=2 SV=1	1	0.0200673	97.431	QELAK(1)LK	2	-0.69374	1	0.997	0.968	1.052	0.973	1.052	1.086
cds.Camellia_sinensis.comp31774_c0_seq1|m.11570	283	K	B2 protein OS=Daucus carota PE=2 SV=1	0.999999	0.000403916	63.29	NKFDTDLTVQQVK(1)K	3	1.9754	1
cds.Camellia_sinensis.comp31806_c0_seq2|m.39184	311	K	Protein argonaute 4 OS=Arabidopsis thaliana GN=AGO4 PE=1 SV=2	1	0.00683744	103.26	ASLVEK(1)SR	2	-0.041108	1	1.017	0.946	1.047	0.935	1.027	1.104
cds.Camellia_sinensis.comp31810_c0_seq1|m.6257	182	K	Probable linoleate 9S-lipoxygenase 5 OS=Solanum tuberosum GN=LOX1.5 PE=2 SV=1	1	0.000826065	125.16	FIPK(1)IENK	3	-0.97728	2	0.988	1.01	1.018	1.025	1.027	1.006
cds.Camellia_sinensis.comp31810_c0_seq2|m.6850	66	K	Probable linoleate 9S-lipoxygenase 5 OS=Solanum tuberosum GN=LOX1.5 PE=2 SV=1	1	0.0318831	42.599	GTVVLMK(1)K	2	1.218	1
cds.Camellia_sinensis.comp31817_c0_seq2|m.7904	85	K	Polyadenylate-binding protein 8 OS=Arabidopsis thaliana GN=PAB8 PE=1 SV=1	1	0.000516559	94.09	NLDDSIGDDK(1)LK	2	0.79745	1	0.825	1.293	0.941	1.571	1.137	0.727
cds.Camellia_sinensis.comp31817_c0_seq2|m.7905	114	K	Polyadenylate-binding protein 2 OS=Arabidopsis thaliana GN=PAB2 PE=1 SV=1	1	1.03344e-05	135.47	SGAGNIFIK(1)NLDK	2	0.93963	2	1.002	0.985	1.026	0.987	1.021	1.041
cds.Camellia_sinensis.comp31817_c0_seq2|m.7905	105	K	Polyadenylate-binding protein 2 OS=Arabidopsis thaliana GN=PAB2 PE=1 SV=1	1	0.00184926	111.94	K(1)SGAGNIFIK	2	0.22125	2	1.029	1.037	0.924	1.012	0.897	0.89
cds.Camellia_sinensis.comp31831_c0_seq4|m.21767	274	K	RGG repeats nuclear RNA binding protein B OS=Arabidopsis thaliana GN=RGGB PE=1 SV=1	1	0.0130065	72.531	ALQPLK(1)TEER	2	0.39252	1
cds.Camellia_sinensis.comp31831_c0_seq8|m.25494	304	K	RGG repeats nuclear RNA binding protein B OS=Arabidopsis thaliana GN=RGGB PE=1 SV=1	1	0.00651647	104.22	ELAEK(1)EEK	2	-0.63214	1	0.952	1.106	0.963	1.167	1.009	0.869
cds.Camellia_sinensis.comp31831_c0_seq8|m.25494	310	K	RGG repeats nuclear RNA binding protein B OS=Arabidopsis thaliana GN=RGGB PE=1 SV=1	1	3.42249e-05	86.367	K(1)SVSINEFLKPAGDR	3	-1.2667	1	1.027	1.069	0.893	1.044	0.867	0.834
cds.Camellia_sinensis.comp31831_c0_seq8|m.25494	47	K	RGG repeats nuclear RNA binding protein B OS=Arabidopsis thaliana GN=RGGB PE=1 SV=1	1	2.57759e-12	115.87	ASPPTQPQPQQHLK(1)PAK	3	1.0087	1	0.952	1.074	0.999	1.133	1.048	0.929
cds.Camellia_sinensis.comp31839_c1_seq1|m.12074	299	K	Transcription factor GTE7 OS=Arabidopsis thaliana GN=GTE7 PE=2 SV=1	1	0.000509514	140.14	VQRPEIATK(1)K	2	1.2053	2	0.804	1.003	1.3	1.252	1.614	1.294
cds.Camellia_sinensis.comp31860_c0_seq1|m.5968	124	K	Ubiquitin-conjugating enzyme E2 35 OS=Arabidopsis thaliana GN=UBC35 PE=1 SV=1	1	0.00016767	90.759	FLTK(1)IYHPNIDK	3	0.68052	1	0.93	1.114	0.987	1.202	1.058	0.884
cds.Camellia_sinensis.comp31866_c0_seq2|m.17974	402	K	Pentatricopeptide repeat-containing protein At1g74850, chloroplastic OS=Arabidopsis thaliana GN=PTAC2 PE=2 SV=1	1	0.0168729	59.908	ILLHINEK(1)R	3	-0.28713	1
cds.Camellia_sinensis.comp31876_c1_seq9|m.17023	34	K	Protein DETOXIFICATION 33 OS=Arabidopsis thaliana GN=DTX33 PE=2 SV=1	1	0.0102823	121.8	EFGNESK(1)R	2	-0.070516	1	1.074	1.006	0.892	0.94	0.829	0.885
cds.Camellia_sinensis.comp31888_c0_seq3|m.42433	81	K		1	1.44336e-05	128.76	QTTVNHFHEK(1)LLK	3	-0.5559	2	0.961	1.062	0.999	1.11	1.037	0.939
cds.Camellia_sinensis.comp31897_c0_seq5|m.20303	147	K	Adenylate kinase 5, chloroplastic OS=Arabidopsis thaliana GN=At5g35170 PE=1 SV=1	1	0.00792271	54.276	SFDQAQSLEK(1)LK	3	-1.7551	1
cds.Camellia_sinensis.comp31897_c0_seq5|m.20304	16	K	Adenylate kinase 5, chloroplastic OS=Arabidopsis thaliana GN=At5g35170 PE=1 SV=1	1	6.03393e-32	208.27	VLALNFADDGK(1)R	2	0.32692	1	1.049	0.988	0.951	0.946	0.905	0.961
cds.Camellia_sinensis.comp31900_c0_seq1|m.9317	112	K		1	0.00123108	84.479	AVENFLQK(1)AHK	3	0.80482	1
cds.Camellia_sinensis.comp31909_c0_seq1|m.17647	425	K	26S proteasome regulatory subunit 4 homolog A OS=Arabidopsis thaliana GN=RPT2A PE=1 SV=1	1	0.00193733	108.3	VTHADFK(1)K	3	-0.17456	1
cds.Camellia_sinensis.comp31910_c0_seq3|m.30432	112	K	Guanosine nucleotide diphosphate dissociation inhibitor At5g09550 OS=Arabidopsis thaliana GN=At5g09550 PE=3 SV=1	1	0.0264329	43.502	AVDGSFVYNK(1)GK	3	0.76443	1
cds.Camellia_sinensis.comp31910_c0_seq3|m.30432	136	K	Guanosine nucleotide diphosphate dissociation inhibitor At5g09550 OS=Arabidopsis thaliana GN=At5g09550 PE=3 SV=1	1	0.0175719	127.87	SPLMGIFEK(1)R	2	-1.2395	1	1.053	0.977	0.957	0.932	0.908	0.977
cds.Camellia_sinensis.comp31910_c0_seq3|m.30432	206	K	Guanosine nucleotide diphosphate dissociation inhibitor At5g09550 OS=Arabidopsis thaliana GN=At5g09550 PE=3 SV=1	1	5.41624e-08	103.79	DDHYLDEPALDTVK(1)R	3	0.53829	2	0.995	0.963	1.06	0.972	1.063	1.098
cds.Camellia_sinensis.comp31913_c0_seq1|m.21576	130	K	Peroxiredoxin Q, chloroplastic OS=Populus jackii GN=PRXQ PE=1 SV=1	1	0.00794328	99.442	DSYEK(1)FK	3	0.88452	4	1.088	0.957	0.927	0.883	0.849	0.966
cds.Camellia_sinensis.comp31957_c0_seq1|m.21585	359	K	ATP sulfurylase 1, chloroplastic OS=Arabidopsis thaliana GN=APS1 PE=1 SV=1	1	0.00278412	63.966	DPAGMSHPVEK(1)R	3	3.2343	1
cds.Camellia_sinensis.comp31973_c2_seq3|m.30408	162	K		1	4.85508e-12	133.25	GTLDAIGLHPDGPIK(1)R	3	0.64365	1	1.035	0.986	0.975	0.956	0.939	0.986
cds.Camellia_sinensis.comp31974_c0_seq2|m.16924	23	K	T-complex protein 1 subunit delta OS=Arabidopsis thaliana GN=CCT4 PE=1 SV=1	1	0.00109402	146.11	TESYVDNK(1)R	2	-0.17473	1	1.028	1.004	0.964	0.98	0.934	0.959
cds.Camellia_sinensis.comp31974_c0_seq2|m.16924	316	K	T-complex protein 1 subunit delta OS=Arabidopsis thaliana GN=CCT4 PE=1 SV=1	1	0.0049379	49.298	DAVTDLSLHYLAK(1)AK	3	0.040133	1
cds.Camellia_sinensis.comp31976_c1_seq1|m.38493	130	K	Ferritin-3, chloroplastic OS=Glycine max PE=2 SV=1	1	0.00355112	49.595	FFK(1)ESSEEEREHAEK	4	0.18641	1
cds.Camellia_sinensis.comp31976_c1_seq1|m.38493	225	K	Ferritin-3, chloroplastic OS=Glycine max PE=2 SV=1	1	0.0127759	132.56	K(1)IAEYVTQLR	2	-0.043335	2	1.014	0.973	1.02	0.963	1.003	1.047
cds.Camellia_sinensis.comp31976_c1_seq1|m.38493	142	K	Ferritin-3, chloroplastic OS=Glycine max PE=2 SV=1	1	3.63249e-09	147.7	ESSEEEREHAEK(1)FMK	3	-0.30895	6	0.983	0.993	1.044	1.015	1.061	1.05
cds.Camellia_sinensis.comp31977_c0_seq1|m.18004	180	K	Serine/threonine-protein kinase STY17 OS=Arabidopsis thaliana GN=STY17 PE=1 SV=1	1	0.032441	109.11	GTPVAVK(1)R	2	0.66746	1	1.022	0.987	0.992	0.969	0.967	1.002
cds.Camellia_sinensis.comp31977_c0_seq1|m.18004	330	K	Serine/threonine-protein kinase STY17 OS=Arabidopsis thaliana GN=STY17 PE=1 SV=1	1	0.0012344	96.665	YMAPEVFK(1)HR	3	1.4686	1
cds.Camellia_sinensis.comp31977_c0_seq1|m.18004	106	K	Serine/threonine-protein kinase STY17 OS=Arabidopsis thaliana GN=STY17 PE=1 SV=1	1	0.0223667	49.298	NTPLADAEGAK(1)K	3	0.29588	1
cds.Camellia_sinensis.comp31977_c0_seq1|m.18004	241	K	Serine/threonine-protein kinase STY17 OS=Arabidopsis thaliana GN=STY17 PE=1 SV=1	1	0.0007172	98.942	GGDLHQYLK(1)EK	2	-0.1502	2	0.986	1.011	1.02	1.029	1.031	1.007
cds.Camellia_sinensis.comp31984_c1_seq4|m.33674	106	K		1	0.000470862	72.815	GK(1)HAFIGLGFNER	3	-0.59797	1
cds.Camellia_sinensis.comp31990_c0_seq7|m.29968	275	K	CSC1-like protein HYP1 OS=Arabidopsis thaliana GN=HYP1 PE=2 SV=1	1	0.0102043	63.624	VDLLDYHEK(1)K	3	-0.086381	1
cds.Camellia_sinensis.comp32013_c0_seq2|m.11407	517	K	Pyrophosphate--fructose 6-phosphate 1-phosphotransferase subunit alpha OS=Ricinus communis GN=PFP-ALPHA PE=3 SV=1	1	0.0117691	93.667	GK(1)SYELLR	2	0.70055	2
cds.Camellia_sinensis.comp32013_c0_seq2|m.11407	79	K	Pyrophosphate--fructose 6-phosphate 1-phosphotransferase subunit alpha OS=Ricinus communis GN=PFP-ALPHA PE=3 SV=1	1	0.000296678	65.374	VPDAK(1)LITDHPAIR	3	0.58857	1	0.915	1.085	1.042	1.189	1.136	0.959
cds.Camellia_sinensis.comp32014_c0_seq2|m.20692	318	K	Methylthioribose kinase OS=Arabidopsis thaliana GN=MTK PE=1 SV=1	1	0.00117859	96.618	FTALWDK(1)HK	3	0.35525	1	1.067	0.878	1.049	0.826	0.981	1.193
cds.Camellia_sinensis.comp32027_c0_seq1|m.3932	457	K	ATPase 10, plasma membrane-type OS=Arabidopsis thaliana GN=AHA10 PE=2 SV=2	1	0.0103807	57.003	VHAIIDK(1)FAER	3	-1.0442	1
cds.Camellia_sinensis.comp32027_c0_seq1|m.3932	413	K	ATPase 10, plasma membrane-type OS=Arabidopsis thaliana GN=AHA10 PE=2 SV=2	1	8.25492e-16	159.04	ANITEVHFLPFNPVDK(1)R	3	0.82661	1	0.906	1.153	0.979	1.278	1.079	0.848
cds.Camellia_sinensis.comp32027_c0_seq1|m.3932	936	K	ATPase 10, plasma membrane-type OS=Arabidopsis thaliana GN=AHA10 PE=2 SV=2	1	0.0219768	95.358	LK(1)NLDTR	2	0.045009	1	0.983	1.038	0.995	1.061	1.01	0.956
cds.Camellia_sinensis.comp32027_c0_seq1|m.3932	198	K	ATPase 10, plasma membrane-type OS=Arabidopsis thaliana GN=AHA10 PE=2 SV=2	1	2.45036e-11	113.28	IDQSALTGESLPVTK(1)R	3	0.36382	1	0.915	0.999	1.139	1.096	1.24	1.138
cds.Camellia_sinensis.comp32027_c0_seq1|m.3932	65	K	ATPase 10, plasma membrane-type OS=Arabidopsis thaliana GN=AHA10 PE=2 SV=2	1	0.0296333	87.639	TENK(1)FLK	2	0.44263	1	1.014	0.984	1.008	0.973	0.991	1.023
cds.Camellia_sinensis.comp32031_c0_seq1|m.16650	412	K	Citrate synthase, glyoxysomal OS=Cucurbita maxima PE=1 SV=1	1	0.000754434	148.28	AALSDEYFVK(1)R	2	-1.5624	1	0.996	1.003	1.014	1.011	1.016	1.01
cds.Camellia_sinensis.comp32031_c0_seq1|m.16650	368	K	Citrate synthase, glyoxysomal OS=Cucurbita maxima PE=1 SV=1	1	0.014089	89.698	VYK(1)NYDPR	2	0.87183	1	0.935	1.05	1.053	1.127	1.124	1.001
cds.Camellia_sinensis.comp32031_c0_seq1|m.16650	65	K	Citrate synthase, glyoxysomal OS=Cucurbita maxima PE=1 SV=1	1	2.93875e-05	107.99	K(1)HQFQVSEEGTVK	3	0.3996	1	0.944	1.011	1.083	1.074	1.145	1.07
cds.Camellia_sinensis.comp32035_c0_seq1|m.16047	215	K	Dolichyl-diphosphooligosaccharide--protein glycosyltransferase 48 kDa subunit OS=Arabidopsis thaliana GN=OST48 PE=2 SV=1	1	0.000660118	114.99	GHLK(1)AVNVR	3	-0.070311	1	0.976	1.056	0.985	1.085	1.006	0.931
cds.Camellia_sinensis.comp32040_c0_seq9|m.9512	93	K	Probable lactoylglutathione lyase, chloroplastic OS=Arabidopsis thaliana GN=At1g67280 PE=1 SV=1	1	0.00439847	96.229	VGDLDK(1)TIK	2	0.055732	1
cds.Camellia_sinensis.comp32040_c0_seq9|m.9512	168	K	Probable lactoylglutathione lyase, chloroplastic OS=Arabidopsis thaliana GN=At1g67280 PE=1 SV=1	1	0.0074887	101.65	TVDLVK(1)AK	3	0.34205	5	0.997	1.057	0.951	1.064	0.951	0.897
cds.Camellia_sinensis.comp32047_c1_seq3|m.53652	60	K	Protein DETOXIFICATION 31 OS=Arabidopsis thaliana GN=DTX31 PE=2 SV=1	1	0.0312211	109.66	ETLVESK(1)K	2	1.0822	1
cds.Camellia_sinensis.comp32072_c0_seq2|m.9179	74	K	Zinc finger BED domain-containing protein DAYSLEEPER OS=Arabidopsis thaliana GN=HAT PE=1 SV=1	1	1.19275e-70	203.29	VAGTSHLK(1)R	3	0.052708	2	1.071	0.94	0.974	0.88	0.908	1.035
cds.Camellia_sinensis.comp32081_c0_seq1|m.30822	354	K	Omega-amidase, chloroplastic OS=Arabidopsis thaliana GN=NLP3 PE=1 SV=1	1	2.88738e-06	157.78	TSLPLEK(1)QR	2	0.28231	1	1.008	1.016	0.981	1.011	0.97	0.965
cds.Camellia_sinensis.comp32081_c0_seq1|m.30822	120	K	Omega-amidase, chloroplastic OS=Arabidopsis thaliana GN=NLP3 PE=1 SV=1	1	0.0153638	115.91	QAIEEAAK(1)R	2	0.36488	1
cds.Camellia_sinensis.comp32142_c0_seq1|m.26960	316	K	Quinone oxidoreductase-like protein At1g23740, chloroplastic OS=Arabidopsis thaliana GN=At1g23740 PE=2 SV=2	1	0.00101532	101.38	LIETSK(1)HIGK	3	-0.30446	2	0.992	1.05	0.967	1.062	0.972	0.919
cds.Camellia_sinensis.comp32152_c0_seq1|m.21546	269	K	D-glycerate 3-kinase, chloroplastic OS=Arabidopsis thaliana GN=GLYK PE=1 SV=2	1	0.000246739	128.95	ENNPK(1)NGLLEFR	2	-1.2158	1
cds.Camellia_sinensis.comp32152_c0_seq1|m.21546	311	K	D-glycerate 3-kinase, chloroplastic OS=Arabidopsis thaliana GN=GLYK PE=1 SV=2	1	0.00538419	89.731	YDK(1)SANSGR	2	0.67074	2	1.017	0.911	1.087	0.9	1.066	1.191
cds.Camellia_sinensis.comp32158_c1_seq1|m.14727	263	K	Patellin-3 OS=Arabidopsis thaliana GN=PATL3 PE=1 SV=2	0.797516	0.00409975	102.62	TFADEK(0.798)K(0.202)R	3	1.5333	1	1.109	0.901	0.959	0.815	0.863	1.064
cds.Camellia_sinensis.comp32158_c1_seq1|m.14727	307	K	Patellin-3 OS=Arabidopsis thaliana GN=PATL3 PE=1 SV=2	1	0.0224235	113.66	NSPGPAK(1)R	2	0.2192	1	1.065	0.93	0.992	0.876	0.928	1.064
cds.Camellia_sinensis.comp32158_c1_seq1|m.14727	493	K	Patellin-3 OS=Arabidopsis thaliana GN=PATL3 PE=1 SV=2	1	3.8845e-55	233	IVLAVDNSTSK(1)R	3	-0.11277	2	1.057	0.963	0.967	0.915	0.912	1.001
cds.Camellia_sinensis.comp32188_c0_seq1|m.41118	63	K	Mitochondrial outer membrane protein porin 2 OS=Arabidopsis thaliana GN=VDAC2 PE=1 SV=1	0.999999	1.63307e-05	72.315	KGGLSTGDVAAQYK(1)YK	3	0.2937	1	1.104	0.903	0.967	0.821	0.873	1.069
cds.Camellia_sinensis.comp32188_c0_seq2|m.46109	63	K	Mitochondrial outer membrane protein porin 2 OS=Arabidopsis thaliana GN=VDAC2 PE=1 SV=1	1	2.58644e-09	102.08	KGGLSTGDVGAQYK(1)FK	3	0.33469	3	0.965	1.064	0.991	1.106	1.024	0.93
cds.Camellia_sinensis.comp32188_c0_seq2|m.46109	15	K	Mitochondrial outer membrane protein porin 2 OS=Arabidopsis thaliana GN=VDAC2 PE=1 SV=1	1	0.000836362	97.813	GPGLFSDIGK(1)K	3	0.81036	2	0.953	1.086	0.986	1.145	1.033	0.906
cds.Camellia_sinensis.comp32189_c0_seq1|m.16263	426	K	Inosine-5'-monophosphate dehydrogenase OS=Vigna unguiculata GN=impdh PE=1 SV=1	1	0.00254999	113.93	YLGDTAK(1)LK	2	0.89075	3	1.057	1.021	0.903	0.971	0.852	0.882
cds.Camellia_sinensis.comp32203_c0_seq1|m.3830	403	K	Presequence protease 2, chloroplastic/mitochondrial OS=Arabidopsis thaliana GN=PREP2 PE=1 SV=1	1	0.00127869	110.31	YPAAEGGDLK(1)K	2	1.3887	4	1.047	0.96	0.986	0.92	0.939	1.026
cds.Camellia_sinensis.comp32203_c0_seq1|m.3830	142	K	Presequence protease 2, chloroplastic/mitochondrial OS=Arabidopsis thaliana GN=PREP2 PE=1 SV=1	1	3.29676e-06	150.22	VSEEFIEECK(1)SR	2	0.49302	1	0.991	0.997	1.029	1.009	1.036	1.03
cds.Camellia_sinensis.comp32203_c0_seq1|m.3830	632	K	Presequence protease 2, chloroplastic/mitochondrial OS=Arabidopsis thaliana GN=PREP2 PE=1 SV=1	1	0.00157167	63.185	LK(1)QETPDPPEALK	3	-1.1173	1	0.898	1.137	1.01	1.272	1.124	0.887
cds.Camellia_sinensis.comp32203_c0_seq1|m.3830	783	K	Presequence protease 2, chloroplastic/mitochondrial OS=Arabidopsis thaliana GN=PREP2 PE=1 SV=1	1	2.35528e-15	179.5	ILQDVQFTDQK(1)R	3	-0.44681	2	1.031	0.942	1.031	0.918	0.997	1.092
cds.Camellia_sinensis.comp32203_c0_seq1|m.3830	1100	K	Presequence protease 2, chloroplastic/mitochondrial OS=Arabidopsis thaliana GN=PREP2 PE=1 SV=1	1	0.00185585	94.363	EHSNFLNVK(1)K	3	3.3014	1
cds.Camellia_sinensis.comp32207_c0_seq1|m.13675	567	K		1	7.04359e-06	96.464	HLENVTDTDPK(1)LQK	3	0.19663	1
cds.Camellia_sinensis.comp32207_c0_seq1|m.13675	452	K		1	8.2614e-06	151.26	GYK(1)NVIDEAIR	2	-0.37422	1	0.947	1.027	1.06	1.089	1.118	1.032
cds.Camellia_sinensis.comp32207_c0_seq1|m.13675	534	K		1	0.000491352	102.03	LK(1)IDQSHPDLK	3	-0.35872	1	0.948	1.043	1.041	1.105	1.095	0.997
cds.Camellia_sinensis.comp32212_c1_seq2|m.3839	662	K	Pumilio homolog 5 OS=Arabidopsis thaliana GN=APUM5 PE=1 SV=2	1	0.020773	57.149	K(1)HSFLEELK	3	0.45294	1
cds.Camellia_sinensis.comp32214_c0_seq1|m.34384	85	K	14-3-3 protein 10 OS=Solanum lycopersicum GN=TFT10 PE=2 SV=2	1	0.00358342	131.17	K(1)NEDHVVLVK	2	0.11894	2	1.006	1.076	0.915	1.073	0.908	0.849
cds.Camellia_sinensis.comp32214_c0_seq3|m.43656	11	K	14-3-3-like protein GF14 lambda OS=Arabidopsis thaliana GN=GRF6 PE=1 SV=1	1	0.0166041	59.367	K(1)NDDHVVLVK	3	0.25645	1	1.031	1.034	0.926	1.007	0.896	0.894
cds.Camellia_sinensis.comp32214_c0_seq3|m.43656	20	K	14-3-3-like protein GF14 lambda OS=Arabidopsis thaliana GN=GRF6 PE=1 SV=1	0.999967	0.0217481	50.874	KNDDHVVLVK(1)DYR	3	-0.63575	1
cds.Camellia_sinensis.comp32220_c0_seq2|m.17012	218	K	Trigger factor-like protein TIG, Chloroplastic OS=Arabidopsis thaliana GN=TIG PE=1 SV=1	1	0.0343083	108.26	ASEQELK(1)R	2	0.20867	1	1.016	0.998	0.991	0.985	0.973	0.992
cds.Camellia_sinensis.comp32222_c0_seq2|m.20053	341	K	30S ribosomal protein S5, chloroplastic OS=Arabidopsis thaliana GN=rps5 PE=2 SV=1	1	0.00489408	61.344	LAELDHTFGK(1)K	3	2.1313	1
cds.Camellia_sinensis.comp32225_c0_seq2|m.10673	252	K	Sulfite reductase 1 [ferredoxin], chloroplastic OS=Nicotiana tabacum GN=SIR1 PE=1 SV=1	1	1.00874e-11	163.51	IMSAEPPHVVK(1)AR	2	3.0772	4	1.005	0.989	1.015	0.988	1.007	1.024
cds.Camellia_sinensis.comp32225_c0_seq2|m.10673	519	K	Sulfite reductase 1 [ferredoxin], chloroplastic OS=Nicotiana tabacum GN=SIR1 PE=1 SV=1	1	0.0159757	117.81	GIPDILK(1)R	2	0.65388	1	0.994	0.976	1.045	0.985	1.049	1.07
cds.Camellia_sinensis.comp32225_c0_seq2|m.10673	394	K	Sulfite reductase 1 [ferredoxin], chloroplastic OS=Nicotiana tabacum GN=SIR1 PE=1 SV=1	1	0.00254929	71.03	AVVEQYYGK(1)K	2	2.4352	1
cds.Camellia_sinensis.comp32234_c0_seq1|m.25972	35	K	SEC12-like protein 1 OS=Arabidopsis thaliana GN=PHF1 PE=1 SV=2	1	7.68319e-05	83.087	RPENAHLVVVGK(1)AR	4	-0.74611	1
cds.Camellia_sinensis.comp32237_c0_seq1|m.38904	47	K		1	0.000758123	110.39	SEHYEGEK(1)HK	4	-1.6244	5	1.033	1.11	0.838	1.078	0.809	0.754
cds.Camellia_sinensis.comp32237_c0_seq1|m.38904	54	K		1	0.0338593	55.676	SEGEK(1)HK	3	0.2838	1	0.974	1.017	1.031	1.049	1.057	1.012
cds.Camellia_sinensis.comp32254_c0_seq1|m.30872	197	K	Strigolactone esterase RMS3 OS=Pisum sativum GN=RMS3 PE=1 SV=1	1	2.19208e-10	159.02	VVDPNDPTTVDK(1)FK	2	0.7668	1	1.057	0.99	0.938	0.942	0.885	0.945
cds.Camellia_sinensis.comp32262_c0_seq1|m.19868	63	K	Actin-7 OS=Arabidopsis thaliana GN=ACT7 PE=1 SV=1	1	6.08097e-23	195.72	DAYVGDEAQSK(1)R	2	0.37804	4	1.077	0.96	0.941	0.895	0.872	0.98
cds.Camellia_sinensis.comp32262_c0_seq1|m.19868	328	K	Actin-7 OS=Arabidopsis thaliana GN=ACT7 PE=1 SV=1	1	2.18809e-05	125.82	EITALAPSSMK(1)IK	3	-2.0666	1	1.034	0.985	0.978	0.955	0.943	0.992
cds.Camellia_sinensis.comp32262_c0_seq1|m.19868	115	K	Actin-7 OS=Arabidopsis thaliana GN=ACT7 PE=1 SV=1	1	2.22723e-13	81.807	VAPEEHPVLLTEAPLNPK(1)ANR	3	0.091448	1
cds.Camellia_sinensis.comp32262_c1_seq1|m.35881	211	K	60S ribosomal protein L10a OS=Oryza sativa subsp. japonica GN=RPL10A PE=1 SV=1	1	0.0131528	91.087	STMGK(1)PVR	2	0.74294	1	1.019	1.014	0.967	0.999	0.946	0.952
cds.Camellia_sinensis.comp32268_c0_seq1|m.39007	165	K		1	0.00613676	94.662	THIDK(1)HR	3	0.68048	1
cds.Camellia_sinensis.comp32304_c0_seq1|m.3255	92	K		1	6.23983e-30	159.18	EIGHEHDISHETLNDNINNK(1)R	3	-0.72955	2	1.024	1.062	0.905	1.041	0.881	0.85
cds.Camellia_sinensis.comp32304_c0_seq3|m.11225	383	K	Phenylalanine ammonia-lyase OS=Camellia sinensis GN=PAL PE=2 SV=1	1	4.89692e-21	109.23	NK(1)ALHGGNFQGTPIGVSMDNTR	3	-0.31463	3	0.978	1.093	0.94	1.122	0.96	0.859
cds.Camellia_sinensis.comp32304_c0_seq3|m.11225	37	K	Phenylalanine ammonia-lyase OS=Camellia sinensis GN=PAL PE=2 SV=1	1	7.54757e-06	150.27	GSHLDEVK(1)R	3	0.3094	1	1.024	1.243	0.701	1.218	0.683	0.563
cds.Camellia_sinensis.comp32321_c0_seq1|m.22581	454	K	V-type proton ATPase subunit H OS=Arabidopsis thaliana GN=VHA-H PE=1 SV=1	1	0.00505584	91.549	IIVTDLK(1)AK	2	-0.25659	1	1.032	0.977	0.989	0.95	0.955	1.01
cds.Camellia_sinensis.comp32335_c0_seq1|m.14824	353	K	Putative 3,4-dihydroxy-2-butanone kinase OS=Solanum lycopersicum GN=DHBK PE=2 SV=1	1	2.29646e-10	171.92	GATAIHEDMK(1)K	2	0.98536	3	0.958	0.998	1.076	1.044	1.119	1.077
cds.Camellia_sinensis.comp32345_c0_seq1|m.37112	50	K	Proteasome subunit alpha type-2-B OS=Arabidopsis thaliana GN=PAB2 PE=1 SV=1	1	0.00160426	67.252	AANGVVIATEK(1)K	3	-0.15642	1
cds.Camellia_sinensis.comp32345_c0_seq1|m.37112	217	K	Proteasome subunit alpha type-2-B OS=Arabidopsis thaliana GN=PAB2 PE=1 SV=1	1	0.000187082	94.688	NIEIGIIGTDK(1)K	2	2.4454	2	0.909	1.202	0.919	1.327	1.009	0.763
cds.Camellia_sinensis.comp32345_c0_seq1|m.37112	171	K	Proteasome subunit alpha type-2-B OS=Arabidopsis thaliana GN=PAB2 PE=1 SV=1	1	0.000388495	142.1	NVSNAK(1)TFLEK	2	0.3036	1	0.943	1.07	1.018	1.138	1.076	0.949
cds.Camellia_sinensis.comp32347_c1_seq1|m.26020	246	K	Phosphoribulokinase, chloroplastic OS=Triticum aestivum PE=2 SV=1	1	0.000673712	85.536	K(1)PDFDAYIDPQK	3	-0.39671	1	0.942	1.131	0.95	1.205	1.006	0.839
cds.Camellia_sinensis.comp32347_c1_seq1|m.26020	85	K	Phosphoribulokinase, chloroplastic OS=Triticum aestivum PE=2 SV=1	1	0.000302786	53.453	TVVIGLAADSGCGK(1)STFMR	3	-0.50645	1	1.108	0.881	0.985	0.798	0.887	1.116
cds.Camellia_sinensis.comp32347_c1_seq1|m.26020	314	K	Phosphoribulokinase, chloroplastic OS=Triticum aestivum PE=2 SV=1	1	0.00497742	133.05	K(1)LTCSYPGIK	2	-0.10334	2	1.085	0.937	0.956	0.866	0.879	1.019
cds.Camellia_sinensis.comp32362_c0_seq1|m.5696	88	K	Alpha-xylosidase 1 OS=Arabidopsis thaliana GN=XYL1 PE=1 SV=1	1	0.0006918	128.52	VHITDAEK(1)QR	3	-0.72998	1	0.951	0.958	1.131	1.011	1.186	1.179
cds.Camellia_sinensis.comp32362_c0_seq1|m.5696	914	K	Alpha-xylosidase 1 OS=Arabidopsis thaliana GN=XYL1 PE=1 SV=1	1	0.0047372	74.92	GLELPVGK(1)K	3	1.0324	1
cds.Camellia_sinensis.comp32382_c0_seq1|m.25543	38	K	60S ribosomal protein L7-4 OS=Arabidopsis thaliana GN=RPL7D PE=2 SV=1	1	4.57145e-05	106.26	KQEELAALK(1)K	3	0.064587	1
cds.Camellia_sinensis.comp32382_c0_seq1|m.25543	18	K	60S ribosomal protein L7-4 OS=Arabidopsis thaliana GN=RPL7D PE=2 SV=1	1	1.20589e-08	166.14	GAVVPESVLK(1)K	3	-0.57346	3	1.082	0.923	0.976	0.855	0.9	1.057
cds.Camellia_sinensis.comp32382_c0_seq1|m.25543	102	K	60S ribosomal protein L7-4 OS=Arabidopsis thaliana GN=RPL7D PE=2 SV=1	1	0.0132988	58.172	GINAMHPK(1)TR	3	-0.64303	2
cds.Camellia_sinensis.comp32384_c0_seq1|m.22206	152	K	Sucrose-phosphatase 2 OS=Nicotiana tabacum GN=SPP2 PE=2 SV=1	1	0.00187148	105.17	ALSVQLEK(1)R	3	-1.4491	2
cds.Camellia_sinensis.comp32384_c0_seq1|m.22206	136	K	Sucrose-phosphatase 2 OS=Nicotiana tabacum GN=SPP2 PE=2 SV=1	1	0.00189769	119.27	VSFYVLK(1)DK	3	0.50802	2	1.09	0.927	0.959	0.854	0.878	1.033
cds.Camellia_sinensis.comp32387_c0_seq1|m.7300	747	K	Eukaryotic translation initiation factor isoform 4G-1 OS=Arabidopsis thaliana GN=EIF(ISO)4G1 PE=1 SV=1	1	0.000307913	144.09	VVEAVLK(1)K	2	-2.1898	1	0.996	1.001	1.016	1.009	1.018	1.014
cds.Camellia_sinensis.comp32393_c0_seq1|m.22641	224	K	Probable N-acetyl-gamma-glutamyl-phosphate reductase, chloroplastic OS=Arabidopsis thaliana GN=At2g19940 PE=1 SV=2	1	0.000239292	143.97	SK(1)NIIIDAK	2	0.020567	1	0.985	1.021	1.01	1.04	1.024	0.988
cds.Camellia_sinensis.comp32393_c0_seq1|m.22641	222	K	Probable N-acetyl-gamma-glutamyl-phosphate reductase, chloroplastic OS=Arabidopsis thaliana GN=At2g19940 PE=1 SV=2	1	0.00338394	122.52	ANLIK(1)SK	2	0.4983	1	1.008	0.977	1.024	0.973	1.013	1.046
cds.Camellia_sinensis.comp32405_c1_seq1|m.5060	382	K	Sucrose nonfermenting 4-like protein OS=Arabidopsis thaliana GN=SNF4 PE=1 SV=1	1	0.0239161	105.83	LVIVEAGSK(1)R	2	-1.1481	1	1.044	1.041	0.899	1	0.858	0.861
cds.Camellia_sinensis.comp32437_c0_seq1|m.8865	618	K	Probable acyl-CoA dehydrogenase IBR3 OS=Arabidopsis thaliana GN=IBR3 PE=1 SV=1	1	0.00460192	70.908	TDFTAPK(1)HK	3	-0.37469	1
cds.Camellia_sinensis.comp32437_c0_seq1|m.8865	665	K	Probable acyl-CoA dehydrogenase IBR3 OS=Arabidopsis thaliana GN=IBR3 PE=1 SV=1	1	0.000314491	100.73	VPAK(1)NILLGEGR	2	-0.44122	2	1.006	0.971	1.036	0.968	1.027	1.065
cds.Camellia_sinensis.comp32443_c0_seq1|m.34125	243	K	Peptide methionine sulfoxide reductase OS=Lactuca sativa PE=2 SV=1	1	1.38716e-05	90.759	AEEYHQQYLAK(1)GGR	3	0.70104	1
cds.Camellia_sinensis.comp32443_c0_seq1|m.34125	209	K	Peptide methionine sulfoxide reductase OS=Lactuca sativa PE=2 SV=1	1	3.76911e-10	166.09	AALESK(1)ER	2	-0.68134	1	0.997	1.037	0.974	1.045	0.976	0.938
cds.Camellia_sinensis.comp32444_c0_seq1|m.4295	313	K	FT-interacting protein 1 OS=Arabidopsis thaliana GN=FTIP1 PE=1 SV=1	1	0.00400385	89.029	GITK(1)HLEK	3	-0.13731	1	1.05	0.931	1.014	0.89	0.963	1.088
cds.Camellia_sinensis.comp32458_c0_seq1|m.14581	111	K	Probable galactinol--sucrose galactosyltransferase 2 OS=Arabidopsis thaliana GN=RFS2 PE=2 SV=2	1	0.0338485	83.948	ENEK(1)FQK	2	-0.76449	1	0.954	1.213	0.838	1.276	0.876	0.689
cds.Camellia_sinensis.comp32458_c0_seq1|m.14581	19	K	Probable galactinol--sucrose galactosyltransferase 2 OS=Arabidopsis thaliana GN=RFS2 PE=2 SV=2	1	8.61621e-06	150.46	AVEK(1)HMQTFR	2	-0.85482	4	0.969	1.258	0.764	1.303	0.787	0.607
cds.Camellia_sinensis.comp32467_c0_seq1|m.27579	145	K	2-methylene-furan-3-one reductase OS=Solanum lycopersicum GN=EO PE=1 SV=1	1	7.16623e-84	255.54	VVAAALNPVDFK(1)R	2	2.1654	6	0.962	1.07	0.989	1.116	1.025	0.923
cds.Camellia_sinensis.comp32467_c0_seq1|m.27579	178	K	2-methylene-furan-3-one reductase OS=Solanum lycopersicum GN=EO PE=1 SV=1	1	0.00215035	117.25	VGSQVK(1)SLK	2	-0.48115	1	1.021	1.008	0.97	0.991	0.948	0.962
cds.Camellia_sinensis.comp32484_c0_seq1|m.2123	346	K		1	0.000223976	85.081	EMLENAATTK(1)PLR	3	0.11929	1
cds.Camellia_sinensis.comp32516_c0_seq2|m.49481	62	K	Vesicle-associated membrane protein 722 OS=Arabidopsis thaliana GN=VAMP722 PE=2 SV=2	1	0.0296333	87.639	EFGSK(1)LK	2	-1.5661	1	1.028	0.986	0.985	0.963	0.955	0.997
cds.Camellia_sinensis.comp32527_c0_seq1|m.8978	31	K		1	0.00139572	122.52	HNIGGK(1)MK	2	-0.085543	3	1.032	0.681	1.323	0.663	1.279	1.938
cds.Camellia_sinensis.comp32537_c0_seq3|m.13950	408	K		1	0.00177341	120.76	IVK(1)SDGSK	2	0.57372	1	1.048	1.005	0.934	0.963	0.89	0.928
cds.Camellia_sinensis.comp32537_c0_seq3|m.13950	218	K		1	0.00680753	130.22	ESDPTK(1)R	2	0.3345	1	0.96	1.111	0.944	1.162	0.981	0.848
cds.Camellia_sinensis.comp32537_c0_seq3|m.13950	587	K		1	0.000500165	117.45	IHVASEVDK(1)ER	2	0.46074	2
cds.Camellia_sinensis.comp32537_c0_seq5|m.16986	87	K	Protein TOPLESS OS=Arabidopsis thaliana GN=TPL PE=1 SV=1	1	0.000974825	114.86	YLEALDK(1)HDR	3	0.78466	2	0.997	1.004	1.01	1.011	1.01	1.003
cds.Camellia_sinensis.comp32566_c0_seq2|m.24088	23	K	ERBB-3 BINDING PROTEIN 1 OS=Solanum tuberosum GN=EBP1 PE=2 SV=1	1	0.00141088	92.866	YK(1)SAAEIVNK	3	-0.96467	1
cds.Camellia_sinensis.comp32566_c0_seq2|m.24088	43	K	ERBB-3 BINDING PROTEIN 1 OS=Solanum tuberosum GN=EBP1 PE=2 SV=1	0.949579	0.000194662	64.52	ALQLVLSECK(0.05)PK(0.95)AK	3	0.024076	1
cds.Camellia_sinensis.comp32581_c1_seq3|m.881	714	K	Heat shock protein 90-5, chloroplastic OS=Arabidopsis thaliana GN=HSP90-5 PE=1 SV=1	1	1.05642e-13	179.46	NAPDSTDAK(1)R	2	-0.21787	1	1.114	0.904	0.95	0.814	0.849	1.048
cds.Camellia_sinensis.comp32581_c1_seq3|m.881	513	K	Heat shock protein 90-5, chloroplastic OS=Arabidopsis thaliana GN=HSP90-5 PE=1 SV=1	1	0.00010602	107.34	LGCIEDSGNHK(1)R	3	0.11485	1
cds.Camellia_sinensis.comp32585_c0_seq1|m.4306	334	K	5-methyltetrahydropteroyltriglutamate--homocysteine methyltransferase 1 OS=Arabidopsis thaliana GN=MS1 PE=1 SV=1	1	0.00354163	102.4	GTK(1)TLDLIK	2	-0.41723	1
cds.Camellia_sinensis.comp32585_c0_seq1|m.4306	203	K	5-methyltetrahydropteroyltriglutamate--homocysteine methyltransferase 1 OS=Arabidopsis thaliana GN=MS1 PE=1 SV=1	1	0.00480359	93.345	AVNEFK(1)EAK	2	1.4207	1	1.04	0.961	0.997	0.928	0.957	1.035
cds.Camellia_sinensis.comp32585_c0_seq1|m.4306	486	K	5-methyltetrahydropteroyltriglutamate--homocysteine methyltransferase 1 OS=Arabidopsis thaliana GN=MS1 PE=1 SV=1	1	0.0348254	65.252	LDAQQK(1)K	3	0.66928	1
cds.Camellia_sinensis.comp32585_c0_seq1|m.4306	340	K	5-methyltetrahydropteroyltriglutamate--homocysteine methyltransferase 1 OS=Arabidopsis thaliana GN=MS1 PE=1 SV=1	1	0.00484932	54.898	TLDLIK(1)GGFPSGK	3	-0.45824	1
cds.Camellia_sinensis.comp32586_c0_seq1|m.27262	179	K	Triosephosphate isomerase, chloroplastic OS=Fragaria ananassa GN=TPI PE=2 SV=1	1	4.29923e-55	225.72	RHVIGEDDQFIGK(1)K	4	1.4807	8	1.005	1.019	0.98	1.017	0.972	0.959
cds.Camellia_sinensis.comp32586_c0_seq1|m.27262	262	K	Triosephosphate isomerase, chloroplastic OS=Fragaria ananassa GN=TPI PE=2 SV=1	1	0.00171177	124.12	K(1)NVSAEVASK	3	0.36416	2	1.003	0.991	1.018	0.992	1.012	1.025
cds.Camellia_sinensis.comp32591_c0_seq1|m.18528	334	K	Anthranilate phosphoribosyltransferase, chloroplastic OS=Arabidopsis thaliana GN=PAT1 PE=2 SV=1	1	0.00114803	94.633	GGDPQYNADVLK(1)R	2	1.2257	1	1.088	0.944	0.943	0.871	0.864	0.998
cds.Camellia_sinensis.comp32598_c0_seq1|m.32571	135	K	NifU-like protein 4, mitochondrial OS=Arabidopsis thaliana GN=NIFU4 PE=2 SV=1	1	0.00279844	81.565	GFDPDTGIVK(1)LR	2	-0.27496	1
cds.Camellia_sinensis.comp32608_c0_seq2|m.39213	179	K	Proteasome subunit alpha type-7 OS=Cicer arietinum GN=PAD1 PE=2 SV=1	1	2.50499e-05	147.2	EFLEK(1)NYK	2	1.1982	3	1.014	0.999	0.991	0.988	0.973	0.99
cds.Camellia_sinensis.comp32608_c0_seq2|m.39213	51	K	Proteasome subunit alpha type-7 OS=Cicer arietinum GN=PAD1 PE=2 SV=1	1	0.00019355	133.16	GTDTIVLGVEK(1)K	2	1.409	2	0.997	1.073	0.934	1.081	0.934	0.869
cds.Camellia_sinensis.comp32612_c1_seq1|m.15867	200	K		1	0.00129431	120.99	WLHK(1)LVDR	2	-0.11791	2	1.012	1.015	0.976	1.007	0.963	0.961
cds.Camellia_sinensis.comp32612_c1_seq1|m.15867	75	K		1	0.001352	103.44	K(1)TVLHDLYEK	3	-0.51032	1	1.088	0.988	0.893	0.912	0.818	0.902
cds.Camellia_sinensis.comp32613_c0_seq1|m.19293	243	K	Phenylalanine--tRNA ligase alpha subunit, cytoplasmic OS=Arabidopsis thaliana GN=At4g39280 PE=2 SV=3	1	0.00855138	40.211	GQPIEGGHLHALLK(1)VR	4	-0.16719	1	0.975	0.986	1.065	1.015	1.091	1.079
cds.Camellia_sinensis.comp32613_c0_seq1|m.19293	361	K	Phenylalanine--tRNA ligase alpha subunit, cytoplasmic OS=Arabidopsis thaliana GN=At4g39280 PE=2 SV=3	1	0.022274	42.243	LAQEGFAPK(1)K	3	2.1724	1
cds.Camellia_sinensis.comp32625_c0_seq1|m.1156	25	K	Ribulose bisphosphate carboxylase large chain OS=Carpinus caroliniana GN=rbcL PE=3 SV=1	1	0.00744846	89.55	AGVK(1)DYK	2	-0.32832	3	1.016	0.926	1.071	0.914	1.051	1.156
cds.Camellia_sinensis.comp32625_c0_seq1|m.1156	190	K	Ribulose bisphosphate carboxylase large chain OS=Carpinus caroliniana GN=rbcL PE=3 SV=1	1	1.73882e-21	190.57	LGLSAK(1)NYGR	2	-0.69318	1	0.596	1.192	1.398	2.008	2.341	1.171
cds.Camellia_sinensis.comp32625_c0_seq1|m.1156	21	K	Ribulose bisphosphate carboxylase large chain OS=Carpinus caroliniana GN=rbcL PE=3 SV=1	1	0.00098028	135.99	ASVGFK(1)AGVK	2	-0.0096043	5	1.051	0.966	0.974	0.923	0.924	1.007
cds.Camellia_sinensis.comp32625_c0_seq1|m.1156	28	K	Ribulose bisphosphate carboxylase large chain OS=Carpinus caroliniana GN=rbcL PE=3 SV=1	1	9.06774e-20	183.75	DYK(1)LNYYTPDYETK	2	0.58055	4	1.044	0.89	1.068	0.855	1.021	1.198
cds.Camellia_sinensis.comp32625_c0_seq1|m.1156	259	K	Ribulose bisphosphate carboxylase large chain OS=Carpinus caroliniana GN=rbcL PE=3 SV=1	1	2.06687e-154	292.2	GHYLNATAGTCEEMMK(1)R	3	-0.75512	36	0.968	0.971	1.092	1.007	1.124	1.122
cds.Camellia_sinensis.comp32625_c0_seq1|m.1156	323	K	Ribulose bisphosphate carboxylase large chain OS=Carpinus caroliniana GN=rbcL PE=3 SV=1	1	0.00435087	120.52	VLAK(1)ALR	2	0.63961	1	1.019	0.99	0.993	0.975	0.972	1.002
cds.Camellia_sinensis.comp32625_c0_seq1|m.1156	208	K	Ribulose bisphosphate carboxylase large chain OS=Carpinus caroliniana GN=rbcL PE=3 SV=1	1	7.20353e-60	219.68	GGLDFTK(1)DDENVNSQPFMR	3	-0.25844	3	0.942	1.105	0.98	1.178	1.037	0.885
cds.Camellia_sinensis.comp32625_c0_seq1|m.1156	341	K	Ribulose bisphosphate carboxylase large chain OS=Carpinus caroliniana GN=rbcL PE=3 SV=1	1	5.96177e-27	171.29	MSGGDHVHAGTVVGK(1)LEGER	3	-0.12078	12	0.988	1.005	1.022	1.021	1.033	1.016
cds.Camellia_sinensis.comp32625_c0_seq1|m.1156	153	K	Ribulose bisphosphate carboxylase large chain OS=Carpinus caroliniana GN=rbcL PE=3 SV=1	1	2.49965e-60	214.52	IPTAYVK(1)TFQGPPHGIQVER	3	0.19967	10	0.971	0.984	1.072	1.016	1.101	1.089
cds.Camellia_sinensis.comp32625_c0_seq1|m.1156	363	K	Ribulose bisphosphate carboxylase large chain OS=Carpinus caroliniana GN=rbcL PE=3 SV=1	1	9.533e-07	154.35	DDYVEK(1)DR	2	0.36523	11	0.884	1.055	1.123	1.198	1.267	1.063
cds.Camellia_sinensis.comp32625_c0_seq1|m.1156	312	K	Ribulose bisphosphate carboxylase large chain OS=Carpinus caroliniana GN=rbcL PE=3 SV=1	1	4.47654e-22	193.1	QK(1)NHGMHFR	2	-1.4983	65	0.97	0.979	1.079	1.013	1.11	1.1
cds.Camellia_sinensis.comp32625_c0_seq1|m.1156	171	K	Ribulose bisphosphate carboxylase large chain OS=Carpinus caroliniana GN=rbcL PE=3 SV=1	0.999999	0.00091009	121.73	DKLNK(1)YGR	3	0.44965	2	1.087	0.915	0.978	0.846	0.897	1.065
cds.Camellia_sinensis.comp32625_c0_seq1|m.1157	17	K	ATP synthase subunit beta, chloroplastic OS=Magnolia tripetala GN=atpB PE=3 SV=1	1	7.64437e-64	226.22	INPATSGPGVSVLEK(1)K	2	0.21657	6	0.988	1.133	0.878	1.15	0.885	0.773
cds.Camellia_sinensis.comp32626_c2_seq1|m.40398	207	K	Transcription initiation factor TFIID subunit 9 OS=Arabidopsis thaliana GN=TAF9 PE=1 SV=1	1	9.58632e-09	171.34	VSFPLVGAK(1)R	2	-1.0304	1	0.945	1.055	1.032	1.12	1.089	0.977
cds.Camellia_sinensis.comp32629_c0_seq1|m.13550	83	K	T-complex protein 1 subunit alpha OS=Arabidopsis thaliana GN=CCT1 PE=1 SV=1	1	2.42681e-06	160.98	DATELVAK(1)LR	2	-0.48255	1	0.962	1.03	1.035	1.074	1.072	1.002
cds.Camellia_sinensis.comp32629_c0_seq1|m.13550	17	K	T-complex protein 1 subunit alpha OS=Arabidopsis thaliana GN=CCT1 PE=1 SV=1	1	6.17486e-16	186.87	ALHDALCIVK(1)R	2	-1.9555	3	0.961	1.02	1.047	1.065	1.086	1.025
cds.Camellia_sinensis.comp32630_c0_seq8|m.25938	42	K		1	0.0328891	81.95	GLEK(1)K(1)DGK	2	0.29266	1	1.001	1.15	0.841	1.154	0.838	0.729
cds.Camellia_sinensis.comp32630_c0_seq8|m.25938	41	K		1	0.0328891	81.95	GLEK(1)K(1)DGK	2	0.29266	1	1.001	1.15	0.841	1.154	0.838	0.729
cds.Camellia_sinensis.comp32640_c0_seq1|m.17669	384	K		1	0.00031229	141.88	GNPTNVK(1)LK	2	-0.72216	1	1.019	1.045	0.932	1.029	0.912	0.891
cds.Camellia_sinensis.comp32643_c0_seq3|m.7403	456	K		1	0.00492756	99.815	K(1)ITEK(1)SSK	2	-0.51157	2
cds.Camellia_sinensis.comp32643_c0_seq3|m.7403	421	K		1	0.00312747	130.15	ISSK(1)INSQGK(1)ITK(1)K	3	0.2955	4	1.03	0.896	1.084	0.873	1.051	1.21
cds.Camellia_sinensis.comp32643_c0_seq3|m.7403	165	K		1	5.316e-15	182.98	NNVPVK(1)VPR	3	-0.26901	4	1.009	0.96	1.043	0.955	1.031	1.085
cds.Camellia_sinensis.comp32643_c0_seq3|m.7403	452	K		1	0.0194342	92.611	K(1)ITEK(1)SSK	2	-0.51157	1
cds.Camellia_sinensis.comp32643_c0_seq3|m.7403	424	K		1	0.00312747	130.15	ISSK(1)INSQGK(1)ITK(1)K	3	0.2955	2	1.071	0.923	0.992	0.865	0.924	1.074
cds.Camellia_sinensis.comp32643_c0_seq3|m.7403	415	K		1	0.00657058	57.788	ISSK(1)INSQGK(1)ITK(1)K	3	0.2955	2
cds.Camellia_sinensis.comp32643_c0_seq3|m.7403	41	K		1	3.62976e-27	174.68	FQIQGDDLNGVSEDPSSK(1)R	3	-0.011293	2	1.04	0.91	1.053	0.878	1.01	1.156
cds.Camellia_sinensis.comp32645_c0_seq1|m.1618	142	K	Enoyl-[acyl-carrier-protein] reductase [NADH], chloroplastic OS=Arabidopsis thaliana GN=MOD1 PE=1 SV=1	1	0.000882447	131.41	GK(1)FDESR	2	-0.47873	1	0.971	1.077	0.968	1.114	0.996	0.897
cds.Camellia_sinensis.comp32645_c0_seq1|m.1618	289	K	Enoyl-[acyl-carrier-protein] reductase [NADH], chloroplastic OS=Arabidopsis thaliana GN=MOD1 PE=1 SV=1	1	9.03981e-27	186.94	AALESDTK(1)VLAFEAGR	2	0.64128	2	0.998	1.065	0.94	1.072	0.939	0.88
cds.Camellia_sinensis.comp32645_c0_seq1|m.1618	389	K	Enoyl-[acyl-carrier-protein] reductase [NADH], chloroplastic OS=Arabidopsis thaliana GN=MOD1 PE=1 SV=1	1	0.00114474	118.71	DLDIPK(1)NK	3	3.1431	5	1.023	1.028	0.945	1.008	0.921	0.917
cds.Camellia_sinensis.comp32667_c0_seq5|m.49134	15	K		1	0.0146265	79.469	PLDIHK(1)K	3	0.65029	1	1.015	0.869	1.136	0.859	1.116	1.306
cds.Camellia_sinensis.comp32669_c0_seq1|m.22867	246	K	Hypersensitive-induced response protein 3 OS=Arabidopsis thaliana GN=HIR3 PE=1 SV=1	1	0.00185982	106.6	K(1)SSVILASEAAK	2	-1.2724	1	0.909	1.242	0.873	1.372	0.958	0.702
cds.Camellia_sinensis.comp32694_c0_seq3|m.27655	101	K		1	0.00575641	77.282	LAAHQK(1)HK	4	-0.49972	1	0.974	0.939	1.119	0.968	1.148	1.191
cds.Camellia_sinensis.comp32699_c0_seq1|m.25218	302	K	26S proteasome non-ATPase regulatory subunit 13 homolog B OS=Arabidopsis thaliana GN=RPN9B PE=1 SV=1	1	1.25579e-09	96.247	AALSAQPALVENEK(1)K	3	-0.43267	1
cds.Camellia_sinensis.comp32701_c0_seq1|m.13827	179	K	26S protease regulatory subunit 6A homolog OS=Solanum lycopersicum GN=TBP1 PE=2 SV=1	1	0.00128499	135.71	VIYEEQK(1)K	2	0.87551	1	0.988	0.96	1.073	0.976	1.083	1.115
cds.Camellia_sinensis.comp32702_c0_seq14|m.38973	95	K	Profilin-2 OS=Ambrosia artemisiifolia GN=A0418 PE=1 SV=1	1	0.0295244	52.255	GPGGVTVK(1)K	3	3.4926	1
cds.Camellia_sinensis.comp32709_c0_seq2|m.50782	30	K	(+)-neomenthol dehydrogenase OS=Arabidopsis thaliana GN=SDR1 PE=1 SV=1	1	0.00416585	84.479	LK(1)NIPSEWAK	2	1.6973	1
cds.Camellia_sinensis.comp32709_c3_seq2|m.49661	52	K	Short-chain dehydrogenase/reductase 2b OS=Arabidopsis thaliana GN=SDR2b PE=2 SV=1	1	0.00155409	93.623	KGLEALEK(1)LK	3	0.18482	2
cds.Camellia_sinensis.comp32716_c0_seq2|m.17812	159	K	Phosphoglucomutase, cytoplasmic OS=Solanum tuberosum GN=PGM1 PE=2 SV=1	1	7.26052e-15	181.53	IYENTK(1)TIK	2	0.25338	2	0.963	0.994	1.072	1.036	1.11	1.077
cds.Camellia_sinensis.comp32717_c0_seq1|m.34599	53	K	Glutathione S-transferase U17 OS=Arabidopsis thaliana GN=GSTU17 PE=2 SV=1	1	7.0452e-06	139.3	SELLIQSNPIHK(1)K	3	0.43024	4	1.018	1.037	0.943	1.024	0.924	0.908
cds.Camellia_sinensis.comp32724_c0_seq4|m.29116	137	K	Probable U3 small nucleolar RNA-associated protein 11 OS=Oryza sativa subsp. japonica GN=Os01g0810000 PE=2 SV=2	1	0.0270745	64.654	EDAK(1)EMQLR	2	-2.4056	1	0.875	1.152	1.026	1.323	1.17	0.888
cds.Camellia_sinensis.comp32730_c0_seq2|m.54520	103	K	ADP,ATP carrier protein 1, mitochondrial OS=Gossypium hirsutum GN=ANT1 PE=2 SV=1	1	8.21277e-05	138.02	MMMTSGEAVK(1)YK	2	-0.45642	11	1.018	0.983	1.003	0.968	0.982	1.019
cds.Camellia_sinensis.comp32730_c0_seq2|m.54520	116	K	ADP,ATP carrier protein 1, mitochondrial OS=Gossypium hirsutum GN=ANT1 PE=2 SV=1	1	5.04263e-16	112.24	SSLDAFSQILK(1)NEGAK	3	0.52164	1
cds.Camellia_sinensis.comp32730_c0_seq2|m.54520	18	K	ADP,ATP carrier protein 1, mitochondrial OS=Gossypium hirsutum GN=ANT1 PE=2 SV=1	1	0.000543909	118.16	K(1)TLQSDGIAGLYR	2	-1.2728	1	1.07	0.9	1.02	0.845	0.951	1.132
cds.Camellia_sinensis.comp32730_c0_seq2|m.54520	121	K	ADP,ATP carrier protein 1, mitochondrial OS=Gossypium hirsutum GN=ANT1 PE=2 SV=1	1	0.00244855	114.86	NEGAK(1)SLFK	3	1.266	2	1.062	0.961	0.961	0.908	0.902	0.998
cds.Camellia_sinensis.comp32739_c0_seq3|m.16599	190	K	Protein disulfide-isomerase OS=Datisca glomerata GN=PDI PE=2 SV=1	1	1.59654e-05	149.3	STEDANALIDGK(1)K	2	-0.69246	2	1.034	0.988	0.974	0.959	0.939	0.984
cds.Camellia_sinensis.comp32739_c0_seq3|m.16599	394	K	Protein disulfide-isomerase OS=Datisca glomerata GN=PDI PE=2 SV=1	1	0.000231258	84.508	K(1)SEPIPEVNNEPVK	2	-0.78516	2	1.001	1.014	0.993	1.016	0.99	0.979
cds.Camellia_sinensis.comp32742_c1_seq1|m.45933	98	K	MLP-like protein 328 OS=Arabidopsis thaliana GN=MLP328 PE=2 SV=1	1	7.55906e-09	124.98	GETK(1)VVK	2	2.3474	1
cds.Camellia_sinensis.comp32742_c1_seq1|m.45933	56	K	MLP-like protein 328 OS=Arabidopsis thaliana GN=MLP328 PE=2 SV=1	1	0.0054155	118.32	VETYK(1)ER	2	-0.012747	1	1.031	1.019	0.943	0.992	0.912	0.923
cds.Camellia_sinensis.comp32742_c1_seq1|m.45933	108	K	MLP-like protein 328 OS=Arabidopsis thaliana GN=MLP328 PE=2 SV=1	1	7.44732e-06	152.86	ITIEYEK(1)R	2	-0.48715	2	0.982	1.087	0.94	1.11	0.955	0.864
cds.Camellia_sinensis.comp32750_c0_seq1|m.2788	32	K	Heat shock 70 kDa protein 15 OS=Arabidopsis thaliana GN=HSP70-15 PE=1 SV=1	1	6.28106e-55	231.52	GIDVVLNDESK(1)R	3	-0.52069	2	0.993	0.999	1.024	1.009	1.028	1.024
cds.Camellia_sinensis.comp32750_c0_seq1|m.2788	68	K	Heat shock 70 kDa protein 15 OS=Arabidopsis thaliana GN=HSP70-15 PE=1 SV=1	1	0.000225158	145.9	NTISQVK(1)R	2	0.11822	1	1.053	0.973	0.961	0.927	0.911	0.986
cds.Camellia_sinensis.comp32750_c0_seq1|m.2788	44	K	Heat shock 70 kDa protein 15 OS=Arabidopsis thaliana GN=HSP70-15 PE=1 SV=1	1	8.19694e-05	118.51	ETPAIVCFGDK(1)QR	2	-1.6345	3	1.003	1.007	0.997	1.008	0.993	0.989
cds.Camellia_sinensis.comp32750_c0_seq1|m.2788	270	K	Heat shock 70 kDa protein 15 OS=Arabidopsis thaliana GN=HSP70-15 PE=1 SV=1	1	0.0146133	103.74	AACEK(1)QK	2	-0.010917	1	0.877	0.983	1.215	1.126	1.383	1.233
cds.Camellia_sinensis.comp32750_c0_seq1|m.2788	732	K	Heat shock 70 kDa protein 15 OS=Arabidopsis thaliana GN=HSP70-15 PE=1 SV=1	1	0.000491049	118.9	FDHIDLADK(1)QK	3	2.3989	1
cds.Camellia_sinensis.comp32800_c0_seq1|m.3897	591	K	Dynein assembly factor with WDR repeat domains 1 OS=Chlamydomonas reinhardtii GN=DAW1 PE=1 SV=1	1	0.0337131	48.423	LLK(1)HVDDK	3	0.22998	1
cds.Camellia_sinensis.comp32800_c0_seq5|m.39195	89	K	Succinate dehydrogenase [ubiquinone] flavoprotein subunit 1, mitochondrial OS=Arabidopsis thaliana GN=SDH1-1 PE=1 SV=1	1	2.29519e-05	136.38	VAEIHRPGEK(1)QK	3	0.078054	3	1.063	0.943	0.98	0.89	0.92	1.038
cds.Camellia_sinensis.comp32801_c0_seq3|m.30883	35	K	V-type proton ATPase subunit D OS=Arabidopsis thaliana GN=VHA-D PE=1 SV=2	1	0.0146329	79.454	GHALLK(1)K	3	0.17802	1	1.094	0.868	1.02	0.797	0.93	1.172
cds.Camellia_sinensis.comp32814_c0_seq8|m.27326	323	K		1	0.00256806	96.113	TK(1)TEEDRNK	3	0.41193	1	0.834	1.077	1.171	1.295	1.399	1.086
cds.Camellia_sinensis.comp32820_c0_seq1|m.30501	29	K		1	0.0122155	65.895	IVGMGMNEEELK(1)R	2	0.21483	1
cds.Camellia_sinensis.comp32846_c0_seq1|m.32656	276	K	Cinnamoyl-CoA reductase 2 OS=Arabidopsis thaliana GN=CCR2 PE=1 SV=1	0.99988	0.0256102	59.418	K(1)FTEGKEEEK	3	0.8689	1	1.064	0.93	0.995	0.878	0.933	1.068
cds.Camellia_sinensis.comp32846_c0_seq1|m.32656	120	K	Cinnamoyl-CoA reductase 2 OS=Arabidopsis thaliana GN=CCR2 PE=1 SV=1	1	6.75972e-41	222.88	ACSEANVK(1)R	3	0.20182	2	1.078	0.904	1.003	0.843	0.928	1.106
cds.Camellia_sinensis.comp32846_c0_seq1|m.32656	177	K	Cinnamoyl-CoA reductase 2 OS=Arabidopsis thaliana GN=CCR2 PE=1 SV=1	1	5.69884e-05	101.39	TKAESEALEFAK(1)R	3	0.30181	3	0.999	0.996	1.018	1	1.016	1.021
cds.Camellia_sinensis.comp32846_c0_seq1|m.32656	43	K	Cinnamoyl-CoA reductase 2 OS=Arabidopsis thaliana GN=CCR2 PE=1 SV=1	1	0.000362691	127.56	DPHDEK(1)NSHLK	4	-1.1287	3	1.095	0.841	1.048	0.77	0.955	1.245
cds.Camellia_sinensis.comp32846_c0_seq1|m.32656	290	K	Cinnamoyl-CoA reductase 2 OS=Arabidopsis thaliana GN=CCR2 PE=1 SV=1	1	0.00156454	121.73	LSSEK(1)LQK	2	-0.99965	1
cds.Camellia_sinensis.comp32872_c0_seq11|m.40246	107	K	Photosynthetic NDH subunit of lumenal location 1, chloroplastic OS=Arabidopsis thaliana GN=PNSL1 PE=1 SV=2	1	0.0192674	109.79	VSFIPTDK(1)R	2	-1.3163	1	0.986	1.031	0.996	1.05	1.007	0.964
cds.Camellia_sinensis.comp32872_c0_seq5|m.2326	309	K	Dolichyl-diphosphooligosaccharide--protein glycosyltransferase subunit 1B OS=Arabidopsis thaliana GN=OST1B PE=1 SV=1	1	0.00592373	79.492	K(1)SELEIEPR	2	-0.68231	1
cds.Camellia_sinensis.comp32872_c0_seq5|m.2326	410	K	Dolichyl-diphosphooligosaccharide--protein glycosyltransferase subunit 1B OS=Arabidopsis thaliana GN=OST1B PE=1 SV=1	1	0.00366014	97.431	TVVVLEK(1)K	3	-0.18055	1	1.035	0.976	0.985	0.947	0.949	1.007
cds.Camellia_sinensis.comp3287_c0_seq1|m.46282	68	K	Cytochrome P450 87A3 OS=Oryza sativa subsp. japonica GN=CYP87A3 PE=2 SV=3	1	0.000860525	97.163	SLELHPFISK(1)R	3	-0.42584	1	0.937	0.96	1.15	1.029	1.225	1.195
cds.Camellia_sinensis.comp32891_c1_seq3|m.39628	156	K		1	0.00291426	65.842	ISLFTK(1)HPEMK	3	0.7528	2	0.937	1.063	1.033	1.139	1.1	0.971
cds.Camellia_sinensis.comp32920_c0_seq3|m.41273	93	K	Coatomer subunit gamma-2 OS=Oryza sativa subsp. japonica GN=Os07g0201100 PE=2 SV=1	1	0.000585905	91.812	NK(1)AEMVIFEAAR	2	-1.4057	1
cds.Camellia_sinensis.comp32921_c0_seq1|m.22018	264	K	ATP-dependent (S)-NAD(P)H-hydrate dehydratase OS=Vitis vinifera GN=VIT_05s0020g02800 PE=3 SV=1	1	0.00178464	69.431	GK(1)SDLISDGETVR	2	0.25503	1	1.018	1.021	0.961	1.007	0.942	0.94
cds.Camellia_sinensis.comp32936_c1_seq1|m.15922	120	K	Methyl-CpG-binding domain-containing protein 10 OS=Arabidopsis thaliana GN=MBD10 PE=1 SV=1	1	0.000111649	119.03	AIDTPESEPTK(1)K	3	-0.25807	1	1.026	0.888	1.098	0.87	1.067	1.233
cds.Camellia_sinensis.comp32944_c0_seq2|m.12177	572	K	Phosphoribosylaminoimidazole carboxylase, chloroplastic (Fragment) OS=Vigna aconitifolia GN=PURKE PE=2 SV=1	1	0.0176786	62.088	NDVLVK(1)AEK	2	-0.75371	1
cds.Camellia_sinensis.comp32954_c0_seq1|m.19253	251	K	Tocopherol cyclase, chloroplastic OS=Arabidopsis thaliana GN=VTE1 PE=2 SV=1	1	0.00436768	66.267	TDYVDIVK(1)TAR	2	-1.3558	2
cds.Camellia_sinensis.comp32954_c0_seq1|m.19253	483	K	Tocopherol cyclase, chloroplastic OS=Arabidopsis thaliana GN=VTE1 PE=2 SV=1	1	0.00182514	118.24	SK(1)TSTPEIVSR	2	-0.062108	1	0.987	1.034	0.991	1.052	1.003	0.957
cds.Camellia_sinensis.comp32958_c0_seq1|m.15709	609	K	Protein disulfide isomerase-like 1-6 OS=Arabidopsis thaliana GN=PDIL1-6 PE=2 SV=1	1	4.57765e-05	108.58	NLK(1)NQDHITKEEL	3	-0.27312	1	1.029	0.926	1.052	0.903	1.019	1.134
cds.Camellia_sinensis.comp32966_c0_seq5|m.53146	67	K	Heterogeneous nuclear ribonucleoprotein 1 OS=Arabidopsis thaliana GN=RNP1 PE=1 SV=1	1	0.00021006	137.62	VLQDK(1)HLIDGR	2	0.95989	2	0.964	1.096	0.956	1.142	0.99	0.87
cds.Camellia_sinensis.comp32970_c0_seq2|m.28918	346	K	26S protease regulatory subunit 8 homolog A OS=Arabidopsis thaliana GN=RPT6A PE=1 SV=1	1	0.000371272	123.51	LDILK(1)IHSR	3	0.02133	1	1.033	1.059	0.896	1.029	0.866	0.846
cds.Camellia_sinensis.comp32978_c1_seq1|m.3957	147	K		1	0.00667871	66.267	K(1)TAGLPTPGK	3	0.16316	1
cds.Camellia_sinensis.comp32978_c1_seq1|m.3957	694	K		0.995291	0.00032223	61.477	SITIEK(0.995)FPK(0.005)PGTDSSIR	3	-0.04781	1
cds.Camellia_sinensis.comp33003_c0_seq1|m.29734	257	K	Mitochondrial dicarboxylate/tricarboxylate transporter DTC OS=Arabidopsis thaliana GN=DTC PE=1 SV=1	1	0.00118913	96.342	TLK(1)SGGPFK	3	-0.56926	2	1.124	0.905	0.932	0.809	0.827	1.027
cds.Camellia_sinensis.comp33008_c0_seq1|m.20904	99	K	AT-hook motif nuclear-localized protein 1 OS=Arabidopsis thaliana GN=AHL1 PE=1 SV=1	1	1.2453e-33	130.87	PISSSAPSPVIDFSSEK(1)R	3	0.21922	1
cds.Camellia_sinensis.comp33009_c0_seq1|m.13504	256	K	Transmembrane 9 superfamily member 3 OS=Arabidopsis thaliana GN=TMN3 PE=2 SV=1	1	0.00470874	109.66	VLK(1)NDFVK	2	0.96362	1	1.065	0.955	0.966	0.9	0.903	1.009
cds.Camellia_sinensis.comp33017_c0_seq9|m.18245	137	K	GATA transcription factor 24 OS=Arabidopsis thaliana GN=GATA24 PE=2 SV=2	1	0.0223171	113.71	DLDDNPK(1)R	2	0.69286	1
cds.Camellia_sinensis.comp33017_c1_seq64|m.1059	130	K	Photosystem II CP47 reaction center protein OS=Nicotiana tomentosiformis GN=psbB PE=3 SV=1	1	0.0011027	111.79	TGK(1)PSLDLPK	2	-0.34583	2	1.119	0.896	0.951	0.803	0.846	1.059
cds.Camellia_sinensis.comp33017_c1_seq9|m.134	30	K	30S ribosomal protein S7, chloroplastic OS=Stewartia pseudocamellia GN=rps7 PE=3 SV=1	1	0.00190646	114.71	GVTPDIAVK(1)AR	2	-0.14348	1	0.928	0.946	1.18	1.023	1.268	1.245
cds.Camellia_sinensis.comp33018_c1_seq1|m.33727	223	K	Glutathione S-transferase T1 OS=Arabidopsis thaliana GN=GSTT1 PE=2 SV=1	1	0.00674072	103.55	LLFEVK(1)AK	3	-0.26066	2	1.043	0.997	0.952	0.959	0.911	0.954
cds.Camellia_sinensis.comp33032_c0_seq1|m.4992	727	K	Chaperone protein ClpB3, chloroplastic OS=Arabidopsis thaliana GN=CLPB3 PE=1 SV=1	1	0.0161983	44.925	IDMSEYMEK(1)HAVSR	3	0.13275	1
cds.Camellia_sinensis.comp33032_c0_seq1|m.4992	282	K	Chaperone protein ClpB3, chloroplastic OS=Arabidopsis thaliana GN=CLPB3 PE=1 SV=1	1	4.08313e-07	101.04	TK(1)NNPVLIGEPGVGK	3	0.50403	1	1.027	1.002	0.969	0.98	0.942	0.965
cds.Camellia_sinensis.comp33032_c0_seq1|m.4992	655	K	Chaperone protein ClpB3, chloroplastic OS=Arabidopsis thaliana GN=CLPB3 PE=1 SV=1	1	7.33214e-08	162.36	LLHLEEELHK(1)R	4	0.21111	1	0.958	1.12	0.938	1.173	0.976	0.835
cds.Camellia_sinensis.comp33032_c0_seq1|m.4992	108	K	Chaperone protein ClpB3, chloroplastic OS=Arabidopsis thaliana GN=CLPB3 PE=1 SV=1	1	2.4348e-08	138.05	ENK(1)HQIVETEHLMK	4	-1.1942	2	0.989	1.013	1.012	1.028	1.019	0.997
cds.Camellia_sinensis.comp33044_c0_seq9|m.20441	164	K	Serine protease SPPA, chloroplastic OS=Arabidopsis thaliana GN=SPPA PE=2 SV=1	1	0.00874229	78.324	GQISDQLK(1)SR	2	0.52218	1	1.021	0.931	1.058	0.916	1.034	1.134
cds.Camellia_sinensis.comp33044_c0_seq9|m.20441	284	K	Serine protease SPPA, chloroplastic OS=Arabidopsis thaliana GN=SPPA PE=2 SV=1	1	0.00478779	95.273	YK(1)SAGDQLAR	2	0.1353	1	1.008	0.956	1.05	0.952	1.039	1.097
cds.Camellia_sinensis.comp33050_c1_seq1|m.7876	716	K	Sucrose synthase 2 OS=Pisum sativum GN=SUS2 PE=2 SV=1	1	1.92956e-20	177.04	MHELMK(1)THHLEGQFR	3	0.097805	6	0.891	1.095	1.065	1.234	1.192	0.971
cds.Camellia_sinensis.comp33050_c1_seq1|m.7876	328	K	Sucrose synthase 2 OS=Pisum sativum GN=SUS2 PE=2 SV=1	1	0.0159757	117.81	GWGDTAK(1)R	2	0.065788	1	1.005	0.999	1.004	0.997	0.996	1.003
cds.Camellia_sinensis.comp33050_c1_seq1|m.7876	451	K	Sucrose synthase 2 OS=Pisum sativum GN=SUS2 PE=2 SV=1	1	0.0161139	101.72	VPFK(1)TEK	2	0.63788	1	1.027	1.02	0.947	0.997	0.92	0.927
cds.Camellia_sinensis.comp33050_c1_seq1|m.7876	698	K	Sucrose synthase 2 OS=Pisum sativum GN=SUS2 PE=2 SV=1	1	4.64984e-05	110.35	K(1)SNDREEIAEIEK	3	0.25048	1	1.033	0.963	1.003	0.935	0.969	1.039
cds.Camellia_sinensis.comp33067_c0_seq2|m.36662	121	K	60S ribosomal protein L23a OS=Daucus carota GN=RPL23A PE=2 SV=1	1	0.00223343	132.01	MYDIQTK(1)K	2	1.2569	3	1.008	0.925	1.084	0.922	1.073	1.17
cds.Camellia_sinensis.comp33084_c5_seq1|m.15203	452	K	ATP synthase subunit beta, mitochondrial OS=Nicotiana plumbaginifolia GN=ATPB PE=1 SV=1	1	1.33606e-14	180.67	GVQK(1)VLQNYK	3	-0.0062985	2	1.044	0.985	0.962	0.947	0.92	0.975
cds.Camellia_sinensis.comp33084_c5_seq1|m.15203	183	K	ATP synthase subunit beta, mitochondrial OS=Nicotiana plumbaginifolia GN=ATPB PE=1 SV=1	1	2.50007e-44	218.11	GDLK(1)TDHYLPIHR	4	-0.13245	7	0.984	0.999	1.036	1.019	1.049	1.036
cds.Camellia_sinensis.comp33097_c0_seq1|m.9768	59	K	DEAD-box ATP-dependent RNA helicase 21 OS=Arabidopsis thaliana GN=RH21 PE=2 SV=1	1	0.021323	48.442	REEEIADHK(1)R	4	-0.36581	1
cds.Camellia_sinensis.comp33104_c0_seq1|m.8567	137	K	Protein CHUP1, chloroplastic OS=Arabidopsis thaliana GN=CHUP1 PE=1 SV=1	1	0.0232833	45.28	AVLK(1)HFDWPEGK	3	0.49892	1
cds.Camellia_sinensis.comp33104_c1_seq1|m.10864	648	K	Protein CHUP1, chloroplastic OS=Arabidopsis thaliana GN=CHUP1 PE=1 SV=1	1	0.000879943	115.7	IQFAHIEK(1)R	3	-0.074675	1	0.964	1.013	1.05	1.054	1.086	1.035
cds.Camellia_sinensis.comp33104_c1_seq1|m.10864	300	K	Protein CHUP1, chloroplastic OS=Arabidopsis thaliana GN=CHUP1 PE=1 SV=1	1	0.00326385	112.37	ELQHEK(1)R	3	0.020253	1	0.937	0.919	1.197	0.984	1.274	1.3
cds.Camellia_sinensis.comp33109_c0_seq13|m.29073	206	K	CBS domain-containing protein CBSX1, chloroplastic OS=Arabidopsis thaliana GN=CBSX1 PE=1 SV=2	1	3.51588e-15	175.51	LLLETK(1)YR	2	-0.18881	1	1.001	1.005	1.004	1.008	1.001	0.998
cds.Camellia_sinensis.comp33109_c0_seq9|m.20004	11	K		1	1.49562e-19	181.67	GGGGGGGGAGK(1)SAR	2	0.62346	3	0.895	0.962	1.21	1.078	1.349	1.257
cds.Camellia_sinensis.comp33109_c0_seq9|m.20004	196	K		1	7.1003e-12	115.56	GPGEGDDGNVSNK(1)HVK	3	-0.43164	1
cds.Camellia_sinensis.comp33115_c0_seq1|m.14614	466	K	Monodehydroascorbate reductase 5, mitochondrial OS=Arabidopsis thaliana GN=MDAR5 PE=1 SV=3	1	0.00198989	83.862	SQPFVDK(1)AK	3	-1.0337	1	1.01	0.99	1.008	0.985	0.996	1.016
cds.Camellia_sinensis.comp33139_c0_seq1|m.9506	47	K	Calcium sensing receptor, chloroplastic OS=Arabidopsis thaliana GN=CAS PE=1 SV=1	1	4.82917e-09	163.12	STLELLTK(1)QK	2	0.15959	2	1.048	0.996	0.944	0.952	0.897	0.947
cds.Camellia_sinensis.comp33163_c0_seq1|m.21007	249	K	Geraniol 8-hydroxylase OS=Catharanthus roseus GN=CYP76B6 PE=1 SV=1	1	0.0159379	117.84	FDLQGVK(1)R	2	-0.51511	1	1.014	0.984	1.008	0.973	0.991	1.023
cds.Camellia_sinensis.comp33170_c0_seq11|m.16683	243	K	Glutamate dehydrogenase 1 OS=Arabidopsis thaliana GN=GDH1 PE=2 SV=1	1	3.56738e-07	101.2	IVAVSDISGAVK(1)NSK	3	0.13324	1	1.004	0.993	1.013	0.993	1.006	1.018
cds.Camellia_sinensis.comp33170_c0_seq11|m.16683	36	K	Glutamate dehydrogenase 1 OS=Arabidopsis thaliana GN=GDH1 PE=2 SV=1	1	0.0228191	51.286	EIK(1)VECTIPK	3	0.22068	1
cds.Camellia_sinensis.comp33170_c0_seq11|m.16683	303	K	Glutamate dehydrogenase 1 OS=Arabidopsis thaliana GN=GDH1 PE=2 SV=1	1	0.00347169	103.21	ENANDIK(1)AK	3	0.81896	2	1.031	1.047	0.912	1.02	0.882	0.87
cds.Camellia_sinensis.comp33170_c0_seq11|m.16683	23	K	Glutamate dehydrogenase 1 OS=Arabidopsis thaliana GN=GDH1 PE=2 SV=1	1	0.00361588	109.72	LLGLDSK(1)LEK	2	1.1452	1	0.942	1.116	0.967	1.189	1.024	0.865
cds.Camellia_sinensis.comp33177_c0_seq1|m.33010	132	K	Isoflavone reductase-like protein OS=Olea europaea PE=1 SV=1	1	2.24715e-08	160.78	EAGNIK(1)R	2	-0.84868	1	0.996	1.125	0.876	1.134	0.878	0.778
cds.Camellia_sinensis.comp33177_c0_seq1|m.33010	153	K	Isoflavone reductase-like protein OS=Olea europaea PE=1 SV=1	1	6.76138e-05	85.837	LHVVEPAK(1)STFAVK	3	0.073837	1
cds.Camellia_sinensis.comp33196_c0_seq2|m.28361	173	K	26S proteasome non-ATPase regulatory subunit 14 homolog OS=Arabidopsis thaliana GN=RPN11 PE=1 SV=1	1	0.00348288	103.08	GK(1)VVIDAFR	2	0.010951	1
cds.Camellia_sinensis.comp33210_c0_seq1|m.934	198	K	Protein argonaute 1B OS=Oryza sativa subsp. japonica GN=AGO1B PE=2 SV=3	1	0.0022448	117.16	ESHLGK(1)R	3	0.28208	1	1.035	0.917	1.053	0.89	1.015	1.147
cds.Camellia_sinensis.comp33215_c0_seq3|m.957	1699	K		1	0.0305988	86.794	TLPQK(1)NK	2	1.5511	1
cds.Camellia_sinensis.comp33215_c0_seq4|m.3227	831	K		1	6.89041e-09	144.97	EKDPSSQGDTPQEK(1)R	3	0.2882	1	1.044	0.968	0.981	0.93	0.937	1.012
cds.Camellia_sinensis.comp33224_c0_seq1|m.18045	261	K	Catalase isozyme 3 OS=Nicotiana plumbaginifolia GN=CAT3 PE=2 SV=1	1	4.80881e-11	88.385	HMEGSGVNTYTLINK(1)AGK	3	-0.79652	3	1.007	0.987	1.015	0.984	1.004	1.027
cds.Camellia_sinensis.comp33224_c0_seq1|m.18045	475	K	Catalase isozyme 3 OS=Nicotiana plumbaginifolia GN=CAT3 PE=2 SV=1	1	0.00323672	120.57	ENNFK(1)QPGER	2	0.45313	1	1.058	0.951	0.981	0.902	0.925	1.03
cds.Camellia_sinensis.comp33224_c0_seq3|m.44552	112	K	Catalase isozyme 1 OS=Gossypium hirsutum GN=CAT1 PE=2 SV=2	1	0.00964682	43.861	HAETFPIPPTICTGK(1)R	3	2.4245	1	0.952	0.96	1.128	1.013	1.182	1.172
cds.Camellia_sinensis.comp33228_c2_seq30|m.59241	22	K	Myb family transcription factor PHL5 OS=Arabidopsis thaliana GN=PHL5 PE=2 SV=1	1	0.010577	79.451	SHLQK(1)YR	3	-0.19551	1
cds.Camellia_sinensis.comp33237_c0_seq1|m.5218	524	K		1	0.000490943	104.17	TEDQHLLLK(1)LR	2	-0.81349	2	0.938	1.04	1.059	1.113	1.127	1.017
cds.Camellia_sinensis.comp33247_c0_seq3|m.215	510	K	DNA-directed RNA polymerase subunit beta'' OS=Nicotiana sylvestris GN=rpoC2 PE=3 SV=1	1	1.77055e-05	91.657	DQDQTNAHSLSVK(1)R	3	0.15358	1	1.121	0.905	0.938	0.811	0.835	1.034
cds.Camellia_sinensis.comp33247_c0_seq3|m.219	98	K	30S ribosomal protein S2, chloroplastic OS=Eucalyptus globulus subsp. globulus GN=rps2 PE=3 SV=1	1	0.0309965	45.882	CHYVNK(1)K	3	-0.95586	1
cds.Camellia_sinensis.comp33247_c0_seq3|m.219	142	K	30S ribosomal protein S2, chloroplastic OS=Eucalyptus globulus subsp. globulus GN=rps2 PE=3 SV=1	1	0.00165049	115.82	RDAAMLK(1)R	3	-0.41984	4	0.933	0.999	1.113	1.074	1.189	1.113
cds.Camellia_sinensis.comp33248_c0_seq1|m.4358	155	K	Glycine dehydrogenase (decarboxylating), mitochondrial OS=Solanum tuberosum GN=GDCSP PE=2 SV=1	1	0.0109301	109.11	NLASK(1)NK	2	-0.91104	1	1.024	0.956	1.024	0.938	0.997	1.069
cds.Camellia_sinensis.comp33248_c0_seq1|m.4358	905	K	Glycine dehydrogenase (decarboxylating), mitochondrial OS=Solanum tuberosum GN=GDCSP PE=2 SV=1	1	3.82403e-47	212.32	GFK(1)NTAGIEAEDVAKR	3	0.28356	4	1.045	0.899	1.058	0.863	1.01	1.176
cds.Camellia_sinensis.comp33248_c0_seq1|m.4358	317	K	Glycine dehydrogenase (decarboxylating), mitochondrial OS=Solanum tuberosum GN=GDCSP PE=2 SV=1	1	0.00323588	93.374	NAHAK(1)GVK	3	0.020411	1	0.979	0.949	1.1	0.973	1.121	1.157
cds.Camellia_sinensis.comp33248_c0_seq1|m.4358	971	K	Glycine dehydrogenase (decarboxylating), mitochondrial OS=Solanum tuberosum GN=GDCSP PE=2 SV=1	1	0.0177293	51.286	GK(1)ADINNNVLK	3	-0.45981	1
cds.Camellia_sinensis.comp33248_c0_seq1|m.4358	804	K	Glycine dehydrogenase (decarboxylating), mitochondrial OS=Solanum tuberosum GN=GDCSP PE=2 SV=1	1	5.01204e-13	95.409	TFCIPHGGGGPGMGPIGVK(1)K	3	-1.1563	2	1.058	0.849	1.095	0.805	1.033	1.29
cds.Camellia_sinensis.comp33248_c0_seq1|m.4358	248	K	Glycine dehydrogenase (decarboxylating), mitochondrial OS=Solanum tuberosum GN=GDCSP PE=2 SV=1	1	9.52241e-12	95.554	K(1)TFIIASNCHPQTIDVCK	3	-0.66486	1	0.95	0.939	1.156	0.993	1.215	1.229
cds.Camellia_sinensis.comp33248_c0_seq1|m.4358	969	K	Glycine dehydrogenase (decarboxylating), mitochondrial OS=Solanum tuberosum GN=GDCSP PE=2 SV=1	1	0.000937119	130.56	EEIAHIEK(1)GK	2	-0.070637	2	1.035	0.937	1.03	0.908	0.993	1.097
cds.Camellia_sinensis.comp33248_c0_seq1|m.4358	917	K	Glycine dehydrogenase (decarboxylating), mitochondrial OS=Solanum tuberosum GN=GDCSP PE=2 SV=1	1	3.53404e-69	238.06	NTAGIEAEDVAK(1)R	2	-0.01442	1	1.035	0.897	1.075	0.869	1.034	1.196
cds.Camellia_sinensis.comp33298_c0_seq14|m.32209	78	K	Ubiquitin carboxyl-terminal hydrolase 3 OS=Arabidopsis thaliana GN=UCH3 PE=2 SV=1	1	0.00202817	126.31	ILQDSVK(1)K	3	-0.5083	2	0.984	1.032	0.999	1.053	1.013	0.967
cds.Camellia_sinensis.comp33299_c0_seq1|m.7996	25	K	Pentatricopeptide repeat-containing protein At2g37230 OS=Arabidopsis thaliana GN=At2g37230 PE=2 SV=1	1	0.0154884	67.113	VK(1)K(1)MEEAEK	3	-2.1536	1	0.83	1.132	1.117	1.369	1.343	0.984
cds.Camellia_sinensis.comp33299_c0_seq1|m.7996	24	K	Pentatricopeptide repeat-containing protein At2g37230 OS=Arabidopsis thaliana GN=At2g37230 PE=2 SV=1	1	0.0154884	67.113	VK(1)K(1)MEEAEK	3	-2.1536	1	0.83	1.132	1.117	1.369	1.343	0.984
cds.Camellia_sinensis.comp33312_c0_seq23|m.20101	154	K	ATP-dependent 6-phosphofructokinase 3 OS=Arabidopsis thaliana GN=PFK3 PE=1 SV=1	1	0.000144769	135.86	VVNDIHK(1)R	2	0.33821	2	1.035	1.03	0.924	0.997	0.891	0.897
cds.Camellia_sinensis.comp33312_c0_seq23|m.20101	361	K	ATP-dependent 6-phosphofructokinase 3 OS=Arabidopsis thaliana GN=PFK3 PE=1 SV=1	1	0.00874782	76.943	IKEHFAK(1)R	4	-1.0717	2	1.018	0.986	0.999	0.972	0.979	1.012
cds.Camellia_sinensis.comp33315_c0_seq1|m.7168	114	K	Probable ADP-ribosylation factor GTPase-activating protein AGD14 OS=Arabidopsis thaliana GN=AGD14 PE=1 SV=2	1	0.00202862	83.182	DFIK(1)HVYVDR	3	-0.15103	1
cds.Camellia_sinensis.comp33318_c0_seq1|m.2110	174	K	Calcium-transporting ATPase 10, plasma membrane-type OS=Arabidopsis thaliana GN=ACA10 PE=1 SV=2	1	0.000112106	117.2	GIHGDDDDLLK(1)R	3	1.637	1
cds.Camellia_sinensis.comp33354_c0_seq1|m.13563	338	K	Alkaline/neutral invertase CINV2 OS=Arabidopsis thaliana GN=CINV2 PE=1 SV=1	1	2.24273e-05	114.7	YK(1)TEEYSHTAVNK	3	0.10446	1
cds.Camellia_sinensis.comp33360_c0_seq1|m.13258	274	K	Glucose-1-phosphate adenylyltransferase large subunit, chloroplastic/amyloplastic OS=Beta vulgaris GN=AGPS1 PE=2 SV=1	1	0.00275677	104.22	IINFAEK(1)PK	3	0.055798	2
cds.Camellia_sinensis.comp33365_c2_seq3|m.23252	61	K	4-hydroxy-tetrahydrodipicolinate synthase, chloroplastic OS=Nicotiana tabacum GN=DHPS1 PE=2 SV=1	1	0.0101072	110.31	SLEVK(1)NR	2	-0.033285	1	0.982	1.087	0.941	1.11	0.955	0.865
cds.Camellia_sinensis.comp33373_c0_seq1|m.2756	770	K		1	0.0170409	63.673	IHLEEK(1)YR	3	-0.58612	1
cds.Camellia_sinensis.comp33379_c1_seq7|m.18340	296	K	Argininosuccinate synthase, chloroplastic OS=Arabidopsis thaliana GN=At4g24830 PE=1 SV=3	1	0.0220842	55.721	HNVPVPVTK(1)K	3	-0.20059	1	1.041	0.969	0.985	0.934	0.943	1.015
cds.Camellia_sinensis.comp33379_c1_seq7|m.18340	286	K	Argininosuccinate synthase, chloroplastic OS=Arabidopsis thaliana GN=At4g24830 PE=1 SV=3	1	1.52787e-05	152.31	GREDAIEYAK(1)K	2	0.127	4	1.011	0.96	1.038	0.954	1.024	1.079
cds.Camellia_sinensis.comp33383_c2_seq1|m.43851	143	K		1	0.00480359	93.345	TDVLLK(1)AEK	2	-0.90185	1	0.945	0.947	1.152	1.007	1.216	1.214
cds.Camellia_sinensis.comp33400_c0_seq1|m.17936	5	K	Chaperone protein dnaJ 49 OS=Arabidopsis thaliana GN=ATJ49 PE=2 SV=2	1	0.0273657	41.08	MEGNK(1)DEALR	2	-3.6431	1	0.998	0.825	0	0.83
cds.Camellia_sinensis.comp33404_c0_seq8|m.8014	444	K	Protein TIC 62, chloroplastic OS=Arabidopsis thaliana GN=TIC62 PE=1 SV=1	1	0.00197171	112.13	EAVPTEVK(1)K	3	-0.66385	2	1.027	0.948	1.027	0.927	0.999	1.081
cds.Camellia_sinensis.comp33409_c0_seq11|m.20714	242	K	Protein BTR1 OS=Arabidopsis thaliana GN=BTR1 PE=1 SV=1	1	0.00197442	100.38	GGETIK(1)NMQAR	2	-0.21741	1
cds.Camellia_sinensis.comp33410_c0_seq3|m.12744	207	K	Prohibitin-3, mitochondrial OS=Arabidopsis thaliana GN=PHB3 PE=1 SV=1	1	0.00360154	103.44	FVVAK(1)AEQER	2	0.050874	1	0.983	1.041	0.991	1.062	1.006	0.952
cds.Camellia_sinensis.comp33412_c0_seq5|m.16415	414	K	Pyruvate kinase 1, cytosolic OS=Oryza sativa subsp. japonica GN=Os11g0148500 PE=1 SV=1	1	0.00412155	69.672	ASGVVK(1)SHDR	3	0.25832	1	0.967	1.045	1.008	1.085	1.04	0.963
cds.Camellia_sinensis.comp33412_c0_seq7|m.17502	244	K	Pyruvate kinase 1, cytosolic OS=Oryza sativa subsp. japonica GN=Os11g0148500 PE=1 SV=1	1	0.000318248	56.339	EFLAK(1)HGDLSQTQIFAK	3	1.16	1
cds.Camellia_sinensis.comp33412_c0_seq7|m.17502	503	K	Pyruvate kinase 1, cytosolic OS=Oryza sativa subsp. japonica GN=Os11g0148500 PE=1 SV=1	1	0.000976966	109.72	ASGVIK(1)SHDR	2	2.1093	2	1	0.912	1.112	0.915	1.11	1.218
cds.Camellia_sinensis.comp33412_c0_seq7|m.17502	381	K	Pyruvate kinase 1, cytosolic OS=Oryza sativa subsp. japonica GN=Os11g0148500 PE=1 SV=1	1	0.0346696	50.108	VYNQDLYFK(1)K	3	-2.1702	1
cds.Camellia_sinensis.comp33437_c0_seq2|m.15626	398	K	Imidazole glycerol phosphate synthase hisHF, chloroplastic OS=Arabidopsis thaliana GN=HISN4 PE=2 SV=1	1	2.8473e-11	174.72	SGK(1)SSLEQISR	2	-0.18015	1	0.975	0.954	1.101	0.983	1.128	1.153
cds.Camellia_sinensis.comp33437_c0_seq2|m.15626	93	K	Imidazole glycerol phosphate synthase hisHF, chloroplastic OS=Arabidopsis thaliana GN=HISN4 PE=2 SV=1	1	4.33802e-05	146.77	DVQTPEDILNAK(1)R	2	0.15145	1
cds.Camellia_sinensis.comp33441_c0_seq3|m.26596	46	K	Photosynthetic NDH subunit of subcomplex B 1, chloroplastic OS=Arabidopsis thaliana GN=PNSB1 PE=2 SV=1	1	0.00406331	111.61	EVVEAK(1)YK	2	0.5431	1	1.079	0.911	0.993	0.847	0.918	1.089
cds.Camellia_sinensis.comp33441_c0_seq3|m.26596	178	K	Photosynthetic NDH subunit of subcomplex B 1, chloroplastic OS=Arabidopsis thaliana GN=PNSB1 PE=2 SV=1	1	0.00129818	136.96	LFIPNAEEK(1)K	3	-0.69503	2	1.04	0.953	1.004	0.919	0.963	1.053
cds.Camellia_sinensis.comp33441_c0_seq3|m.26596	167	K	Photosynthetic NDH subunit of subcomplex B 1, chloroplastic OS=Arabidopsis thaliana GN=PNSB1 PE=2 SV=1	1	8.57904e-05	78.95	EKPSIALFCSAEK(1)GR	3	-0.24619	1	0.96	1.022	1.045	1.069	1.086	1.02
cds.Camellia_sinensis.comp33448_c0_seq1|m.9535	194	K	NADH dehydrogenase [ubiquinone] flavoprotein 1, mitochondrial OS=Arabidopsis thaliana GN=At5g08530 PE=2 SV=1	1	0.000509489	134.48	LNLEK(1)AR	2	0.59387	1	1.071	0.917	0.998	0.861	0.93	1.086
cds.Camellia_sinensis.comp33448_c0_seq2|m.21505	136	K	Phosphoglycerate kinase, cytosolic OS=Nicotiana tabacum PE=2 SV=1	1	6.30179e-05	70.197	NDPEFAK(1)K	3	0.14687	3	0.941	1.06	1.031	1.13	1.092	0.972
cds.Camellia_sinensis.comp33448_c0_seq2|m.21505	125	K	Phosphoglycerate kinase, cytosolic OS=Nicotiana tabacum PE=2 SV=1	1	2.66985e-07	127.57	FYK(1)EEEK	2	0.81877	3	0.959	1.01	1.061	1.056	1.103	1.05
cds.Camellia_sinensis.comp33448_c0_seq2|m.21505	129	K	Phosphoglycerate kinase, cytosolic OS=Nicotiana tabacum PE=2 SV=1	0.999033	2.84785e-07	119.65	FYK(0.001)EEEK(0.999)NDPEFAK	3	1.117	3	0.937	1.033	1.068	1.106	1.137	1.033
cds.Camellia_sinensis.comp33448_c0_seq2|m.21505	16	K	Phosphoglycerate kinase, cytosolic OS=Nicotiana tabacum PE=2 SV=1	1	0.0282046	89.698	EADLK(1)GK	2	2.1787	1
cds.Camellia_sinensis.comp33448_c0_seq2|m.21505	341	K	Phosphoglycerate kinase, cytosolic OS=Nicotiana tabacum PE=2 SV=1	1	0.000717496	146.79	FAVGTETTAK(1)K	3	-1.1216	2	1	1.066	0.936	1.07	0.934	0.877
cds.Camellia_sinensis.comp33461_c0_seq3|m.4929	625	K	Increased DNA methylation 1 OS=Arabidopsis thaliana GN=IDM1 PE=1 SV=1	1	0.000233636	92.039	IAGIDPLEQITK(1)R	2	0.1743	2	0.964	1.07	0.986	1.113	1.019	0.921
cds.Camellia_sinensis.comp33469_c0_seq1|m.8798	628	K	Nudix hydrolase 3 OS=Arabidopsis thaliana GN=NUDT3 PE=1 SV=1	1	0.00369656	112.71	NVSEAK(1)FK	3	0.27287	2	1.056	0.957	0.976	0.911	0.923	1.018
cds.Camellia_sinensis.comp33469_c0_seq1|m.8798	330	K	Nudix hydrolase 3 OS=Arabidopsis thaliana GN=NUDT3 PE=1 SV=1	1	0.000571882	84.297	EHAGLSQLDK(1)LK	3	-0.57861	1	1.062	0.938	0.989	0.886	0.928	1.053
cds.Camellia_sinensis.comp33469_c0_seq1|m.8798	368	K	Nudix hydrolase 3 OS=Arabidopsis thaliana GN=NUDT3 PE=1 SV=1	1	0.00204061	131.83	LLPEATK(1)PVK	3	-0.96874	2	0.98	1.086	0.945	1.113	0.963	0.869
cds.Camellia_sinensis.comp33473_c0_seq3|m.41971	58	K	Probable cinnamyl alcohol dehydrogenase 1 OS=Arabidopsis thaliana GN=CAD1 PE=2 SV=1	1	0.0330871	84.615	NK(1)FGDSK	2	0.14577	1	0.965	0.973	1.094	1.012	1.131	1.123
cds.Camellia_sinensis.comp33473_c1_seq1|m.11925	210	K	Actin-interacting protein 1-2 OS=Arabidopsis thaliana GN=AIP1-2 PE=2 SV=1	1	0.00146883	137.98	FITVSSDK(1)K	3	0.82575	2	0.963	1.074	0.984	1.118	1.018	0.914
cds.Camellia_sinensis.comp33473_c1_seq1|m.11925	489	K	Actin-interacting protein 1-2 OS=Arabidopsis thaliana GN=AIP1-2 PE=2 SV=1	1	7.36801e-20	177.36	GDTLTEEAVLEK(1)HR	3	1.0393	1	1.001	0.964	1.05	0.967	1.046	1.087
cds.Camellia_sinensis.comp33491_c0_seq1|m.10369	457	K	ATP-dependent zinc metalloprotease FTSH 2, chloroplastic OS=Arabidopsis thaliana GN=FTSH2 PE=1 SV=1	1	0.00790062	100.88	GK(1)TAISSK	2	-0.027508	1	1.016	0.96	1.032	0.948	1.013	1.074
cds.Camellia_sinensis.comp33491_c0_seq1|m.10369	629	K	ATP-dependent zinc metalloprotease FTSH 2, chloroplastic OS=Arabidopsis thaliana GN=FTSH2 PE=1 SV=1	1	2.16295e-99	262.07	LAEDIDTAVK(1)R	3	0.72891	2	0.941	1.094	0.992	1.167	1.052	0.905
cds.Camellia_sinensis.comp33491_c0_seq1|m.10369	108	K	ATP-dependent zinc metalloprotease FTSH 2, chloroplastic OS=Arabidopsis thaliana GN=FTSH2 PE=1 SV=1	1	1.69698e-06	159.83	FLEYLDK(1)DR	2	-0.011036	1	0.961	1.178	0.869	1.231	0.902	0.735
cds.Camellia_sinensis.comp33491_c0_seq1|m.10369	485	K	ATP-dependent zinc metalloprotease FTSH 2, chloroplastic OS=Arabidopsis thaliana GN=FTSH2 PE=1 SV=1	1	0.000367161	58.658	IVAGMEGTVMTDGK(1)SK	3	1.018	1
cds.Camellia_sinensis.comp33502_c0_seq18|m.39296	9	K	Sugar carrier protein C OS=Ricinus communis GN=STC PE=2 SV=1	1	0.0320449	67.169	K(1)VEHPWR	3	-0.18551	1
cds.Camellia_sinensis.comp33506_c1_seq1|m.16384	308	K	Dihydrolipoyl dehydrogenase 1, chloroplastic OS=Arabidopsis thaliana GN=LPD1 PE=2 SV=1	1	0.000112278	116.51	K(1)IDYHTGVFASK	3	0.043051	1
cds.Camellia_sinensis.comp33506_c1_seq1|m.16384	474	K	Dihydrolipoyl dehydrogenase 1, chloroplastic OS=Arabidopsis thaliana GN=LPD1 PE=2 SV=1	1	0.000328747	132.22	TSFK(1)ANTK	3	0.11756	2	0.978	0.948	1.102	0.973	1.124	1.159
cds.Camellia_sinensis.comp33506_c1_seq1|m.16384	470	K	Dihydrolipoyl dehydrogenase 1, chloroplastic OS=Arabidopsis thaliana GN=LPD1 PE=2 SV=1	1	0.00525638	53.869	EGFEVSVAK(1)TSFK	3	0.76303	1
cds.Camellia_sinensis.comp33506_c1_seq5|m.38168	129	K	Isocitrate dehydrogenase [NAD] catalytic subunit 5, mitochondrial OS=Arabidopsis thaliana GN=IDH5 PE=1 SV=1	1	0.000293414	133.13	TIAEGK(1)YR	2	0.79609	1	1.025	1.002	0.972	0.981	0.945	0.968
cds.Camellia_sinensis.comp33506_c1_seq5|m.38168	113	K	Isocitrate dehydrogenase [NAD] catalytic subunit 5, mitochondrial OS=Arabidopsis thaliana GN=IDH5 PE=1 SV=1	1	0.000752566	117.94	HLELHDK(1)ADR	4	0.58417	4	1.029	0.949	1.025	0.926	0.994	1.078
cds.Camellia_sinensis.comp33518_c0_seq3|m.18225	327	K	Ribulose bisphosphate carboxylase/oxygenase activase 1, chloroplastic OS=Larrea tridentata GN=RCA1 PE=1 SV=1	1	0.00065026	137.39	TDNVPK(1)NDIVK	2	0.32472	1	1.153	0.83	0.973	0.722	0.842	1.169
cds.Camellia_sinensis.comp33518_c0_seq4|m.18496	371	K	Ribulose bisphosphate carboxylase/oxygenase activase 2, chloroplastic OS=Larrea tridentata GN=RCA2 PE=2 SV=1	1	6.73729e-32	199.31	WISGAGVDTIGK(1)K	2	0.55025	3	1.141	0.882	0.934	0.776	0.817	1.057
cds.Camellia_sinensis.comp33518_c0_seq4|m.18496	302	K	Ribulose bisphosphate carboxylase/oxygenase activase 2, chloroplastic OS=Larrea tridentata GN=RCA2 PE=2 SV=1	1	9.2917e-06	141	MEK(1)FYWAPNREDR	3	-0.4333	3	1.138	0.878	0.943	0.774	0.826	1.072
cds.Camellia_sinensis.comp33518_c0_seq4|m.18496	70	K	Ribulose bisphosphate carboxylase/oxygenase activase 2, chloroplastic OS=Larrea tridentata GN=RCA2 PE=2 SV=1	0.959623	0.00195257	82.417	KQTDK(0.04)DK(0.96)WR	4	-0.7439	1	1.093	0.883	1.004	0.811	0.917	1.135
cds.Camellia_sinensis.comp33518_c0_seq4|m.18496	68	K	Ribulose bisphosphate carboxylase/oxygenase activase 2, chloroplastic OS=Larrea tridentata GN=RCA2 PE=2 SV=1	1	0.0127069	95.502	KQTDK(1)DK	3	0.10191	2	0.928	1.163	0.934	1.258	1.004	0.802
cds.Camellia_sinensis.comp33518_c0_seq4|m.18496	171	K	Ribulose bisphosphate carboxylase/oxygenase activase 2, chloroplastic OS=Larrea tridentata GN=RCA2 PE=2 SV=1	1	2.40412e-10	158.65	GQGK(1)SFQCELVFAK	2	0.24843	2	1.263	0.765	0.886	0.608	0.699	1.156
cds.Camellia_sinensis.comp33519_c0_seq1|m.26361	237	K	L-ascorbate peroxidase 3, peroxisomal OS=Arabidopsis thaliana GN=APX3 PE=1 SV=1	1	0.00106588	136.57	DYAVSHK(1)K	3	-0.96463	3	1.06	0.946	0.982	0.896	0.925	1.037
cds.Camellia_sinensis.comp33545_c2_seq7|m.24297	109	K	Long chain acyl-CoA synthetase 4 OS=Arabidopsis thaliana GN=LACS4 PE=2 SV=1	1	0.00187148	92.051	DLLTPTFK(1)K	3	0.017943	1
cds.Camellia_sinensis.comp33560_c1_seq9|m.29000	164	K		1	0.00962833	78.113	LFHDISK(1)R	3	0.54538	1
cds.Camellia_sinensis.comp33579_c1_seq1|m.50294	81	K	14-3-3 protein 1 OS=Solanum lycopersicum GN=TFT1 PE=3 SV=2	1	0.0127363	76.478	MK(1)GDYHR	3	-0.45973	1
cds.Camellia_sinensis.comp33579_c1_seq1|m.50294	39	K	14-3-3 protein 1 OS=Solanum lycopersicum GN=TFT1 PE=3 SV=2	1	4.77137e-05	118.2	KNEEHVVLVK(1)DYR	3	-2.1994	1	1.009	0.901	1.11	0.896	1.097	1.229
cds.Camellia_sinensis.comp33579_c1_seq1|m.50294	30	K	14-3-3 protein 1 OS=Solanum lycopersicum GN=TFT1 PE=3 SV=2	1	0.00667871	119.39	K(1)NEEHVVLVK	2	-0.16754	2	1.046	1.008	0.933	0.968	0.89	0.923
cds.Camellia_sinensis.comp33583_c0_seq3|m.1652	317	K	ABC transporter D family member 1 OS=Arabidopsis thaliana GN=ABCC1 PE=1 SV=1	1	0.00685513	64.103	EESHIQQK(1)FK	3	-0.28429	1
cds.Camellia_sinensis.comp33583_c0_seq3|m.1652	76	K	ABC transporter D family member 1 OS=Arabidopsis thaliana GN=ABCC1 PE=1 SV=1	1	0.00238032	75.819	VVGNENIVK(1)K	2	0.69415	1
cds.Camellia_sinensis.comp33599_c0_seq1|m.28484	253	K	Mitochondrial import receptor subunit TOM40-1 OS=Arabidopsis thaliana GN=TOM40-1 PE=1 SV=3	1	1.53017e-08	163.66	K(1)SGIGYAAR	2	0.040097	2	1.047	0.966	0.98	0.926	0.934	1.014
cds.Camellia_sinensis.comp33604_c0_seq3|m.26056	275	K	Ubiquitin carboxyl-terminal hydrolase 7 OS=Arabidopsis thaliana GN=UBP7 PE=1 SV=1	1	0.00083517	107.79	HGLK(1)SELEK	2	-0.8582	2	1.057	0.961	0.97	0.912	0.915	1.008
cds.Camellia_sinensis.comp33605_c0_seq11|m.35919	81	K	Protein IN2-1 homolog B OS=Oryza sativa subsp. japonica GN=GSTZ5 PE=2 SV=1	1	0.0194575	77.662	NYK(1)GLQDK	2	1.7907	1
cds.Camellia_sinensis.comp33605_c0_seq4|m.13858	171	K	Eukaryotic translation initiation factor 3 subunit H OS=Arabidopsis thaliana GN=TIF3H1 PE=1 SV=2	1	0.00234973	129.82	NNNFTGEK(1)LR	2	0.46402	1	1.023	1.008	0.967	0.989	0.942	0.956
cds.Camellia_sinensis.comp33605_c0_seq6|m.24251	49	K	Glutathione S-transferase L3 OS=Arabidopsis thaliana GN=GSTL3 PE=2 SV=1	1	1.39733e-10	162.88	NHK(1)GLQDK	2	0.96448	2	0.988	1.06	0.961	1.077	0.97	0.904
cds.Camellia_sinensis.comp33605_c0_seq6|m.24251	216	K	Glutathione S-transferase L3 OS=Arabidopsis thaliana GN=GSTL3 PE=2 SV=1	1	0.00284675	115.78	VDAYK(1)QSK	2	0.96504	1
cds.Camellia_sinensis.comp33605_c0_seq6|m.24251	138	K	Glutathione S-transferase L3 OS=Arabidopsis thaliana GN=GSTL3 PE=2 SV=1	1	0.000100409	124.07	TVFTSFK(1)GDPAK	2	1.6112	2	0.946	1.061	1.022	1.125	1.077	0.962
cds.Camellia_sinensis.comp33605_c0_seq6|m.24251	223	K	Glutathione S-transferase L3 OS=Arabidopsis thaliana GN=GSTL3 PE=2 SV=1	1	0.0101607	96.665	YDPK(1)ENMK	2	1.436	1	0.932	1.114	0.984	1.198	1.052	0.882
cds.Camellia_sinensis.comp33605_c0_seq6|m.24251	54	K	Glutathione S-transferase L3 OS=Arabidopsis thaliana GN=GSTL3 PE=2 SV=1	1	0.0182144	99.442	GLQDK(1)IK	2	-0.58511	1	0.992	1.066	0.947	1.078	0.952	0.886
cds.Camellia_sinensis.comp33611_c0_seq1|m.11426	563	K	Glycerol-3-phosphate dehydrogenase SDP6, mitochondrial OS=Arabidopsis thaliana GN=SDP6 PE=1 SV=1	1	2.21971e-05	130.71	VAAIAQNEHLGK(1)R	2	-0.69182	2	0.962	1.043	1.02	1.088	1.058	0.977
cds.Camellia_sinensis.comp33611_c0_seq1|m.11426	654	K	Glycerol-3-phosphate dehydrogenase SDP6, mitochondrial OS=Arabidopsis thaliana GN=SDP6 PE=1 SV=1	1	0.00319221	121.29	NAQFYDGK(1)HN	2	-0.12583	1	0.989	0.94	1.095	0.954	1.104	1.163
cds.Camellia_sinensis.comp33614_c1_seq1|m.4575	391	K	Dynamin-2B OS=Arabidopsis thaliana GN=DRP2B PE=1 SV=2	1	9.33744e-05	143.7	HFDLNNVK(1)R	3	0.1566	1	0.958	1.046	1.021	1.094	1.063	0.975
cds.Camellia_sinensis.comp33614_c1_seq1|m.4575	130	K	Dynamin-2B OS=Arabidopsis thaliana GN=DRP2B PE=1 SV=2	1	0.0237804	46.73	SRDEIHLK(1)LR	4	1.7248	1
cds.Camellia_sinensis.comp33624_c0_seq11|m.49384	88	K	NAD-dependent malic enzyme 62 kDa isoform, mitochondrial OS=Solanum tuberosum PE=1 SV=1	1	0.00408575	133.6	FMVDLK(1)R	2	0.2963	2	0.988	1.06	0.962	1.077	0.972	0.905
cds.Camellia_sinensis.comp33629_c1_seq1|m.6279	517	K	Alpha-glucan phosphorylase, H isozyme OS=Solanum tuberosum PE=1 SV=1	1	6.93395e-06	139.48	FCSPELSHIITK(1)R	3	-0.041168	1	0.971	1.067	0.978	1.104	1.004	0.914
cds.Camellia_sinensis.comp33629_c1_seq1|m.6279	249	K	Alpha-glucan phosphorylase, H isozyme OS=Solanum tuberosum PE=1 SV=1	1	0.000371821	131.11	TK(1)NTINLR	2	0.1017	1	1.031	1.005	0.961	0.979	0.93	0.955
cds.Camellia_sinensis.comp33647_c0_seq3|m.3506	488	K		0.991998	0.00156188	87.123	DREGIK(0.992)K(0.008)PR	4	-0.70237	3	0.897	1.051	1.106	1.177	1.23	1.05
cds.Camellia_sinensis.comp33650_c1_seq7|m.35695	159	K	Ferritin-1, chloroplastic OS=Brassica napus GN=LSC30 PE=2 SV=1	1	0.00292618	95.502	EHAEK(1)FMK	2	-0.2347	3	1.021	0.945	1.042	0.93	1.018	1.099
cds.Camellia_sinensis.comp33650_c1_seq7|m.35695	255	K	Ferritin-1, chloroplastic OS=Brassica napus GN=LSC30 PE=2 SV=1	1	1.02927e-07	121.18	LVGK(1)GHGVWHFDQK	4	-0.84069	1	1.018	0.956	1.035	0.943	1.015	1.081
cds.Camellia_sinensis.comp33654_c0_seq3|m.37515	201	K	Glycylpeptide N-tetradecanoyltransferase 1 OS=Arabidopsis thaliana GN=NMT1 PE=1 SV=2	1	0.00391656	78.903	LAPVMIK(1)EVTR	2	-0.57509	1
cds.Camellia_sinensis.comp33654_c0_seq3|m.37515	46	K	Glycylpeptide N-tetradecanoyltransferase 1 OS=Arabidopsis thaliana GN=NMT1 PE=1 SV=2	0.999984	0.0270739	54.343	KVQESLSLAK(1)R	3	1.4011	1	0.974	0.954	1.102	0.983	1.13	1.154
cds.Camellia_sinensis.comp33659_c0_seq3|m.28498	64	K	Glutamine synthetase cytosolic isozyme 1 OS=Vitis vinifera GN=GS1-1 PE=2 SV=1	1	0.000421075	149.41	TLSGPVSDPK(1)K	2	0.19591	4	0.999	1.011	1.001	1.016	0.999	0.988
cds.Camellia_sinensis.comp33659_c0_seq3|m.28498	283	K	Glutamine synthetase cytosolic isozyme 1 OS=Vitis vinifera GN=GS1-1 PE=2 SV=1	1	3.3851e-05	123.62	SDGGFEVIK(1)K	3	-0.00095345	4	1.013	1.046	0.94	1.037	0.927	0.897
cds.Camellia_sinensis.comp33659_c0_seq3|m.28498	342	K	Glutamine synthetase cytosolic isozyme 1 OS=Vitis vinifera GN=GS1-1 PE=2 SV=1	1	0.0199924	68.107	AGK(1)GYFEDR	2	-2.1748	1	1.022	0.967	1.015	0.95	0.991	1.048
cds.Camellia_sinensis.comp33659_c0_seq3|m.28498	122	K	Glutamine synthetase cytosolic isozyme 1 OS=Vitis vinifera GN=GS1-1 PE=2 SV=1	1	9.0312e-29	149.67	GNNILVMCDTYTPGGEPIPTNK(1)R	3	-0.64477	1	1.048	0.942	1.005	0.902	0.958	1.067
cds.Camellia_sinensis.comp33659_c0_seq3|m.28498	288	K	Glutamine synthetase cytosolic isozyme 1 OS=Vitis vinifera GN=GS1-1 PE=2 SV=1	1	3.14064e-05	146.27	AIEK(1)LGLR	2	0.02593	1	0.977	1.03	1.013	1.058	1.034	0.982
cds.Camellia_sinensis.comp33667_c0_seq9|m.36126	159	K	D-3-phosphoglycerate dehydrogenase 2, chloroplastic OS=Arabidopsis thaliana GN=PGDH2 PE=1 SV=2	1	0.0108358	78.616	HGIK(1)VAR	3	0.069816	1
cds.Camellia_sinensis.comp33668_c0_seq2|m.14633	403	K	T-complex protein 1 subunit gamma OS=Arabidopsis thaliana GN=CCT3 PE=1 SV=1	1	0.00535288	97.798	NIIK(1)HPK	3	-0.06381	1	1.007	1.007	0.992	1.004	0.982	0.983
cds.Camellia_sinensis.comp33668_c0_seq2|m.14633	527	K	T-complex protein 1 subunit gamma OS=Arabidopsis thaliana GN=CCT3 PE=1 SV=1	1	0.00259429	134.13	IDDIVSGIK(1)K	3	-0.28134	2	0.972	1.061	0.984	1.096	1.01	0.927
cds.Camellia_sinensis.comp33668_c0_seq2|m.14633	286	K	T-complex protein 1 subunit gamma OS=Arabidopsis thaliana GN=CCT3 PE=1 SV=1	1	0.00482716	66.267	FK(1)PDLVITEK	3	0.099438	1
cds.Camellia_sinensis.comp33672_c0_seq1|m.4477	507	K	Puromycin-sensitive aminopeptidase OS=Arabidopsis thaliana GN=MPA1 PE=2 SV=1	1	1.87843e-09	168.27	GMDLYFK(1)R	2	0.20829	2	1.042	1.004	0.943	0.968	0.903	0.937
cds.Camellia_sinensis.comp33672_c0_seq1|m.4477	167	K	Puromycin-sensitive aminopeptidase OS=Arabidopsis thaliana GN=MPA1 PE=2 SV=1	1	0.000684789	82.651	ELK(1)EEDFHLDSR	3	-0.89605	1
cds.Camellia_sinensis.comp33672_c0_seq1|m.4477	105	K	Puromycin-sensitive aminopeptidase OS=Arabidopsis thaliana GN=MPA1 PE=2 SV=1	1	0.011219	94.692	EIFLK(1)DYK	2	-1.0303	1	0.972	1.014	1.037	1.046	1.064	1.021
cds.Camellia_sinensis.comp33673_c0_seq2|m.27338	147	K	Probable inactive purple acid phosphatase 29 OS=Arabidopsis thaliana GN=PAP29 PE=2 SV=1	1	0.00132778	83.182	EGVMK(1)HIVGLK	3	0.4399	1
cds.Camellia_sinensis.comp33673_c0_seq2|m.27338	342	K	Probable inactive purple acid phosphatase 29 OS=Arabidopsis thaliana GN=PAP29 PE=2 SV=1	1	0.000431926	141.13	VVVASMEK(1)TEK	2	0.47697	1	0.935	1.112	0.982	1.194	1.049	0.882
cds.Camellia_sinensis.comp33674_c0_seq1|m.21430	446	K	Serine hydroxymethyltransferase 4 OS=Arabidopsis thaliana GN=SHM4 PE=1 SV=1	1	0.0296333	87.639	LLK(1)DFNK	2	0.33791	1	0.993	1.015	1.004	1.025	1.009	0.989
cds.Camellia_sinensis.comp33674_c0_seq1|m.21430	443	K	Serine hydroxymethyltransferase 4 OS=Arabidopsis thaliana GN=SHM4 PE=1 SV=1	1	0.00879239	85.212	EHGK(1)LLK	3	-0.036202	1	0.942	1.018	1.077	1.085	1.142	1.056
cds.Camellia_sinensis.comp33690_c0_seq1|m.25763	120	K	40S ribosomal protein S4-3 OS=Arabidopsis thaliana GN=RPS4D PE=2 SV=2	1	3.62942e-05	132.79	LHSIRDEEAK(1)FK	4	0.93442	1	1.045	0.948	1.002	0.911	0.955	1.054
cds.Camellia_sinensis.comp33690_c0_seq1|m.25763	106	K	40S ribosomal protein S4-3 OS=Arabidopsis thaliana GN=RPS4D PE=2 SV=2	1	9.80111e-07	154.12	LLYDTK(1)GR	2	-0.089132	1	1.055	0.944	0.992	0.898	0.937	1.048
cds.Camellia_sinensis.comp33690_c0_seq1|m.25763	75	K	40S ribosomal protein S4-3 OS=Arabidopsis thaliana GN=RPS4D PE=2 SV=2	1	0.0103727	61.691	HILVDGK(1)VR	3	0.14616	1
cds.Camellia_sinensis.comp33690_c0_seq1|m.25763	16	K	40S ribosomal protein S4-3 OS=Arabidopsis thaliana GN=RPS4D PE=2 SV=2	1	0.00753055	61.235	LNAPK(1)HWMLDK	3	0.21571	1	1.082	0.886	1.015	0.822	0.936	1.143
cds.Camellia_sinensis.comp33699_c0_seq38|m.43497	55	K		0.999998	0.00581261	67.519	KPDNSDFLK(1)PR	3	0.87615	1	0.952	0.923	1.17	0.972	1.225	1.267
cds.Camellia_sinensis.comp33717_c0_seq1|m.15910	464	K	3-ketoacyl-CoA thiolase 2, peroxisomal OS=Arabidopsis thaliana GN=PED1 PE=1 SV=2	1	1.13985e-41	217.14	CVATLLHEMK(1)R	3	-0.66973	3	1.002	0.985	1.025	0.985	1.019	1.039
cds.Camellia_sinensis.comp33717_c0_seq1|m.15910	286	K	3-ketoacyl-CoA thiolase 2, peroxisomal OS=Arabidopsis thaliana GN=PED1 PE=1 SV=2	1	0.00197442	100.38	AAAATASGK(1)FK	2	0.61098	1
cds.Camellia_sinensis.comp33730_c0_seq7|m.25290	56	K	Probable acetyl-CoA acetyltransferase, cytosolic 2 OS=Arabidopsis thaliana GN=At5g47720 PE=2 SV=1	0.999946	9.82069e-05	75.911	GKPSTIVDK(1)DEGLGK	3	-1.7814	1
cds.Camellia_sinensis.comp33730_c1_seq3|m.47110	14	K	Acetyl-CoA acetyltransferase, cytosolic 1 OS=Arabidopsis thaliana GN=AAT1 PE=2 SV=1	1	1.12127e-05	69.431	APAAATASADSVK(1)PR	2	0.24293	1
cds.Camellia_sinensis.comp33736_c0_seq1|m.12198	590	K	ATP-citrate synthase beta chain protein 2 OS=Arabidopsis thaliana GN=ACLB-2 PE=1 SV=1	1	2.88966e-09	162.31	SIGLIGHTFDQK(1)R	2	2.4196	2	0.966	1.044	1.013	1.084	1.046	0.97
cds.Camellia_sinensis.comp33736_c0_seq1|m.12198	266	K	ATP-citrate synthase beta chain protein 2 OS=Arabidopsis thaliana GN=ACLB-2 PE=1 SV=1	1	8.82569e-15	171.21	LFK(1)SEVQFGHAGAK	3	0.45861	1	1.046	0.92	1.031	0.883	0.984	1.118
cds.Camellia_sinensis.comp33736_c0_seq1|m.12198	477	K	ATP-citrate synthase beta chain protein 2 OS=Arabidopsis thaliana GN=ACLB-2 PE=1 SV=1	1	0.000315935	81.709	GLTPYEFVESMK(1)K	3	-0.80213	2
cds.Camellia_sinensis.comp33740_c0_seq1|m.40906	67	K	Quinone-oxidoreductase homolog, chloroplastic OS=Spinacia oleracea GN=QOR PE=1 SV=1	1	0.0138945	73.248	LDGTGPK(1)K	3	0.088147	1
cds.Camellia_sinensis.comp33740_c0_seq1|m.40906	208	K	Quinone-oxidoreductase homolog, chloroplastic OS=Spinacia oleracea GN=QOR PE=1 SV=1	1	0.000376567	130.98	LK(1)TVIDSK	2	0.011456	1	1.038	0.989	0.967	0.958	0.93	0.975
cds.Camellia_sinensis.comp33753_c0_seq3|m.13069	495	K	Transmembrane 9 superfamily member 1 OS=Arabidopsis thaliana GN=TMN1 PE=1 SV=1	1	0.00268983	96.229	TIPRPIPEK(1)K	3	0.7682	1	1.051	0.93	1.014	0.888	0.963	1.089
cds.Camellia_sinensis.comp33755_c0_seq12|m.44370	74	K	DEAD-box ATP-dependent RNA helicase 56 OS=Arabidopsis thaliana GN=RH56 PE=1 SV=2	1	0.00763107	101.38	LNELEK(1)NR	2	0.41576	1
cds.Camellia_sinensis.comp33768_c0_seq1|m.12313	397	K	Methylenetetrahydrofolate reductase 2 OS=Arabidopsis thaliana GN=MTHFR2 PE=1 SV=2	1	0.00926825	58.32	NVEDIHEK(1)FMK	3	0.28956	1
cds.Camellia_sinensis.comp33777_c0_seq2|m.11553	152	K	NADP-dependent malic enzyme OS=Vitis vinifera PE=2 SV=1	1	0.000147851	128.54	RPQGLYISLK(1)EK	3	0.43917	1	1.142	0.946	0.86	0.833	0.751	0.908
cds.Camellia_sinensis.comp33777_c0_seq2|m.11553	521	K	NADP-dependent malic enzyme OS=Vitis vinifera PE=2 SV=1	1	1.276e-10	102.36	EHFDK(1)GLIYPPFSNIR	3	-0.25262	1	0.949	1.107	0.967	1.171	1.016	0.873
cds.Camellia_sinensis.comp33777_c0_seq2|m.11553	50	K	NADP-dependent malic enzyme OS=Vitis vinifera PE=2 SV=1	1	2.19354e-05	132.84	DPHHNK(1)GLAFTEK	4	0.0063839	3	1.059	0.931	1.001	0.883	0.942	1.072
cds.Camellia_sinensis.comp33777_c0_seq2|m.11553	57	K	NADP-dependent malic enzyme OS=Vitis vinifera PE=2 SV=1	1	3.82551e-06	156.16	GLAFTEK(1)ER	2	0.086767	1	1.08	0.939	0.962	0.873	0.888	1.023
cds.Camellia_sinensis.comp33777_c0_seq2|m.11553	355	K	NADP-dependent malic enzyme OS=Vitis vinifera PE=2 SV=1	0.80806	0.0136507	86.344	K(0.192)K(0.808)IFLVDSK	3	-0.073519	1
cds.Camellia_sinensis.comp33777_c0_seq2|m.11553	377	K	NADP-dependent malic enzyme OS=Vitis vinifera PE=2 SV=1	1	0.00260434	74.841	KDSLQHFK(1)K	4	-0.064386	1
cds.Camellia_sinensis.comp33788_c0_seq3|m.6645	727	K	Linoleate 13S-lipoxygenase 2-1, chloroplastic OS=Solanum tuberosum GN=LOX2.1 PE=1 SV=1	1	0.000414999	123.86	TVGHQDK(1)K	3	-0.068844	1	0.898	0.999	1.164	1.117	1.294	1.163
cds.Camellia_sinensis.comp33788_c0_seq3|m.6645	875	K	Linoleate 13S-lipoxygenase 2-1, chloroplastic OS=Solanum tuberosum GN=LOX2.1 PE=1 SV=1	1	2.29255e-07	162.36	NANLSLK(1)NR	2	-1.2292	1	0.928	1.026	1.089	1.109	1.17	1.06
cds.Camellia_sinensis.comp33788_c0_seq3|m.6645	470	K	Linoleate 13S-lipoxygenase 2-1, chloroplastic OS=Solanum tuberosum GN=LOX2.1 PE=1 SV=1	1	7.5417e-06	136.7	GMITLEEALQQK(1)K	3	-2.2231	3	0.97	1.056	0.993	1.093	1.022	0.939
cds.Camellia_sinensis.comp33788_c0_seq3|m.6645	310	K	Linoleate 13S-lipoxygenase 2-1, chloroplastic OS=Solanum tuberosum GN=LOX2.1 PE=1 SV=1	1	0.00470874	109.66	DEK(1)FSEVK	2	0.064032	1	0.994	1.013	1.005	1.024	1.009	0.991
cds.Camellia_sinensis.comp33788_c0_seq3|m.6645	400	K	Linoleate 13S-lipoxygenase 2-1, chloroplastic OS=Solanum tuberosum GN=LOX2.1 PE=1 SV=1	1	0.00182715	105.65	FETPALVEK(1)DK	2	1.6868	1	0.932	1.088	1.015	1.173	1.086	0.931
cds.Camellia_sinensis.comp33810_c0_seq6|m.9390	129	K	Elongation factor Tu, mitochondrial OS=Arabidopsis thaliana GN=TUFA PE=1 SV=1	1	5.54777e-12	132.15	GITIATAHVEYETAK(1)R	3	-0.5349	2
cds.Camellia_sinensis.comp33810_c0_seq6|m.9390	96	K	Elongation factor Tu, mitochondrial OS=Arabidopsis thaliana GN=TUFA PE=1 SV=1	1	0.00353102	102.52	VLAEEGK(1)AK	2	0.54959	1
cds.Camellia_sinensis.comp33810_c0_seq6|m.9390	322	K	Elongation factor Tu, mitochondrial OS=Arabidopsis thaliana GN=TUFA PE=1 SV=1	1	0.0213018	89.301	TTVTGVEMFK(1)K	2	0.1618	1
cds.Camellia_sinensis.comp33830_c0_seq4|m.37216	77	K	Soluble inorganic pyrophosphatase 4 OS=Arabidopsis thaliana GN=PPA4 PE=1 SV=1	1	0.0155772	72.187	TSGLIK(1)VDR	2	0.80328	1
cds.Camellia_sinensis.comp33830_c0_seq4|m.37216	66	K	Soluble inorganic pyrophosphatase 4 OS=Arabidopsis thaliana GN=PPA4 PE=1 SV=1	1	0.0337908	83.998	VK(1)YELDK	2	-0.43317	1	1.074	1.022	0.875	0.956	0.812	0.853
cds.Camellia_sinensis.comp33853_c0_seq1|m.22691	172	K	Amidase 1 OS=Arabidopsis thaliana GN=AMI1 PE=1 SV=1	1	0.00015585	92.19	DSVPTLK(1)HFMVK	3	0.54281	1	1.028	0.972	1.001	0.948	0.97	1.028
cds.Camellia_sinensis.comp33853_c0_seq3|m.24968	144	K	Amidase 1 OS=Arabidopsis thaliana GN=AMI1 PE=1 SV=1	1	0.000243801	98.368	VTTVLVK(1)SVEK	2	-0.86859	2
cds.Camellia_sinensis.comp33869_c0_seq9|m.15654	215	K	Dihydroorotate dehydrogenase (quinone), mitochondrial OS=Arabidopsis thaliana GN=PYRD PE=1 SV=2	1	0.00083165	116.73	SLGAQHGK(1)R	3	-0.17665	1
cds.Camellia_sinensis.comp33881_c0_seq2|m.3825	229	K		1	0.0175267	100.19	SLAAK(1)GK	2	-0.03377	1	0.987	1.075	0.945	1.093	0.955	0.877
cds.Camellia_sinensis.comp33886_c0_seq4|m.36703	31	K	26S proteasome non-ATPase regulatory subunit 12 homolog A OS=Arabidopsis thaliana GN=RPN5A PE=1 SV=1	1	0.00273961	111.63	LAGDVAGTK(1)K	2	0.51533	2	1.001	1.021	0.985	1.024	0.982	0.963
cds.Camellia_sinensis.comp33890_c0_seq1|m.19393	309	K		0.999965	0.0296689	51.872	K(1)ELADK(0.5)K(0.5)R	3	0.014742	1	0.845	1.018	1.222	1.208	1.443	1.2
cds.Camellia_sinensis.comp33901_c0_seq1|m.12359	487	K	RuBisCO large subunit-binding protein subunit beta, chloroplastic OS=Pisum sativum PE=1 SV=2	1	0.000143986	146.71	LASK(1)VDSIK	3	0.28027	2	1.083	0.974	0.916	0.903	0.844	0.938
cds.Camellia_sinensis.comp33901_c0_seq1|m.12359	287	K	RuBisCO large subunit-binding protein subunit beta, chloroplastic OS=Pisum sativum PE=1 SV=2	1	0.00765874	97.068	LLLVDK(1)K	3	0.48643	1	1.07	1.028	0.876	0.965	0.817	0.85
cds.Camellia_sinensis.comp33901_c0_seq1|m.12359	508	K	RuBisCO large subunit-binding protein subunit beta, chloroplastic OS=Pisum sativum PE=1 SV=2	1	0.00032223	128.38	VGADIVK(1)R	2	-0.38127	2	1.018	1.052	0.924	1.037	0.906	0.877
cds.Camellia_sinensis.comp33901_c0_seq1|m.12359	406	K	RuBisCO large subunit-binding protein subunit beta, chloroplastic OS=Pisum sativum PE=1 SV=2	1	9.27175e-141	275.42	DATTIVGDGSTQEAVNK(1)R	2	-0.19281	2	0.958	1.089	0.972	1.141	1.012	0.891
cds.Camellia_sinensis.comp33906_c0_seq2|m.25830	319	K	Cinnamoyl-CoA reductase 1 OS=Arabidopsis thaliana GN=CCR1 PE=1 SV=1	1	0.0103131	134.98	ETVESLTEK(1)K	3	-0.35782	2	1.02	1.033	0.943	1.017	0.921	0.911
cds.Camellia_sinensis.comp33906_c0_seq2|m.25830	44	K	Cinnamoyl-CoA reductase 1 OS=Arabidopsis thaliana GN=CCR1 PE=1 SV=1	1	0.00141337	123.72	K(1)TEHLLALDGAK	2	0.88119	2	0.993	0.969	1.056	0.979	1.061	1.089
cds.Camellia_sinensis.comp33906_c0_seq2|m.25830	55	K	Cinnamoyl-CoA reductase 1 OS=Arabidopsis thaliana GN=CCR1 PE=1 SV=1	1	3.20396e-07	105.9	KTEHLLALDGAK(1)ER	3	-0.1871	1	1.035	0.957	1.008	0.927	0.97	1.052
cds.Camellia_sinensis.comp33906_c0_seq3|m.27977	56	K	Cinnamoyl-CoA reductase 1 OS=Arabidopsis thaliana GN=CCR1 PE=1 SV=1	1	0.00917797	64.224	ASVRDPSDPK(1)K	3	1.2583	1	0.735	1.204	1.176	1.643	1.595	0.976
cds.Camellia_sinensis.comp33906_c0_seq3|m.27977	332	K	Cinnamoyl-CoA reductase 1 OS=Arabidopsis thaliana GN=CCR1 PE=1 SV=1	1	0.00268869	67.08	ETVESLMEK(1)K	2	1.7004	1
cds.Camellia_sinensis.comp33908_c0_seq1|m.29164	150	K	Probable 2-oxoglutarate-dependent dioxygenase At3g49630 OS=Arabidopsis thaliana GN=At3g50210 PE=2 SV=1	1	0.00326664	93.162	ETMEK(1)YHR	3	-0.0078733	1
cds.Camellia_sinensis.comp33909_c1_seq26|m.42277	30	K		1	1.24441e-06	154.85	DIAK(1)NHQVR	2	0.45434	2	1.006	1.093	0.896	1.09	0.888	0.818
cds.Camellia_sinensis.comp33911_c0_seq1|m.15177	177	K	Eukaryotic peptide chain release factor subunit 1-3 OS=Arabidopsis thaliana GN=ERF1-3 PE=1 SV=1	1	0.0119335	64.711	FSVDLPK(1)K	2	1.1005	1
cds.Camellia_sinensis.comp33912_c0_seq1|m.4257	354	K	Ribonuclease TUDOR 1 OS=Arabidopsis thaliana GN=TSN1 PE=1 SV=1	1	0.00106588	136.57	SAELQAK(1)K	3	-0.37026	2
cds.Camellia_sinensis.comp33912_c0_seq1|m.4257	278	K	Ribonuclease TUDOR 1 OS=Arabidopsis thaliana GN=TSN1 PE=1 SV=1	1	0.00073588	112.04	EAK(1)HFTEIR	3	0.14905	1	0.94	1.102	0.986	1.178	1.046	0.893
cds.Camellia_sinensis.comp33912_c0_seq1|m.4257	729	K	Ribonuclease TUDOR 1 OS=Arabidopsis thaliana GN=TSN1 PE=1 SV=1	0.998261	0.00516704	91.853	K(0.998)HK(0.002)EELK	4	-0.56668	1
cds.Camellia_sinensis.comp33912_c0_seq1|m.4257	574	K	Ribonuclease TUDOR 1 OS=Arabidopsis thaliana GN=TSN1 PE=1 SV=1	1	2.77783e-07	85.362	DSAPTHIADLTTGSAK(1)K	3	-0.46113	1
cds.Camellia_sinensis.comp33918_c0_seq3|m.50730	71	K	Proteasome subunit alpha type-4 OS=Spinacia oleracea GN=PAC1 PE=2 SV=1	1	0.0285308	98.105	DGVVLVGEK(1)K	2	0.35736	1	1.024	1.027	0.946	1.007	0.921	0.92
cds.Camellia_sinensis.comp33925_c0_seq2|m.3411	348	K	Eukaryotic translation initiation factor 3 subunit A OS=Nicotiana tabacum GN=TIF3A1 PE=2 SV=1	1	9.36551e-14	174.72	GASHLELEHEK(1)ER	4	-0.054524	1	1.024	0.975	1.003	0.956	0.978	1.028
cds.Camellia_sinensis.comp33925_c0_seq2|m.3412	219	K	Eukaryotic translation initiation factor 3 subunit A OS=Arabidopsis thaliana GN=TIF3A1 PE=1 SV=1	1	0.000123667	145.28	LVEEK(1)VLHER	3	3.2849	1	0.985	0.99	1.044	1.009	1.058	1.053
cds.Camellia_sinensis.comp33925_c0_seq2|m.3412	110	K	Eukaryotic translation initiation factor 3 subunit A OS=Arabidopsis thaliana GN=TIF3A1 PE=1 SV=1	1	0.0277443	46.64	ITEEAEQK(1)R	2	1.6731	1
cds.Camellia_sinensis.comp33947_c1_seq3|m.2586	230	K	UPF0603 protein At1g54780, chloroplastic OS=Arabidopsis thaliana GN=At1g54780 PE=1 SV=1	1	1.26082e-80	249.69	YNEAVYSSAK(1)R	2	0.59642	2	1.044	1.027	0.917	0.987	0.876	0.892
cds.Camellia_sinensis.comp33947_c1_seq3|m.2586	122	K	UPF0603 protein At1g54780, chloroplastic OS=Arabidopsis thaliana GN=At1g54780 PE=1 SV=1	1	1.69115e-08	152.89	VTK(1)SDLR	2	1.5465	1	1.005	1.087	0.906	1.085	0.899	0.832
cds.Camellia_sinensis.comp33947_c1_seq9|m.13318	433	K	Acetolactate synthase 1, chloroplastic OS=Nicotiana tabacum GN=ALS SURA PE=1 SV=1	1	0.0160657	129.34	GLNEILEAK(1)R	2	-0.22334	1	1.021	1.088	0.881	1.069	0.86	0.807
cds.Camellia_sinensis.comp33956_c0_seq1|m.27445	194	K		1	0.000300339	114.64	VSK(1)LENVEASGK	3	-0.92661	2
cds.Camellia_sinensis.comp33959_c1_seq9|m.38959	75	K	Vacuolar protein sorting-associated protein 2 homolog 1 OS=Arabidopsis thaliana GN=VPS2.1 PE=1 SV=2	1	0.0175088	63.216	HQVEK(1)FYK	3	0.6773	1	0.929	1.08	1.026	1.167	1.103	0.949
cds.Camellia_sinensis.comp33965_c0_seq1|m.33803	53	K	Probable glutathione S-transferase OS=Nicotiana tabacum PE=2 SV=1	1	3.76789e-05	96.745	SSLLLEMNPVHK(1)K	4	-1.4292	3	1.014	0.999	0.992	0.989	0.976	0.991
cds.Camellia_sinensis.comp33965_c0_seq1|m.33803	194	K	Probable glutathione S-transferase OS=Nicotiana tabacum PE=2 SV=1	1	7.48455e-10	173.04	CIEK(1)NESVSK	3	-0.10968	2	1.075	0.873	1.042	0.815	0.967	1.192
cds.Camellia_sinensis.comp33965_c0_seq1|m.33803	105	K	Probable glutathione S-transferase OS=Nicotiana tabacum PE=2 SV=1	1	0.0154742	115.78	FWADYVDK(1)K	2	-0.7114	3	0.975	1	1.05	1.029	1.075	1.048
cds.Camellia_sinensis.comp33978_c1_seq1|m.4500	94	K	Dynamin-related protein 3A OS=Arabidopsis thaliana GN=DRP3A PE=1 SV=2	1	0.00123925	105.2	ELHNVFIK(1)K	3	-0.1001	1	0.982	1.097	0.928	1.122	0.942	0.843
cds.Camellia_sinensis.comp33983_c0_seq2|m.40866	179	K	Glucan endo-1,3-beta-glucosidase, basic isoform OS=Prunus persica GN=GNS1 PE=3 SV=1	1	0.0282698	76.943	GSFK(1)PEIR	2	0.059755	1
cds.Camellia_sinensis.comp33983_c0_seq2|m.40866	115	K	Glucan endo-1,3-beta-glucosidase, basic isoform OS=Prunus persica GN=GNS1 PE=3 SV=1	1	1.27784e-06	151.5	NYGNVK(1)FR	2	0.67103	1	0.903	1.279	0.841	1.421	0.928	0.657
cds.Camellia_sinensis.comp33998_c0_seq2|m.20380	304	K	Vesicle-fusing ATPase OS=Arabidopsis thaliana GN=NSF PE=2 SV=2	1	0.0103055	89.55	HDHIYK(1)R	3	0.080436	1
cds.Camellia_sinensis.comp34012_c0_seq9|m.30706	181	K		1	0.0196178	75.189	DITTSK(1)K	3	0.59673	1
cds.Camellia_sinensis.comp34040_c0_seq1|m.20513	317	K	3-oxoacyl-[acyl-carrier-protein] synthase I, chloroplastic OS=Arabidopsis thaliana GN=KAS1 PE=1 SV=2	1	6.31067e-09	145.46	NDDPQTASRPWDK(1)ER	3	1.0696	1	0.967	1.005	1.055	1.042	1.088	1.047
cds.Camellia_sinensis.comp34040_c0_seq1|m.20513	416	K	3-oxoacyl-[acyl-carrier-protein] synthase I, chloroplastic OS=Arabidopsis thaliana GN=KAS1 PE=1 SV=2	1	1.15114e-06	160.77	VFK(1)NTSEIK	2	0.52025	1	1.134	0.931	0.889	0.825	0.782	0.954
cds.Camellia_sinensis.comp34050_c0_seq11|m.48921	11	K		1	0.0297476	63.944	NTIK(1)SDILK	2	-2.7373	1
cds.Camellia_sinensis.comp34056_c1_seq2|m.9658	15	K	Cullin-3B OS=Arabidopsis thaliana GN=CUL3B PE=1 SV=1	1	0.00125733	96.171	NFQIEAFK(1)HR	3	1.1849	1
cds.Camellia_sinensis.comp34065_c3_seq1|m.1918	335	K	Elongation factor Ts, mitochondrial OS=Arabidopsis thaliana GN=EFTS PE=2 SV=1	1	0.00497872	64.64	GQVTLTMK(1)K	2	-1.7506	1
cds.Camellia_sinensis.comp34065_c3_seq1|m.1918	1093	K	Elongation factor Ts, mitochondrial OS=Arabidopsis thaliana GN=EFTS PE=2 SV=1	1	0.0269416	111.61	GLSAADK(1)K	2	0.29618	1	0.997	0.987	1.031	0.993	1.033	1.044
cds.Camellia_sinensis.comp34083_c0_seq2|m.8412	366	K	Tyrosine--tRNA ligase 1, cytoplasmic OS=Arabidopsis thaliana GN=At2g33840 PE=2 SV=1	1	0.00193694	101.89	DHFK(1)NDPAAK	2	-0.51423	2	0.978	1.05	0.987	1.077	1.007	0.939
cds.Camellia_sinensis.comp34114_c0_seq4|m.21797	278	K	Putative polyol transporter 1 OS=Arabidopsis thaliana GN=PLT1 PE=3 SV=1	1	1.7912e-10	78.78	EAAGIPEECNDDVVPVPK(1)R	3	1.672	1	1.01	1.063	0.926	1.057	0.915	0.869
cds.Camellia_sinensis.comp34120_c0_seq1|m.4606	472	K	Glucose-1-phosphate adenylyltransferase small subunit 2, chloroplastic OS=Vicia faba GN=AGPP PE=2 SV=1	1	0.000249899	134.26	AIIDK(1)NAR	2	0.21922	1	1.034	1.011	0.949	0.98	0.915	0.938
cds.Camellia_sinensis.comp34120_c0_seq1|m.4606	244	K	Glucose-1-phosphate adenylyltransferase small subunit 2, chloroplastic OS=Vicia faba GN=AGPP PE=2 SV=1	1	0.000153991	61.127	ETDADITVAALPMDEK(1)R	3	-0.66685	1	0.973	1.115	0.922	1.15	0.946	0.826
cds.Camellia_sinensis.comp34120_c0_seq1|m.4606	461	K	Glucose-1-phosphate adenylyltransferase small subunit 2, chloroplastic OS=Vicia faba GN=AGPP PE=2 SV=1	1	2.11448e-27	191.63	GSIPIGIGK(1)NSHIK	3	-0.10697	1	1.095	0.953	0.923	0.874	0.842	0.968
cds.Camellia_sinensis.comp34120_c0_seq1|m.4606	273	K	Glucose-1-phosphate adenylyltransferase small subunit 2, chloroplastic OS=Vicia faba GN=AGPP PE=2 SV=1	1	0.00470874	109.66	GEQLK(1)AMK	2	-0.14353	1	1.031	1.022	0.939	0.996	0.909	0.917
cds.Camellia_sinensis.comp34120_c0_seq1|m.4606	266	K	Glucose-1-phosphate adenylyltransferase small subunit 2, chloroplastic OS=Vicia faba GN=AGPP PE=2 SV=1	1	0.00392953	99.568	IIEFAEK(1)PK	2	-0.14568	2	0.952	1.091	0.98	1.151	1.027	0.896
cds.Camellia_sinensis.comp34121_c0_seq2|m.17596	219	K	Cystathionine gamma-synthase 1, chloroplastic OS=Arabidopsis thaliana GN=CGS1 PE=1 SV=3	1	0.0194112	53.08	TSELIDFK(1)EK	3	0.63311	1
cds.Camellia_sinensis.comp34121_c0_seq2|m.17596	211	K	Cystathionine gamma-synthase 1, chloroplastic OS=Arabidopsis thaliana GN=CGS1 PE=1 SV=3	1	0.0191034	110.08	K(1)TSELIDFK	2	-0.54647	1	1.035	1.069	0.882	1.036	0.849	0.824
cds.Camellia_sinensis.comp34123_c0_seq1|m.23759	381	K	Bifunctional nitrilase/nitrile hydratase NIT4A OS=Nicotiana tabacum GN=NIT4A PE=2 SV=1	1	2.01557e-17	93.776	DHPTDPVTFTSASGK(1)TEGSHN	3	0.50689	1	1.011	0.997	0.998	0.989	0.985	1
cds.Camellia_sinensis.comp34123_c1_seq42|m.39616	100	K	Eukaryotic initiation factor 4A-6 (Fragment) OS=Nicotiana tabacum PE=2 SV=1	1	8.79012e-05	148.91	K(1)VDWLTDK	2	0.71402	1	1.083	0.977	0.912	0.906	0.839	0.931
cds.Camellia_sinensis.comp34123_c1_seq42|m.39616	107	K	Eukaryotic initiation factor 4A-6 (Fragment) OS=Nicotiana tabacum PE=2 SV=1	1	0.00242368	98.902	KVDWLTDK(1)MR	3	-0.19524	1	1.01	1.005	0.991	1	0.979	0.984
cds.Camellia_sinensis.comp34123_c1_seq7|m.19356	53	K	Eukaryotic initiation factor 4A OS=Zea mays PE=2 SV=1	1	0.00392741	86.699	ELAQQIEK(1)VMR	2	-1.3143	1	0.915	1.031	1.104	1.131	1.204	1.07
cds.Camellia_sinensis.comp34128_c0_seq3|m.18781	186	K	Prolycopene isomerase, chloroplastic OS=Daucus carota GN=CRTISO PE=2 SV=1	1	0.00593401	105.98	SVEYK(1)ELK	2	0.042228	1	0.981	0.951	1.095	0.972	1.113	1.15
cds.Camellia_sinensis.comp34134_c0_seq1|m.829	1534	K	DDT domain-containing protein PTM OS=Arabidopsis thaliana GN=PTM PE=1 SV=1	1	0.0221975	79.201	GK(1)GK(1)GK(1)ANGK	2	0.58313	1	1.025	0.724	1.285	0.709	1.25	1.771
cds.Camellia_sinensis.comp34134_c0_seq1|m.829	1530	K	DDT domain-containing protein PTM OS=Arabidopsis thaliana GN=PTM PE=1 SV=1	1	0.0221975	79.201	GK(1)GK(1)GK(1)ANGK	2	0.58313	1	1.025	0.724	1.285	0.709	1.25	1.771
cds.Camellia_sinensis.comp34134_c0_seq1|m.829	1532	K	DDT domain-containing protein PTM OS=Arabidopsis thaliana GN=PTM PE=1 SV=1	1	0.0221975	79.201	GK(1)GK(1)GK(1)ANGK	2	0.58313	1	1.025	0.724	1.285	0.709	1.25	1.771
cds.Camellia_sinensis.comp34138_c0_seq1|m.417	734	K	Protein ILITYHIA OS=Arabidopsis thaliana GN=ILA PE=1 SV=1	1	3.78332e-06	69.805	DTYTEFEK(1)HLNNLPDR	3	1.1957	1
cds.Camellia_sinensis.comp34138_c0_seq1|m.418	729	K	Protein ILITYHIA OS=Arabidopsis thaliana GN=ILA PE=1 SV=1	1	0.0146492	66.073	GVLK(1)HAGK	3	0.70704	1
cds.Camellia_sinensis.comp34164_c0_seq1|m.29465	152	K	Probable aldo-keto reductase 2 OS=Oryza sativa subsp. japonica GN=Os04g0338000 PE=2 SV=2	1	2.59346e-05	83.292	IK(1)YIGLSEASPSTIR	3	0.019438	1
cds.Camellia_sinensis.comp34164_c0_seq1|m.29465	244	K	Probable aldo-keto reductase 2 OS=Oryza sativa subsp. japonica GN=Os04g0338000 PE=2 SV=2	1	0.000323579	63.681	FQPENMQHNK(1)NMFER	3	-0.19156	2
cds.Camellia_sinensis.comp34164_c0_seq1|m.29465	80	K	Probable aldo-keto reductase 2 OS=Oryza sativa subsp. japonica GN=Os04g0338000 PE=2 SV=2	1	0.00117913	110.76	DK(1)VELASK	3	0.098255	3	1.055	1.093	0.824	1.04	0.779	0.752
cds.Camellia_sinensis.comp34164_c0_seq1|m.29465	114	K	Probable aldo-keto reductase 2 OS=Oryza sativa subsp. japonica GN=Os04g0338000 PE=2 SV=2	1	1.16436e-08	166.34	AACEASLK(1)R	3	-1.0817	3	0.999	1.116	0.882	1.122	0.881	0.789
cds.Camellia_sinensis.comp34164_c0_seq1|m.29465	143	K	Probable aldo-keto reductase 2 OS=Oryza sativa subsp. japonica GN=Os04g0338000 PE=2 SV=2	1	0.000148029	98.105	VPIEITMGELK(1)K	3	-0.82014	1	0.956	1.053	1.016	1.105	1.06	0.964
cds.Camellia_sinensis.comp34165_c1_seq1|m.2418	161	K	Malate dehydrogenase [NADP], chloroplastic OS=Pisum sativum PE=1 SV=2	1	6.80827e-12	162.29	NAPNIPAK(1)NFHALTR	2	-0.26629	3	1.058	0.913	1.024	0.866	0.964	1.12
cds.Camellia_sinensis.comp34165_c1_seq1|m.2418	332	K	Malate dehydrogenase [NADP], chloroplastic OS=Pisum sativum PE=1 SV=2	1	0.00298732	81.335	SEAELLAEK(1)R	3	-3.1237	1	1.113	0.897	0.959	0.809	0.86	1.068
cds.Camellia_sinensis.comp34165_c1_seq1|m.2418	323	K	Malate dehydrogenase [NADP], chloroplastic OS=Pisum sativum PE=1 SV=2	1	2.31913e-05	137.84	VTK(1)SEAELLAEK	2	1.2057	3	0.942	0.963	1.14	1.027	1.207	1.182
cds.Camellia_sinensis.comp34177_c0_seq1|m.15509	272	K	Chaperonin CPN60-2, mitochondrial OS=Cucurbita maxima GN=CPN60-2 PE=1 SV=1	1	0.0292707	40.477	CELEDPLILIHEK(1)K	3	0.87551	1
cds.Camellia_sinensis.comp34177_c0_seq1|m.15509	386	K	Chaperonin CPN60-2, mitochondrial OS=Cucurbita maxima GN=CPN60-2 PE=1 SV=1	1	6.98165e-05	125.22	DDTVILDGAGDK(1)K	2	-0.25242	2	1.034	1.04	0.915	1.009	0.882	0.878
cds.Camellia_sinensis.comp34177_c0_seq1|m.15509	110	K	Chaperonin CPN60-2, mitochondrial OS=Cucurbita maxima GN=CPN60-2 PE=1 SV=1	1	0.0106774	109.48	SIEFK(1)DR	2	1.0487	1
cds.Camellia_sinensis.comp34181_c0_seq2|m.9537	155	K	Beta-galactosidase 8 OS=Arabidopsis thaliana GN=BGAL8 PE=2 SV=2	0.999582	0.00251814	66.215	TDNEPFKAEMK(1)R	3	0.1061	1
cds.Camellia_sinensis.comp34181_c0_seq2|m.9537	102	K	Beta-galactosidase 8 OS=Arabidopsis thaliana GN=BGAL8 PE=2 SV=2	1	0.0146133	103.74	DLVK(1)FVK	2	-0.1492	1	1.08	0.946	0.952	0.879	0.881	1.006
cds.Camellia_sinensis.comp34181_c0_seq2|m.9537	340	K	Beta-galactosidase 8 OS=Arabidopsis thaliana GN=BGAL8 PE=2 SV=2	1	0.00879239	85.212	DVHK(1)AIK	3	-0.28996	1
cds.Camellia_sinensis.comp34197_c0_seq1|m.11738	128	K	Serine hydroxymethyltransferase 3, chloroplastic OS=Arabidopsis thaliana GN=SHM3 PE=1 SV=2	1	0.00138631	134.51	YSEGLPGK(1)R	2	1.5639	3	0.959	1.034	1.033	1.082	1.075	0.997
cds.Camellia_sinensis.comp34197_c0_seq1|m.11738	87	K	Serine hydroxymethyltransferase 3, chloroplastic OS=Arabidopsis thaliana GN=SHM3 PE=1 SV=2	1	0.0218445	95.502	TIIDK(1)EK	2	0.75946	1	1.028	0.998	0.972	0.975	0.943	0.972
cds.Camellia_sinensis.comp34197_c0_seq1|m.11738	432	K	Serine hydroxymethyltransferase 3, chloroplastic OS=Arabidopsis thaliana GN=SHM3 PE=1 SV=2	1	2.47093e-11	124.68	NSVPGDK(1)SALVPGGIR	2	0.079633	2	0.944	1.032	1.059	1.098	1.119	1.024
cds.Camellia_sinensis.comp34197_c0_seq1|m.11738	157	K	Serine hydroxymethyltransferase 3, chloroplastic OS=Arabidopsis thaliana GN=SHM3 PE=1 SV=2	1	4.17661e-22	187.42	ALAAFHLDGK(1)K	2	1.3509	3	1.017	0.987	1.001	0.975	0.982	1.012
cds.Camellia_sinensis.comp34197_c0_seq1|m.11738	425	K	Serine hydroxymethyltransferase 3, chloroplastic OS=Arabidopsis thaliana GN=SHM3 PE=1 SV=2	1	7.48308e-18	123.14	VLDIASITLNK(1)NSVPGDK	3	-0.5185	1	1.014	0.981	1.013	0.971	0.996	1.03
cds.Camellia_sinensis.comp34199_c1_seq5|m.16585	303	K	Serine/threonine-protein phosphatase 2A 65 kDa regulatory subunit A beta isoform OS=Arabidopsis thaliana GN=PP2AA2 PE=1 SV=2	1	0.0107379	121.5	DAAANNLK(1)R	2	0.72581	1	1.039	0.979	0.978	0.947	0.939	0.997
cds.Camellia_sinensis.comp34203_c0_seq1|m.10841	370	K	Protein SIEVE ELEMENT OCCLUSION B OS=Arabidopsis thaliana GN=SEOB PE=1 SV=1	1	3.1995e-23	192.65	DDLLPLFDGSAK(1)R	3	-0.10882	2	1.109	1.027	0.818	0.93	0.735	0.795
cds.Camellia_sinensis.comp34203_c0_seq1|m.10841	216	K	Protein SIEVE ELEMENT OCCLUSION B OS=Arabidopsis thaliana GN=SEOB PE=1 SV=1	1	3.99238e-08	102.39	QLPVIMEHSGPLK(1)SR	3	-1.0694	2
cds.Camellia_sinensis.comp34203_c0_seq1|m.10841	314	K	Protein SIEVE ELEMENT OCCLUSION B OS=Arabidopsis thaliana GN=SEOB PE=1 SV=1	1	0.000932538	104.43	INSIHDHLK(1)K	4	0.056526	3	1.07	1.037	0.864	0.972	0.805	0.832
cds.Camellia_sinensis.comp34232_c0_seq1|m.11671	287	K	D-lactate dehydrogenase [cytochrome], mitochondrial OS=Arabidopsis thaliana GN=DLD PE=1 SV=1	1	0.00273047	121.21	K(1)SAAGYDLTR	2	-0.92712	3	1.061	1.028	0.888	0.972	0.835	0.862
cds.Camellia_sinensis.comp34234_c1_seq1|m.26921	149	K	Protein DJ-1 homolog B OS=Arabidopsis thaliana GN=DJ1B PE=1 SV=1	1	0.000920175	137.14	ILESIVK(1)K	2	-1.0022	1	1.085	0.956	0.934	0.884	0.858	0.976
cds.Camellia_sinensis.comp34235_c0_seq12|m.36539	152	K	Nuclear transcription factor Y subunit C-9 OS=Arabidopsis thaliana GN=NFYC9 PE=1 SV=1	1	2.57655e-17	184.99	TLQK(1)NDIAAAITR	2	-0.22006	1	1.062	1.035	0.877	0.979	0.824	0.846
cds.Camellia_sinensis.comp34235_c0_seq12|m.36539	146	K	Nuclear transcription factor Y subunit C-9 OS=Arabidopsis thaliana GN=NFYC9 PE=1 SV=1	1	0.00309449	80.24	SWNHTEENK(1)R	3	-0.74162	1
cds.Camellia_sinensis.comp34237_c2_seq1|m.4193	670	K		1	0.00413075	46.249	TPHPALHEVK(1)YVYQPIK	4	-0.16645	1
cds.Camellia_sinensis.comp34237_c2_seq1|m.4193	258	K		1	0.000787763	130.98	DVLLLTK(1)PK	3	-0.067925	2	0.988	1.008	1.021	1.025	1.031	1.011
cds.Camellia_sinensis.comp34253_c1_seq2|m.45510	93	K	Actin-depolymerizing factor 2 OS=Petunia hybrida GN=ADF2 PE=2 SV=1	1	0.00301135	108.56	SK(1)MIYASSK	2	-1.7538	1	1.066	0.982	0.933	0.924	0.873	0.948
cds.Camellia_sinensis.comp34253_c1_seq2|m.45510	75	K	Actin-depolymerizing factor 2 OS=Petunia hybrida GN=ADF2 PE=2 SV=1	1	0.000118278	60.062	YAVYDYDFVTEENCQK(1)SR	3	0.85517	1
cds.Camellia_sinensis.comp34253_c1_seq2|m.45510	15	K	Actin-depolymerizing factor 2 OS=Petunia hybrida GN=ADF2 PE=2 SV=1	1	0.0146133	103.74	FLELK(1)AK	2	-0.32623	1	1.108	1.027	0.82	0.931	0.739	0.798
cds.Camellia_sinensis.comp34256_c0_seq6|m.34640	114	K		1	0.000101046	145.1	NVADFAADSGK(1)K	2	0.90532	2	0.973	0.99	1.062	1.021	1.089	1.072
cds.Camellia_sinensis.comp34263_c0_seq2|m.23362	5	K	Heterogeneous nuclear ribonucleoprotein 1 OS=Arabidopsis thaliana GN=RNP1 PE=1 SV=1	1	0.0011961	58.246	K(1)SDNPHFGDGASPGK	3	-2.7367	1	0.607	1.707	0.801	2.825	1.317	0.468
cds.Camellia_sinensis.comp34275_c0_seq1|m.19539	51	K	N-carbamoylputrescine amidase OS=Solanum tuberosum GN=CPA PE=2 SV=1	1	1.57844e-05	134.13	K(1)SHIPDGPGYQEK	3	-0.99979	1	0.992	1.069	0.945	1.081	0.951	0.884
cds.Camellia_sinensis.comp34294_c4_seq1|m.1774	366	K	Alpha-glucan water dikinase, chloroplastic OS=Citrus reticulata GN=R1 PE=2 SV=1	1	0.00288119	110.08	GEIQTK(1)VSK	2	-1.296	1	1.005	1.006	0.996	1.004	0.987	0.988
cds.Camellia_sinensis.comp34294_c4_seq1|m.1774	433	K	Alpha-glucan water dikinase, chloroplastic OS=Citrus reticulata GN=R1 PE=2 SV=1	1	0.0320961	43.03	MEEQGGVPIMNK(1)K	3	0.33382	1
cds.Camellia_sinensis.comp34299_c3_seq1|m.27800	13	K	Mitochondrial outer membrane protein porin of 34 kDa OS=Solanum tuberosum PE=1 SV=2	1	0.00121938	145.23	GPGLYTEIGK(1)K	2	0.47982	4	0.98	1.041	0.996	1.065	1.013	0.955
cds.Camellia_sinensis.comp34299_c3_seq2|m.31009	32	K	Mitochondrial outer membrane protein porin of 34 kDa OS=Solanum tuberosum PE=1 SV=2	1	0.000781803	128.85	GPGLYTDIGK(1)K	2	-0.49671	4	1.009	1.073	0.916	1.068	0.906	0.852
cds.Camellia_sinensis.comp34299_c3_seq2|m.31009	116	K	Mitochondrial outer membrane protein porin of 34 kDa OS=Solanum tuberosum PE=1 SV=2	1	0.000385012	136.93	TILSFK(1)VPDQR	2	-3.9442	2	1.043	1.011	0.935	0.972	0.894	0.924
cds.Camellia_sinensis.comp34299_c3_seq2|m.31009	40	K	Mitochondrial outer membrane protein porin of 34 kDa OS=Solanum tuberosum PE=1 SV=2	1	0.00108038	72.705	DLLYK(1)DYQSDHK	3	0.12585	1	0.96	1.166	0.883	1.219	0.917	0.756
cds.Camellia_sinensis.comp34299_c3_seq2|m.31009	247	K	Mitochondrial outer membrane protein porin of 34 kDa OS=Solanum tuberosum PE=1 SV=2	1	8.1948e-27	171.07	NTFTVGTQHSLDPLTTVK(1)AR	3	0.74355	1
cds.Camellia_sinensis.comp34299_c3_seq2|m.31009	82	K	Mitochondrial outer membrane protein porin of 34 kDa OS=Solanum tuberosum PE=1 SV=2	1	0.000937571	127.83	NK(1)NVTTDIK	2	0.044447	1	1.044	1.067	0.87	1.028	0.832	0.813
cds.Camellia_sinensis.comp34308_c0_seq1|m.15055	296	K	T-complex protein 1 subunit theta OS=Arabidopsis thaliana GN=CCT8 PE=1 SV=1	1	8.06164e-05	125.97	GMVLK(1)NDAVGSIK	2	-0.2464	1	0.978	1.036	1.004	1.064	1.024	0.967
cds.Camellia_sinensis.comp34308_c0_seq1|m.15055	496	K	T-complex protein 1 subunit theta OS=Arabidopsis thaliana GN=CCT8 PE=1 SV=1	1	0.0235516	93.649	LK(1)EFSFK	2	0.24147	1
cds.Camellia_sinensis.comp34321_c0_seq55|m.46456	118	K		1	0.0318158	57.859	NFVEHLK(1)R	3	0.54446	1
cds.Camellia_sinensis.comp34342_c0_seq1|m.3848	621	K	Probable starch synthase 4, chloroplastic/amyloplastic OS=Arabidopsis thaliana GN=SS4 PE=2 SV=1	1	0.000106724	101.72	GEVYGEHDDFK(1)R	3	0.11241	1
cds.Camellia_sinensis.comp34386_c0_seq1|m.3887	682	K	26S proteasome non-ATPase regulatory subunit 1 homolog A OS=Arabidopsis thaliana GN=RPN2A PE=1 SV=1	1	2.02433e-11	168.61	IILDK(1)HEDTMSK	2	-0.22135	3	0.997	1.047	0.962	1.053	0.963	0.918
cds.Camellia_sinensis.comp34386_c0_seq2|m.36640	110	K	26S proteasome non-ATPase regulatory subunit 1 homolog A OS=Arabidopsis thaliana GN=RPN2A PE=1 SV=1	0.999669	3.1601e-25	126.04	GK(1)SSGDKDGDSMQVDNPAAEK	3	0.099978	2	0.929	1.001	1.116	1.081	1.197	1.113
cds.Camellia_sinensis.comp34400_c0_seq10|m.15166	88	K	Cullin-1 OS=Arabidopsis thaliana GN=CUL1 PE=1 SV=1	1	0.000980453	101.82	EK(1)HDEFMLR	3	-0.32358	1
cds.Camellia_sinensis.comp34400_c0_seq9|m.12194	189	K	Granule-bound starch synthase 1, chloroplastic/amyloplastic OS=Manihot esculenta GN=WAXY PE=2 SV=1	1	1.1294e-06	79.317	IYGPK(1)TGVDYQDNQIR	3	-0.24442	1
cds.Camellia_sinensis.comp34400_c0_seq9|m.12194	442	K	Granule-bound starch synthase 1, chloroplastic/amyloplastic OS=Manihot esculenta GN=WAXY PE=2 SV=1	1	3.81769e-05	100.11	ENVQIVVLGTGK(1)K	3	-0.38756	1
cds.Camellia_sinensis.comp34403_c0_seq16|m.45872	22	K	Protein decapping 5 OS=Arabidopsis thaliana GN=DCP5 PE=1 SV=1	1	0.00116332	66.989	DEVWGHLGK(1)SNK	3	0.054073	1
cds.Camellia_sinensis.comp34415_c2_seq1|m.57003	70	K	Cysteine proteinase inhibitor 6 OS=Arabidopsis thaliana GN=CYS6 PE=1 SV=2	1	6.44863e-07	159.79	FAVQEHNK(1)K	3	0.14868	1	0.933	1.143	0.95	1.23	1.015	0.83
cds.Camellia_sinensis.comp34418_c1_seq1|m.3485	389	K	Valine--tRNA ligase, mitochondrial 1 OS=Arabidopsis thaliana GN=TWN2 PE=2 SV=2	1	8.78042e-10	149.59	ITPAHDPNDFEVGK(1)R	3	0.088327	2	0.955	1.018	1.058	1.07	1.104	1.037
cds.Camellia_sinensis.comp34443_c0_seq1|m.11218	310	K	V-type proton ATPase catalytic subunit A OS=Daucus carota PE=2 SV=1	1	0.00973884	79.451	EESVMK(1)R	2	0.56828	1	1.067	0.996	0.917	0.936	0.857	0.92
cds.Camellia_sinensis.comp34451_c2_seq2|m.41716	64	K	40S ribosomal protein S13 OS=Glycine max GN=RPS13 PE=2 SV=1	1	4.69703e-05	75.018	DSHGIAQVK(1)SVTGSK	3	0.76763	1	1.033	0.922	1.05	0.895	1.013	1.138
cds.Camellia_sinensis.comp34487_c0_seq1|m.16775	413	K	Elongation factor Tu, plastid OS=Prototheca wickerhamii GN=tufA PE=3 SV=1	1	0.00265017	127.87	VVAVK(1)NDVAK	3	1.1494	2	0.986	1.052	0.973	1.072	0.984	0.922
cds.Camellia_sinensis.comp34487_c0_seq1|m.16775	61	K	Elongation factor Tu, plastid OS=Prototheca wickerhamii GN=tufA PE=3 SV=1	1	1.24564e-05	141.52	FK(1)NELER	2	1.0177	1	1.003	1.043	0.958	1.044	0.954	0.918
cds.Camellia_sinensis.comp34488_c1_seq1|m.29564	313	K		1	0.000981636	78.324	SFGEEFK(1)LPNTK	3	-0.82604	1
cds.Camellia_sinensis.comp34499_c1_seq2|m.5013	584	K	Pantothenate kinase 2 OS=Arabidopsis thaliana GN=PANK2 PE=1 SV=2	1	0.000535062	125.53	AVASEGGTDDAK(1)R	2	-0.46012	1	0.997	1.042	0.967	1.049	0.967	0.927
cds.Camellia_sinensis.comp34500_c0_seq1|m.1120	10	K		1	0.031419	51.528	SSDPPMAK(1)K	3	-0.21367	1
cds.Camellia_sinensis.comp34506_c0_seq8|m.14379	110	K	Agmatine deiminase OS=Arabidopsis thaliana GN=AIH PE=1 SV=2	1	0.00202803	99.834	DSK(1)SSLGNLER	2	0.38701	1
cds.Camellia_sinensis.comp34516_c0_seq2|m.44947	225	K	Glutamate synthase [NADH], amyloplastic OS=Medicago sativa PE=1 SV=1	1	3.54058e-32	204.94	AVGTMLSHEVTK(1)R	2	-0.28142	4	0.975	1.049	0.993	1.08	1.015	0.945
cds.Camellia_sinensis.comp34526_c0_seq2|m.10529	350	K	Luminal-binding protein 5 OS=Nicotiana tabacum GN=BIP5 PE=2 SV=1	1	0.0319279	54.776	TMGPVK(1)K	2	0.066875	2	1.057	0.94	0.995	0.894	0.939	1.056
cds.Camellia_sinensis.comp34526_c0_seq2|m.10529	170	K	Luminal-binding protein 5 OS=Nicotiana tabacum GN=BIP5 PE=2 SV=1	1	0.00316598	118.28	ETAEAFLGK(1)K	3	0.70541	4	1.075	0.963	0.94	0.899	0.872	0.974
cds.Camellia_sinensis.comp34526_c0_seq2|m.10529	103	K	Luminal-binding protein 5 OS=Nicotiana tabacum GN=BIP5 PE=2 SV=1	1	0.00938472	127.02	TIFDVK(1)R	2	-0.81022	2	1.021	1.085	0.884	1.066	0.864	0.814
cds.Camellia_sinensis.comp34526_c0_seq2|m.10529	360	K	Luminal-binding protein 5 OS=Nicotiana tabacum GN=BIP5 PE=2 SV=1	1	0.0119031	133.42	AMEDAGLEK(1)R	2	-0.9785	2	1.031	0.977	0.992	0.951	0.96	1.014
cds.Camellia_sinensis.comp34526_c0_seq2|m.10529	88	K	Luminal-binding protein 5 OS=Nicotiana tabacum GN=BIP5 PE=2 SV=1	1	1.77183e-10	110.26	LIGEAAK(1)NQAAVNPER	2	-2.7972	1	1.017	0.919	1.077	0.908	1.057	1.169
cds.Camellia_sinensis.comp34526_c0_seq2|m.10529	455	K	Luminal-binding protein 5 OS=Nicotiana tabacum GN=BIP5 PE=2 SV=1	1	2.57192e-06	159.34	NTVIPTK(1)K	3	-0.11912	2	1.121	0.956	0.88	0.855	0.781	0.918
cds.Camellia_sinensis.comp34526_c0_seq2|m.10529	539	K	Luminal-binding protein 5 OS=Nicotiana tabacum GN=BIP5 PE=2 SV=1	1	2.11861e-40	215.06	ITITNDK(1)GR	2	-0.8384	1	1.058	1.041	0.878	0.987	0.829	0.843
cds.Camellia_sinensis.comp34532_c1_seq3|m.3564	571	K		1	4.83749e-08	96.247	FTADTGTFLLPTEK(1)HK	3	-2.2931	1
cds.Camellia_sinensis.comp34532_c1_seq3|m.3564	574	K		1	0.00512624	105.14	K(1)HDDPVR	3	0.62285	1
cds.Camellia_sinensis.comp34533_c0_seq12|m.1258	1070	K	Ferredoxin-dependent glutamate synthase 1, chloroplastic/mitochondrial OS=Arabidopsis thaliana GN=GLU1 PE=1 SV=3	1	0.0105616	118.87	PGEGGQLPGK(1)K	2	0.64022	2	1.016	0.852	1.155	0.841	1.134	1.355
cds.Camellia_sinensis.comp34533_c0_seq12|m.1258	877	K	Ferredoxin-dependent glutamate synthase 1, chloroplastic/mitochondrial OS=Arabidopsis thaliana GN=GLU1 PE=1 SV=3	1	8.13089e-52	230.06	AFSEDTAK(1)R	3	0.14635	2	0.973	0.93	1.13	0.96	1.159	1.213
cds.Camellia_sinensis.comp34533_c0_seq12|m.1258	183	K	Ferredoxin-dependent glutamate synthase 1, chloroplastic/mitochondrial OS=Arabidopsis thaliana GN=GLU1 PE=1 SV=3	1	0.00579924	79.886	EAK(1)SAIISIFR	2	0.52381	1
cds.Camellia_sinensis.comp34533_c0_seq12|m.1258	987	K	Ferredoxin-dependent glutamate synthase 1, chloroplastic/mitochondrial OS=Arabidopsis thaliana GN=GLU1 PE=1 SV=3	1	2.51361e-11	122.01	LGGK(1)SNSGEGGEDPIR	2	0.85714	1	0.997	0.959	1.062	0.967	1.064	1.106
cds.Camellia_sinensis.comp34541_c0_seq1|m.9840	516	K	ATP-dependent zinc metalloprotease FTSH, chloroplastic OS=Nicotiana tabacum GN=FTSH PE=2 SV=2	1	0.00164539	126.71	NAVVSEEK(1)K	3	0.14316	3	1.044	0.91	1.047	0.874	0.999	1.149
cds.Camellia_sinensis.comp34541_c0_seq1|m.9840	348	K	ATP-dependent zinc metalloprotease FTSH, chloroplastic OS=Nicotiana tabacum GN=FTSH PE=2 SV=2	1	0.00898429	111.95	DLFEK(1)AK	3	-0.54074	3	1.164	0.89	0.89	0.768	0.763	0.999
cds.Camellia_sinensis.comp34541_c0_seq1|m.9840	145	K	ATP-dependent zinc metalloprotease FTSH, chloroplastic OS=Nicotiana tabacum GN=FTSH PE=2 SV=2	1	0.00813456	96.604	YSEFLNAVK(1)K	3	0.27716	2
cds.Camellia_sinensis.comp34541_c0_seq1|m.9840	292	K	ATP-dependent zinc metalloprotease FTSH, chloroplastic OS=Nicotiana tabacum GN=FTSH PE=2 SV=2	0.977246	0.0149728	43.592	NPDK(0.023)YTALGAK(0.977)IPK	3	-1.775	1
cds.Camellia_sinensis.comp34541_c0_seq1|m.9840	507	K	ATP-dependent zinc metalloprotease FTSH, chloroplastic OS=Nicotiana tabacum GN=FTSH PE=2 SV=2	1	0.00801283	82.426	IIAGPEK(1)K	3	0.28647	1	1.014	1.006	0.984	0.997	0.969	0.975
cds.Camellia_sinensis.comp34548_c0_seq1|m.8240	628	K		1	1.48508e-05	77.776	DLGMPFFNHEVVK(1)K	3	1.2828	1
cds.Camellia_sinensis.comp34553_c0_seq10|m.35414	245	K		1	0.000656581	71.879	NPDLDLSPPSLK(1)K	3	2.1163	1
cds.Camellia_sinensis.comp34557_c0_seq1|m.14225	676	K	ABC transporter C family member 2 OS=Arabidopsis thaliana GN=ABCC2 PE=1 SV=2	1	4.86024e-12	130.29	DAVITLQGVLEGK(1)HDK	3	0.23352	1
cds.Camellia_sinensis.comp34562_c1_seq1|m.3780	108	K		1	8.67888e-06	151.22	QEELTAK(1)R	2	0.49394	1	0.939	0.976	1.129	1.044	1.2	1.156
cds.Camellia_sinensis.comp34568_c0_seq7|m.14820	24	K	Glucose-6-phosphate isomerase, cytosolic OS=Oenothera sinuata var. hirsuta GN=PGIC PE=3 SV=1	1	0.000102221	133.68	AHVDDIK(1)K	3	-0.1514	1	1.042	0.961	0.992	0.926	0.949	1.029
cds.Camellia_sinensis.comp34576_c0_seq1|m.5800	701	K		0.97645	0.0312393	44.395	ELK(0.024)EK(0.976)HK	4	0.65792	1	1.033	0.991	0.972	0.963	0.939	0.979
cds.Camellia_sinensis.comp34576_c0_seq2|m.20834	135	K	ATP-dependent 6-phosphofructokinase 2 OS=Arabidopsis thaliana GN=PFK2 PE=1 SV=1	1	0.00108481	91.123	K(1)QIFFDPDHVR	3	0.71639	1	0.922	1.082	1.035	1.178	1.119	0.955
[truncated: 236 more rows]
