# Supplementary material for: Comprehensive proteome analyses of lysine acetylation in tea leaves by sensing nitrogen nutrition
Source: BMC Genomics. 2018 Nov 26;19:840. doi: 10.1186/s12864-018-5250-4 (PMC6258439; doi:10.1186/s12864-018-5250-4)
Supplement: Supplementary file 5 — Table S4. The numbers of identified modification sites per protein (XLSX 35 kb) [file 12864_2018_5250_MOESM5_ESM.xlsx]

## Sheet: Sheet2
Protein accession	sites number
cds.Camellia_sinensis.comp30878_c1_seq3|m.45083	15
cds.Camellia_sinensis.comp20717_c0_seq1|m.12353	12
cds.Camellia_sinensis.comp32625_c0_seq1|m.1156	12
cds.Camellia_sinensis.comp21034_c0_seq1|m.49400	10
cds.Camellia_sinensis.comp34991_c0_seq1|m.15071	9
cds.Camellia_sinensis.comp33248_c0_seq1|m.4358	8
cds.Camellia_sinensis.comp35459_c0_seq1|m.25644	8
cds.CL164Contig1|m.696	7
cds.CL423Contig1|m.10274	7
cds.CL798Contig1|m.5776	7
cds.Camellia_sinensis.comp20857_c0_seq1|m.19543	7
cds.Camellia_sinensis.comp25607_c0_seq1|m.14266	7
cds.Camellia_sinensis.comp28425_c0_seq1|m.10099	7
cds.Camellia_sinensis.comp31289_c0_seq1|m.5138	7
cds.Camellia_sinensis.comp32643_c0_seq3|m.7403	7
cds.Camellia_sinensis.comp34526_c0_seq2|m.10529	7
cds.Camellia_sinensis.comp34939_c0_seq1|m.44583	7
cds.CL546Contig2|m.7929	6
cds.Camellia_sinensis.comp19060_c0_seq1|m.4720	6
cds.Camellia_sinensis.comp20693_c0_seq1|m.16158	6
cds.Camellia_sinensis.comp25004_c0_seq2|m.48898	6
cds.Camellia_sinensis.comp25680_c0_seq1|m.17593	6
cds.Camellia_sinensis.comp28962_c0_seq1|m.23541	6
cds.Camellia_sinensis.comp29613_c0_seq2|m.38428	6
cds.Camellia_sinensis.comp30454_c1_seq1|m.18257	6
cds.Camellia_sinensis.comp31014_c0_seq1|m.2071	6
cds.Camellia_sinensis.comp31186_c1_seq1|m.18514	6
cds.Camellia_sinensis.comp33777_c0_seq2|m.11553	6
cds.CL102Contig1|m.19364	5
cds.Camellia_sinensis.comp14664_c0_seq1|m.4137	5
cds.Camellia_sinensis.comp14771_c0_seq1|m.16671	5
cds.Camellia_sinensis.comp15334_c0_seq1|m.36519	5
cds.Camellia_sinensis.comp16506_c0_seq1|m.29027	5
cds.Camellia_sinensis.comp16730_c0_seq1|m.27278	5
cds.Camellia_sinensis.comp20616_c0_seq1|m.32068	5
cds.Camellia_sinensis.comp20820_c0_seq1|m.38571	5
cds.Camellia_sinensis.comp20895_c0_seq1|m.1803	5
cds.Camellia_sinensis.comp25050_c0_seq1|m.47802	5
cds.Camellia_sinensis.comp29535_c0_seq1|m.38228	5
cds.Camellia_sinensis.comp30105_c0_seq1|m.26906	5
cds.Camellia_sinensis.comp30448_c0_seq1|m.13595	5
cds.Camellia_sinensis.comp30878_c1_seq1|m.10648	5
cds.Camellia_sinensis.comp31135_c1_seq1|m.30434	5
cds.Camellia_sinensis.comp32027_c0_seq1|m.3932	5
cds.Camellia_sinensis.comp32203_c0_seq1|m.3830	5
cds.Camellia_sinensis.comp32750_c0_seq1|m.2788	5
cds.Camellia_sinensis.comp32846_c0_seq1|m.32656	5
cds.Camellia_sinensis.comp33448_c0_seq2|m.21505	5
cds.Camellia_sinensis.comp33518_c0_seq4|m.18496	5
cds.Camellia_sinensis.comp33605_c0_seq6|m.24251	5
cds.Camellia_sinensis.comp33659_c0_seq3|m.28498	5
cds.Camellia_sinensis.comp33788_c0_seq3|m.6645	5
cds.Camellia_sinensis.comp34120_c0_seq1|m.4606	5
cds.Camellia_sinensis.comp34164_c0_seq1|m.29465	5
cds.Camellia_sinensis.comp34197_c0_seq1|m.11738	5
cds.Camellia_sinensis.comp34299_c3_seq2|m.31009	5
cds.Camellia_sinensis.comp34541_c0_seq1|m.9840	5
cds.Camellia_sinensis.comp34971_c0_seq1|m.24340	5
cds.Camellia_sinensis.comp35390_c0_seq1|m.27691	5
cds.CL1635Contig1|m.8107	4
cds.Camellia_sinensis.comp12137_c0_seq1|m.17932	4
cds.Camellia_sinensis.comp12192_c0_seq1|m.22171	4
cds.Camellia_sinensis.comp12954_c0_seq1|m.32734	4
cds.Camellia_sinensis.comp14741_c0_seq1|m.57407	4
cds.Camellia_sinensis.comp16447_c0_seq1|m.16705	4
cds.Camellia_sinensis.comp16615_c0_seq1|m.17318	4
cds.Camellia_sinensis.comp16620_c0_seq1|m.38325	4
cds.Camellia_sinensis.comp18932_c0_seq1|m.32317	4
cds.Camellia_sinensis.comp20474_c0_seq1|m.33064	4
cds.Camellia_sinensis.comp20552_c0_seq1|m.15501	4
cds.Camellia_sinensis.comp21039_c0_seq1|m.29908	4
cds.Camellia_sinensis.comp22081_c0_seq1|m.37321	4
cds.Camellia_sinensis.comp24387_c0_seq2|m.41361	4
cds.Camellia_sinensis.comp24875_c0_seq1|m.21153	4
cds.Camellia_sinensis.comp25311_c0_seq1|m.7542	4
cds.Camellia_sinensis.comp25420_c0_seq1|m.34045	4
cds.Camellia_sinensis.comp25454_c0_seq1|m.28314	4
cds.Camellia_sinensis.comp26027_c0_seq1|m.7122	4
cds.Camellia_sinensis.comp26231_c0_seq1|m.27340	4
cds.Camellia_sinensis.comp26768_c0_seq1|m.36038	4
cds.Camellia_sinensis.comp27117_c0_seq1|m.17061	4
cds.Camellia_sinensis.comp28027_c0_seq2|m.24842	4
cds.Camellia_sinensis.comp28169_c0_seq1|m.38581	4
cds.Camellia_sinensis.comp28417_c0_seq1|m.22464	4
cds.Camellia_sinensis.comp28794_c0_seq1|m.19751	4
cds.Camellia_sinensis.comp29485_c0_seq1|m.3324	4
cds.Camellia_sinensis.comp29636_c0_seq1|m.42298	4
cds.Camellia_sinensis.comp30469_c0_seq1|m.14434	4
cds.Camellia_sinensis.comp30979_c1_seq1|m.25752	4
cds.Camellia_sinensis.comp31058_c0_seq1|m.3937	4
cds.Camellia_sinensis.comp31977_c0_seq1|m.18004	4
cds.Camellia_sinensis.comp32585_c0_seq1|m.4306	4
cds.Camellia_sinensis.comp32730_c0_seq2|m.54520	4
cds.Camellia_sinensis.comp33032_c0_seq1|m.4992	4
cds.Camellia_sinensis.comp33050_c1_seq1|m.7876	4
cds.Camellia_sinensis.comp33170_c0_seq11|m.16683	4
cds.Camellia_sinensis.comp33491_c0_seq1|m.10369	4
cds.Camellia_sinensis.comp33690_c0_seq1|m.25763	4
cds.Camellia_sinensis.comp33901_c0_seq1|m.12359	4
cds.Camellia_sinensis.comp33912_c0_seq1|m.4257	4
cds.Camellia_sinensis.comp34533_c0_seq12|m.1258	4
cds.Camellia_sinensis.comp34800_c0_seq2|m.7155	4
cds.Camellia_sinensis.comp34819_c0_seq4|m.1484	4
cds.Camellia_sinensis.comp34838_c1_seq1|m.2286	4
cds.Camellia_sinensis.comp34899_c1_seq1|m.31033	4
cds.Camellia_sinensis.comp34950_c0_seq1|m.37352	4
cds.Camellia_sinensis.comp35447_c0_seq1|m.38935	4
cds.Camellia_sinensis.comp36734_c0_seq1|m.26682	4
cds.CL1436Contig1|m.4483	3
cds.CL28Contig4|m.11804	3
cds.CL3443Contig1|m.6184	3
cds.CL976Contig1|m.11581	3
cds.Camellia_sinensis.comp10582_c0_seq1|m.24052	3
cds.Camellia_sinensis.comp11392_c0_seq1|m.43194	3
cds.Camellia_sinensis.comp11738_c0_seq1|m.37320	3
cds.Camellia_sinensis.comp11800_c0_seq1|m.29878	3
cds.Camellia_sinensis.comp11843_c0_seq1|m.25706	3
cds.Camellia_sinensis.comp12032_c0_seq1|m.38308	3
cds.Camellia_sinensis.comp12208_c0_seq1|m.38668	3
cds.Camellia_sinensis.comp12443_c0_seq1|m.27897	3
cds.Camellia_sinensis.comp14464_c0_seq1|m.54354	3
cds.Camellia_sinensis.comp14986_c0_seq1|m.37943	3
cds.Camellia_sinensis.comp15125_c0_seq1|m.36668	3
cds.Camellia_sinensis.comp15287_c0_seq1|m.18815	3
cds.Camellia_sinensis.comp15297_c0_seq1|m.4262	3
cds.Camellia_sinensis.comp15864_c0_seq1|m.58049	3
cds.Camellia_sinensis.comp17454_c0_seq1|m.52470	3
cds.Camellia_sinensis.comp17904_c0_seq1|m.26470	3
cds.Camellia_sinensis.comp18197_c0_seq1|m.39880	3
cds.Camellia_sinensis.comp18252_c0_seq1|m.24814	3
cds.Camellia_sinensis.comp18903_c0_seq1|m.19833	3
cds.Camellia_sinensis.comp20349_c0_seq1|m.22493	3
cds.Camellia_sinensis.comp20882_c0_seq2|m.17004	3
cds.Camellia_sinensis.comp21006_c1_seq1|m.26070	3
cds.Camellia_sinensis.comp22694_c0_seq1|m.17208	3
cds.Camellia_sinensis.comp23877_c0_seq1|m.18718	3
cds.Camellia_sinensis.comp24077_c0_seq1|m.23151	3
cds.Camellia_sinensis.comp24563_c0_seq1|m.34737	3
cds.Camellia_sinensis.comp24836_c0_seq2|m.45142	3
cds.Camellia_sinensis.comp24851_c0_seq1|m.28271	3
cds.Camellia_sinensis.comp24910_c0_seq1|m.13294	3
cds.Camellia_sinensis.comp25034_c0_seq2|m.32478	3
cds.Camellia_sinensis.comp25502_c0_seq1|m.37641	3
cds.Camellia_sinensis.comp25783_c0_seq3|m.47998	3
cds.Camellia_sinensis.comp25834_c0_seq1|m.24919	3
cds.Camellia_sinensis.comp25866_c0_seq1|m.12227	3
cds.Camellia_sinensis.comp25955_c0_seq1|m.37552	3
cds.Camellia_sinensis.comp26187_c0_seq1|m.24832	3
cds.Camellia_sinensis.comp26384_c0_seq3|m.40134	3
cds.Camellia_sinensis.comp26677_c1_seq1|m.34526	3
cds.Camellia_sinensis.comp26692_c0_seq1|m.29062	3
cds.Camellia_sinensis.comp27570_c0_seq1|m.24938	3
cds.Camellia_sinensis.comp27806_c0_seq1|m.43057	3
cds.Camellia_sinensis.comp27870_c0_seq1|m.37067	3
cds.Camellia_sinensis.comp27998_c0_seq1|m.15252	3
cds.Camellia_sinensis.comp28032_c0_seq1|m.26675	3
cds.Camellia_sinensis.comp28080_c0_seq2|m.39935	3
cds.Camellia_sinensis.comp28222_c0_seq1|m.16700	3
cds.Camellia_sinensis.comp28297_c0_seq2|m.34773	3
cds.Camellia_sinensis.comp28544_c2_seq1|m.42824	3
cds.Camellia_sinensis.comp28725_c0_seq1|m.5132	3
cds.Camellia_sinensis.comp28948_c0_seq1|m.3320	3
cds.Camellia_sinensis.comp29433_c0_seq1|m.8748	3
cds.Camellia_sinensis.comp29523_c0_seq1|m.24971	3
cds.Camellia_sinensis.comp29535_c1_seq2|m.43556	3
cds.Camellia_sinensis.comp29540_c0_seq1|m.38474	3
cds.Camellia_sinensis.comp29598_c1_seq2|m.44317	3
cds.Camellia_sinensis.comp29613_c0_seq1|m.38462	3
cds.Camellia_sinensis.comp29657_c0_seq1|m.37205	3
cds.Camellia_sinensis.comp29687_c0_seq1|m.40450	3
cds.Camellia_sinensis.comp29774_c0_seq2|m.36934	3
cds.Camellia_sinensis.comp30075_c0_seq1|m.24809	3
cds.Camellia_sinensis.comp30349_c0_seq1|m.32860	3
cds.Camellia_sinensis.comp30675_c0_seq1|m.8779	3
cds.Camellia_sinensis.comp30878_c1_seq5|m.46877	3
cds.Camellia_sinensis.comp31210_c0_seq1|m.18091	3
cds.Camellia_sinensis.comp31244_c0_seq1|m.20382	3
cds.Camellia_sinensis.comp31276_c0_seq2|m.31885	3
cds.Camellia_sinensis.comp31296_c0_seq1|m.16184	3
cds.Camellia_sinensis.comp31694_c0_seq6|m.38692	3
cds.Camellia_sinensis.comp31831_c0_seq8|m.25494	3
cds.Camellia_sinensis.comp31910_c0_seq3|m.30432	3
cds.Camellia_sinensis.comp31976_c1_seq1|m.38493	3
cds.Camellia_sinensis.comp32031_c0_seq1|m.16650	3
cds.Camellia_sinensis.comp32158_c1_seq1|m.14727	3
cds.Camellia_sinensis.comp32207_c0_seq1|m.13675	3
cds.Camellia_sinensis.comp32225_c0_seq2|m.10673	3
cds.Camellia_sinensis.comp32262_c0_seq1|m.19868	3
cds.Camellia_sinensis.comp32345_c0_seq1|m.37112	3
cds.Camellia_sinensis.comp32347_c1_seq1|m.26020	3
cds.Camellia_sinensis.comp32382_c0_seq1|m.25543	3
cds.Camellia_sinensis.comp32537_c0_seq3|m.13950	3
cds.Camellia_sinensis.comp32645_c0_seq1|m.1618	3
cds.Camellia_sinensis.comp32742_c1_seq1|m.45933	3
cds.Camellia_sinensis.comp33412_c0_seq7|m.17502	3
cds.Camellia_sinensis.comp33441_c0_seq3|m.26596	3
cds.Camellia_sinensis.comp33469_c0_seq1|m.8798	3
cds.Camellia_sinensis.comp33506_c1_seq1|m.16384	3
cds.Camellia_sinensis.comp33579_c1_seq1|m.50294	3
cds.Camellia_sinensis.comp33668_c0_seq2|m.14633	3
cds.Camellia_sinensis.comp33672_c0_seq1|m.4477	3
cds.Camellia_sinensis.comp33736_c0_seq1|m.12198	3
cds.Camellia_sinensis.comp33810_c0_seq6|m.9390	3
cds.Camellia_sinensis.comp33906_c0_seq2|m.25830	3
cds.Camellia_sinensis.comp33965_c0_seq1|m.33803	3
cds.Camellia_sinensis.comp34134_c0_seq1|m.829	3
cds.Camellia_sinensis.comp34165_c1_seq1|m.2418	3
cds.Camellia_sinensis.comp34177_c0_seq1|m.15509	3
cds.Camellia_sinensis.comp34181_c0_seq2|m.9537	3
cds.Camellia_sinensis.comp34203_c0_seq1|m.10841	3
cds.Camellia_sinensis.comp34253_c1_seq2|m.45510	3
cds.Camellia_sinensis.comp34763_c0_seq1|m.14738	3
cds.Camellia_sinensis.comp34975_c0_seq1|m.47652	3
cds.Camellia_sinensis.comp35063_c0_seq1|m.37893	3
cds.Camellia_sinensis.comp35173_c0_seq1|m.9433	3
cds.Camellia_sinensis.comp35522_c0_seq1|m.26786	3
cds.Camellia_sinensis.comp35658_c0_seq1|m.42642	3
cds.Camellia_sinensis.comp35884_c0_seq1|m.33763	3
cds.Camellia_sinensis.comp9258_c0_seq1|m.13017	3
cds.CL1318Contig1|m.35048	2
cds.CL1670Contig1|m.28637	2
cds.CL230Contig1|m.8625	2
cds.CL238Contig1|m.244	2
cds.CL2953Contig1|m.39156	2
cds.CL3363Contig1|m.19967	2
cds.CL488Contig1|m.3995	2
cds.CL568Contig1|m.38094	2
cds.CL677Contig1|m.26553	2
cds.CL709Contig1|m.3289	2
cds.Camellia_sinensis.comp10129_c0_seq1|m.54654	2
cds.Camellia_sinensis.comp10829_c0_seq1|m.25743	2
cds.Camellia_sinensis.comp11416_c0_seq1|m.21653	2
cds.Camellia_sinensis.comp11716_c0_seq1|m.37295	2
cds.Camellia_sinensis.comp11764_c1_seq1|m.32328	2
cds.Camellia_sinensis.comp12084_c0_seq1|m.30795	2
cds.Camellia_sinensis.comp12781_c0_seq1|m.25470	2
cds.Camellia_sinensis.comp13050_c0_seq1|m.35139	2
cds.Camellia_sinensis.comp13328_c0_seq1|m.30564	2
cds.Camellia_sinensis.comp13828_c0_seq1|m.31187	2
cds.Camellia_sinensis.comp13829_c0_seq1|m.38050	2
cds.Camellia_sinensis.comp14167_c0_seq1|m.35045	2
cds.Camellia_sinensis.comp14827_c0_seq1|m.33282	2
cds.Camellia_sinensis.comp14985_c0_seq1|m.42840	2
cds.Camellia_sinensis.comp15130_c0_seq1|m.33712	2
cds.Camellia_sinensis.comp15355_c0_seq1|m.41637	2
cds.Camellia_sinensis.comp15493_c0_seq1|m.30430	2
cds.Camellia_sinensis.comp15888_c0_seq1|m.4259	2
cds.Camellia_sinensis.comp16051_c0_seq1|m.15178	2
cds.Camellia_sinensis.comp16373_c0_seq1|m.51330	2
cds.Camellia_sinensis.comp16576_c0_seq1|m.36226	2
cds.Camellia_sinensis.comp16591_c0_seq1|m.34054	2
cds.Camellia_sinensis.comp17414_c0_seq1|m.7290	2
cds.Camellia_sinensis.comp18855_c0_seq1|m.21765	2
cds.Camellia_sinensis.comp18936_c0_seq1|m.23704	2
cds.Camellia_sinensis.comp19426_c0_seq1|m.51061	2
cds.Camellia_sinensis.comp19503_c0_seq1|m.33408	2
cds.Camellia_sinensis.comp19526_c0_seq1|m.10490	2
cds.Camellia_sinensis.comp20412_c0_seq1|m.33374	2
cds.Camellia_sinensis.comp20491_c0_seq1|m.30669	2
cds.Camellia_sinensis.comp20494_c0_seq1|m.42915	2
cds.Camellia_sinensis.comp20562_c0_seq1|m.18527	2
cds.Camellia_sinensis.comp20665_c0_seq1|m.20922	2
cds.Camellia_sinensis.comp20709_c0_seq1|m.51241	2
cds.Camellia_sinensis.comp20768_c0_seq1|m.35796	2
cds.Camellia_sinensis.comp20774_c0_seq1|m.26562	2
cds.Camellia_sinensis.comp20803_c0_seq1|m.21237	2
cds.Camellia_sinensis.comp20862_c0_seq1|m.10575	2
cds.Camellia_sinensis.comp20960_c0_seq1|m.41449	2
cds.Camellia_sinensis.comp20974_c0_seq1|m.17772	2
cds.Camellia_sinensis.comp21009_c0_seq1|m.28964	2
cds.Camellia_sinensis.comp21027_c0_seq1|m.39798	2
cds.Camellia_sinensis.comp23042_c0_seq1|m.25951	2
cds.Camellia_sinensis.comp23229_c0_seq2|m.32276	2
cds.Camellia_sinensis.comp23640_c0_seq1|m.22313	2
cds.Camellia_sinensis.comp23822_c0_seq1|m.12574	2
cds.Camellia_sinensis.comp23905_c0_seq1|m.37019	2
cds.Camellia_sinensis.comp23928_c0_seq1|m.4633	2
cds.Camellia_sinensis.comp24003_c0_seq1|m.33142	2
cds.Camellia_sinensis.comp24205_c0_seq1|m.43355	2
cds.Camellia_sinensis.comp24412_c0_seq1|m.44139	2
cds.Camellia_sinensis.comp24465_c0_seq1|m.43939	2
cds.Camellia_sinensis.comp24531_c1_seq1|m.29838	2
cds.Camellia_sinensis.comp24653_c0_seq2|m.31027	2
cds.Camellia_sinensis.comp24911_c0_seq1|m.38588	2
cds.Camellia_sinensis.comp24917_c0_seq1|m.41745	2
cds.Camellia_sinensis.comp25190_c0_seq1|m.35088	2
cds.Camellia_sinensis.comp25200_c0_seq2|m.44828	2
cds.Camellia_sinensis.comp25300_c0_seq1|m.38412	2
cds.Camellia_sinensis.comp25412_c0_seq1|m.11340	2
cds.Camellia_sinensis.comp25522_c0_seq1|m.12388	2
cds.Camellia_sinensis.comp25645_c0_seq1|m.23361	2
cds.Camellia_sinensis.comp25726_c0_seq1|m.23728	2
cds.Camellia_sinensis.comp25806_c0_seq1|m.33587	2
cds.Camellia_sinensis.comp25863_c0_seq1|m.22745	2
cds.Camellia_sinensis.comp25884_c0_seq1|m.21957	2
cds.Camellia_sinensis.comp25907_c0_seq2|m.21991	2
cds.Camellia_sinensis.comp25952_c0_seq1|m.8178	2
cds.Camellia_sinensis.comp26016_c0_seq1|m.33501	2
cds.Camellia_sinensis.comp26139_c1_seq1|m.19052	2
cds.Camellia_sinensis.comp26177_c0_seq1|m.41667	2
cds.Camellia_sinensis.comp26555_c0_seq1|m.49470	2
cds.Camellia_sinensis.comp26631_c0_seq1|m.33058	2
cds.Camellia_sinensis.comp26783_c0_seq1|m.33779	2
cds.Camellia_sinensis.comp26850_c0_seq1|m.10545	2
cds.Camellia_sinensis.comp26866_c0_seq1|m.30905	2
cds.Camellia_sinensis.comp26895_c0_seq1|m.15701	2
cds.Camellia_sinensis.comp26967_c0_seq1|m.16638	2
cds.Camellia_sinensis.comp26983_c0_seq13|m.33647	2
cds.Camellia_sinensis.comp27051_c0_seq1|m.17273	2
cds.Camellia_sinensis.comp27065_c0_seq2|m.4908	2
cds.Camellia_sinensis.comp27088_c0_seq1|m.12753	2
cds.Camellia_sinensis.comp27164_c0_seq1|m.29784	2
cds.Camellia_sinensis.comp27178_c0_seq1|m.9522	2
cds.Camellia_sinensis.comp27225_c0_seq1|m.28449	2
cds.Camellia_sinensis.comp27229_c0_seq5|m.51936	2
cds.Camellia_sinensis.comp27260_c0_seq5|m.16743	2
cds.Camellia_sinensis.comp27284_c0_seq2|m.32028	2
cds.Camellia_sinensis.comp27316_c0_seq1|m.17284	2
cds.Camellia_sinensis.comp27363_c0_seq2|m.28875	2
cds.Camellia_sinensis.comp27373_c0_seq1|m.22325	2
cds.Camellia_sinensis.comp27528_c0_seq1|m.41225	2
cds.Camellia_sinensis.comp27630_c0_seq1|m.38510	2
cds.Camellia_sinensis.comp27634_c0_seq1|m.32545	2
cds.Camellia_sinensis.comp27664_c0_seq1|m.40058	2
cds.Camellia_sinensis.comp27704_c0_seq2|m.25696	2
cds.Camellia_sinensis.comp27744_c0_seq1|m.47324	2
cds.Camellia_sinensis.comp27782_c0_seq1|m.29375	2
cds.Camellia_sinensis.comp27879_c0_seq2|m.30639	2
cds.Camellia_sinensis.comp27976_c0_seq4|m.17832	2
cds.Camellia_sinensis.comp28043_c0_seq1|m.15070	2
cds.Camellia_sinensis.comp28071_c0_seq1|m.22627	2
cds.Camellia_sinensis.comp28106_c0_seq1|m.46951	2
cds.Camellia_sinensis.comp28111_c0_seq1|m.41736	2
cds.Camellia_sinensis.comp28167_c0_seq1|m.27410	2
cds.Camellia_sinensis.comp28329_c0_seq1|m.34253	2
cds.Camellia_sinensis.comp28431_c0_seq1|m.36056	2
cds.Camellia_sinensis.comp28544_c0_seq2|m.45493	2
cds.Camellia_sinensis.comp28566_c0_seq1|m.16933	2
cds.Camellia_sinensis.comp28662_c0_seq1|m.25855	2
cds.Camellia_sinensis.comp28686_c0_seq2|m.19806	2
cds.Camellia_sinensis.comp28757_c0_seq1|m.27387	2
cds.Camellia_sinensis.comp28845_c0_seq1|m.28073	2
cds.Camellia_sinensis.comp28928_c0_seq1|m.26817	2
cds.Camellia_sinensis.comp29046_c0_seq1|m.29078	2
cds.Camellia_sinensis.comp29080_c0_seq1|m.18560	2
cds.Camellia_sinensis.comp29098_c0_seq1|m.46314	2
cds.Camellia_sinensis.comp29145_c0_seq1|m.13882	2
cds.Camellia_sinensis.comp29238_c0_seq1|m.38345	2
cds.Camellia_sinensis.comp29256_c0_seq1|m.4724	2
cds.Camellia_sinensis.comp29286_c0_seq2|m.25516	2
cds.Camellia_sinensis.comp29319_c1_seq1|m.24228	2
cds.Camellia_sinensis.comp29357_c0_seq1|m.14976	2
cds.Camellia_sinensis.comp29358_c0_seq1|m.36435	2
cds.Camellia_sinensis.comp29417_c0_seq1|m.27919	2
cds.Camellia_sinensis.comp29420_c0_seq1|m.7741	2
cds.Camellia_sinensis.comp29421_c0_seq1|m.26499	2
cds.Camellia_sinensis.comp29469_c3_seq1|m.33264	2
cds.Camellia_sinensis.comp29494_c0_seq4|m.49425	2
cds.Camellia_sinensis.comp29670_c0_seq1|m.28316	2
cds.Camellia_sinensis.comp29671_c0_seq2|m.15629	2
cds.Camellia_sinensis.comp29718_c0_seq2|m.28086	2
cds.Camellia_sinensis.comp29780_c0_seq1|m.42303	2
cds.Camellia_sinensis.comp29851_c0_seq1|m.42357	2
cds.Camellia_sinensis.comp29888_c0_seq2|m.28666	2
cds.Camellia_sinensis.comp29901_c0_seq1|m.36720	2
cds.Camellia_sinensis.comp30008_c0_seq1|m.29105	2
cds.Camellia_sinensis.comp30018_c0_seq2|m.25602	2
cds.Camellia_sinensis.comp30206_c0_seq1|m.17707	2
cds.Camellia_sinensis.comp30212_c0_seq1|m.7102	2
cds.Camellia_sinensis.comp30409_c1_seq1|m.20071	2
cds.Camellia_sinensis.comp30467_c2_seq1|m.40185	2
cds.Camellia_sinensis.comp30468_c0_seq1|m.32890	2
cds.Camellia_sinensis.comp30614_c0_seq1|m.48786	2
cds.Camellia_sinensis.comp30934_c0_seq1|m.39216	2
cds.Camellia_sinensis.comp30985_c0_seq3|m.57480	2
cds.Camellia_sinensis.comp31008_c0_seq1|m.30772	2
cds.Camellia_sinensis.comp31022_c0_seq2|m.27008	2
cds.Camellia_sinensis.comp31127_c0_seq1|m.6174	2
cds.Camellia_sinensis.comp31205_c0_seq1|m.15992	2
cds.Camellia_sinensis.comp31222_c4_seq1|m.33714	2
cds.Camellia_sinensis.comp31237_c0_seq1|m.31685	2
cds.Camellia_sinensis.comp31250_c0_seq1|m.34626	2
cds.Camellia_sinensis.comp31257_c1_seq2|m.37787	2
cds.Camellia_sinensis.comp31313_c0_seq2|m.19927	2
cds.Camellia_sinensis.comp31344_c0_seq2|m.18037	2
cds.Camellia_sinensis.comp31430_c0_seq1|m.17258	2
cds.Camellia_sinensis.comp31517_c0_seq1|m.16421	2
cds.Camellia_sinensis.comp31614_c1_seq2|m.20531	2
cds.Camellia_sinensis.comp31652_c0_seq1|m.6917	2
cds.Camellia_sinensis.comp31766_c0_seq1|m.39689	2
cds.Camellia_sinensis.comp31817_c0_seq2|m.7905	2
cds.Camellia_sinensis.comp31974_c0_seq2|m.16924	2
cds.Camellia_sinensis.comp32013_c0_seq2|m.11407	2
cds.Camellia_sinensis.comp32040_c0_seq9|m.9512	2
cds.Camellia_sinensis.comp32081_c0_seq1|m.30822	2
cds.Camellia_sinensis.comp32152_c0_seq1|m.21546	2
cds.Camellia_sinensis.comp32188_c0_seq2|m.46109	2
cds.Camellia_sinensis.comp32214_c0_seq3|m.43656	2
cds.Camellia_sinensis.comp32237_c0_seq1|m.38904	2
cds.Camellia_sinensis.comp32304_c0_seq3|m.11225	2
cds.Camellia_sinensis.comp32362_c0_seq1|m.5696	2
cds.Camellia_sinensis.comp32384_c0_seq1|m.22206	2
cds.Camellia_sinensis.comp32393_c0_seq1|m.22641	2
cds.Camellia_sinensis.comp32437_c0_seq1|m.8865	2
cds.Camellia_sinensis.comp32443_c0_seq1|m.34125	2
cds.Camellia_sinensis.comp32458_c0_seq1|m.14581	2
cds.Camellia_sinensis.comp32467_c0_seq1|m.27579	2
cds.Camellia_sinensis.comp32566_c0_seq2|m.24088	2
cds.Camellia_sinensis.comp32581_c1_seq3|m.881	2
cds.Camellia_sinensis.comp32586_c0_seq1|m.27262	2
cds.Camellia_sinensis.comp32608_c0_seq2|m.39213	2
cds.Camellia_sinensis.comp32612_c1_seq1|m.15867	2
cds.Camellia_sinensis.comp32613_c0_seq1|m.19293	2
cds.Camellia_sinensis.comp32629_c0_seq1|m.13550	2
cds.Camellia_sinensis.comp32630_c0_seq8|m.25938	2
cds.Camellia_sinensis.comp32739_c0_seq3|m.16599	2
cds.Camellia_sinensis.comp32872_c0_seq5|m.2326	2
cds.Camellia_sinensis.comp32954_c0_seq1|m.19253	2
cds.Camellia_sinensis.comp32978_c1_seq1|m.3957	2
cds.Camellia_sinensis.comp33044_c0_seq9|m.20441	2
cds.Camellia_sinensis.comp33084_c5_seq1|m.15203	2
cds.Camellia_sinensis.comp33104_c1_seq1|m.10864	2
cds.Camellia_sinensis.comp33109_c0_seq9|m.20004	2
cds.Camellia_sinensis.comp33177_c0_seq1|m.33010	2
cds.Camellia_sinensis.comp33224_c0_seq1|m.18045	2
cds.Camellia_sinensis.comp33247_c0_seq3|m.219	2
cds.Camellia_sinensis.comp33299_c0_seq1|m.7996	2
cds.Camellia_sinensis.comp33312_c0_seq23|m.20101	2
cds.Camellia_sinensis.comp33379_c1_seq7|m.18340	2
cds.Camellia_sinensis.comp33437_c0_seq2|m.15626	2
cds.Camellia_sinensis.comp33473_c1_seq1|m.11925	2
cds.Camellia_sinensis.comp33506_c1_seq5|m.38168	2
cds.Camellia_sinensis.comp33583_c0_seq3|m.1652	2
cds.Camellia_sinensis.comp33611_c0_seq1|m.11426	2
cds.Camellia_sinensis.comp33614_c1_seq1|m.4575	2
cds.Camellia_sinensis.comp33629_c1_seq1|m.6279	2
cds.Camellia_sinensis.comp33650_c1_seq7|m.35695	2
cds.Camellia_sinensis.comp33654_c0_seq3|m.37515	2
cds.Camellia_sinensis.comp33673_c0_seq2|m.27338	2
cds.Camellia_sinensis.comp33674_c0_seq1|m.21430	2
cds.Camellia_sinensis.comp33717_c0_seq1|m.15910	2
cds.Camellia_sinensis.comp33740_c0_seq1|m.40906	2
cds.Camellia_sinensis.comp33830_c0_seq4|m.37216	2
cds.Camellia_sinensis.comp33906_c0_seq3|m.27977	2
cds.Camellia_sinensis.comp33925_c0_seq2|m.3412	2
cds.Camellia_sinensis.comp33947_c1_seq3|m.2586	2
cds.Camellia_sinensis.comp33983_c0_seq2|m.40866	2
cds.Camellia_sinensis.comp34040_c0_seq1|m.20513	2
cds.Camellia_sinensis.comp34065_c3_seq1|m.1918	2
cds.Camellia_sinensis.comp34121_c0_seq2|m.17596	2
cds.Camellia_sinensis.comp34123_c1_seq42|m.39616	2
cds.Camellia_sinensis.comp34235_c0_seq12|m.36539	2
cds.Camellia_sinensis.comp34237_c2_seq1|m.4193	2
cds.Camellia_sinensis.comp34294_c4_seq1|m.1774	2
cds.Camellia_sinensis.comp34308_c0_seq1|m.15055	2
cds.Camellia_sinensis.comp34400_c0_seq9|m.12194	2
cds.Camellia_sinensis.comp34487_c0_seq1|m.16775	2
cds.Camellia_sinensis.comp34532_c1_seq3|m.3564	2
cds.Camellia_sinensis.comp34595_c0_seq1|m.9001	2
cds.Camellia_sinensis.comp34604_c1_seq6|m.34115	2
cds.Camellia_sinensis.comp34606_c0_seq6|m.25994	2
cds.Camellia_sinensis.comp34624_c0_seq9|m.1285	2
cds.Camellia_sinensis.comp34668_c0_seq1|m.463	2
cds.Camellia_sinensis.comp34779_c0_seq1|m.1426	2
cds.Camellia_sinensis.comp34821_c0_seq1|m.3529	2
cds.Camellia_sinensis.comp34899_c2_seq1|m.7036	2
cds.Camellia_sinensis.comp34958_c0_seq1|m.22394	2
cds.Camellia_sinensis.comp34981_c0_seq1|m.15901	2
cds.Camellia_sinensis.comp35001_c0_seq1|m.38543	2
cds.Camellia_sinensis.comp35021_c0_seq1|m.26701	2
cds.Camellia_sinensis.comp35045_c0_seq1|m.29822	2
cds.Camellia_sinensis.comp35183_c0_seq1|m.41778	2
cds.Camellia_sinensis.comp35270_c0_seq1|m.24855	2
cds.Camellia_sinensis.comp35365_c0_seq1|m.39330	2
cds.Camellia_sinensis.comp35416_c0_seq1|m.4189	2
cds.Camellia_sinensis.comp35593_c0_seq1|m.42827	2
cds.Camellia_sinensis.comp35666_c0_seq1|m.32810	2
cds.Camellia_sinensis.comp35670_c0_seq1|m.50049	2
cds.Camellia_sinensis.comp35698_c0_seq1|m.53260	2
cds.Camellia_sinensis.comp35803_c0_seq1|m.54656	2
cds.Camellia_sinensis.comp36281_c0_seq1|m.57270	2
cds.Camellia_sinensis.comp36606_c0_seq1|m.29147	2
cds.Camellia_sinensis.comp59055_c0_seq1|m.49880	2
cds.Camellia_sinensis.comp7306_c0_seq1|m.21311	2
cds.Camellia_sinensis.comp8892_c0_seq1|m.2156	2
cds.Camellia_sinensis.comp9194_c0_seq1|m.49654	2
cds.Camellia_sinensis.comp9974_c0_seq1|m.53069	2
cds.CL1367Contig1|m.12959	1
cds.CL1496Contig1|m.28002	1
cds.CL1635Contig1|m.8106	1
cds.CL164Contig1|m.698	1
cds.CL1821Contig1|m.8146	1
cds.CL2003Contig1|m.12351	1
cds.CL227Contig1|m.3361	1
cds.CL2386Contig1|m.14397	1
cds.CL2590Contig1|m.4950	1
cds.CL2675Contig1|m.36719	1
cds.CL2855Contig1|m.13226	1
cds.CL3128Contig1|m.6449	1
cds.CL3164Contig1|m.13657	1
cds.CL318Contig1|m.48735	1
cds.CL3258Contig1|m.25630	1
cds.CL3283Contig1|m.46644	1
cds.CL3334Contig1|m.18342	1
cds.CL563Contig1|m.8180	1
cds.CL680Contig1|m.5309	1
cds.CL708Contig1|m.16548	1
cds.CL772Contig1|m.15228	1
cds.CL817Contig1|m.5545	1
cds.CL858Contig1|m.29518	1
cds.CL905Contig1|m.52008	1
cds.Camellia_sinensis.comp10119_c0_seq1|m.18571	1
cds.Camellia_sinensis.comp10234_c0_seq1|m.40047	1
cds.Camellia_sinensis.comp10277_c0_seq1|m.40397	1
cds.Camellia_sinensis.comp104279_c0_seq1|m.44387	1
cds.Camellia_sinensis.comp10649_c0_seq1|m.43648	1
cds.Camellia_sinensis.comp10650_c0_seq1|m.12647	1
cds.Camellia_sinensis.comp10805_c0_seq1|m.49876	1
cds.Camellia_sinensis.comp10818_c0_seq1|m.57791	1
cds.Camellia_sinensis.comp10922_c0_seq1|m.28802	1
cds.Camellia_sinensis.comp11072_c0_seq1|m.44776	1
cds.Camellia_sinensis.comp11086_c0_seq1|m.29628	1
cds.Camellia_sinensis.comp11318_c0_seq1|m.52741	1
cds.Camellia_sinensis.comp11350_c0_seq1|m.32544	1
cds.Camellia_sinensis.comp11379_c0_seq1|m.29727	1
cds.Camellia_sinensis.comp11398_c0_seq1|m.34837	1
cds.Camellia_sinensis.comp11557_c0_seq1|m.4291	1
cds.Camellia_sinensis.comp11591_c0_seq1|m.53844	1
cds.Camellia_sinensis.comp11661_c0_seq1|m.15375	1
cds.Camellia_sinensis.comp11668_c0_seq1|m.52932	1
cds.Camellia_sinensis.comp11744_c0_seq1|m.46894	1
cds.Camellia_sinensis.comp11945_c0_seq1|m.33686	1
cds.Camellia_sinensis.comp12243_c0_seq1|m.43261	1
cds.Camellia_sinensis.comp12293_c0_seq1|m.10889	1
cds.Camellia_sinensis.comp12317_c0_seq1|m.25908	1
cds.Camellia_sinensis.comp12370_c1_seq1|m.15160	1
cds.Camellia_sinensis.comp12396_c0_seq1|m.16096	1
cds.Camellia_sinensis.comp12442_c0_seq1|m.43097	1
cds.Camellia_sinensis.comp126778_c0_seq1|m.51776	1
cds.Camellia_sinensis.comp12723_c0_seq1|m.32948	1
cds.Camellia_sinensis.comp12764_c0_seq1|m.17074	1
cds.Camellia_sinensis.comp12827_c0_seq1|m.42944	1
cds.Camellia_sinensis.comp12828_c1_seq1|m.58512	1
cds.Camellia_sinensis.comp12830_c0_seq1|m.44966	1
cds.Camellia_sinensis.comp13136_c0_seq1|m.26302	1
cds.Camellia_sinensis.comp13400_c0_seq1|m.38479	1
cds.Camellia_sinensis.comp13488_c0_seq1|m.33920	1
cds.Camellia_sinensis.comp13626_c0_seq1|m.14698	1
cds.Camellia_sinensis.comp13812_c0_seq1|m.3508	1
cds.Camellia_sinensis.comp13875_c0_seq1|m.28867	1
cds.Camellia_sinensis.comp13898_c0_seq1|m.43751	1
cds.Camellia_sinensis.comp13914_c0_seq1|m.35793	1
cds.Camellia_sinensis.comp14043_c0_seq1|m.732	1
cds.Camellia_sinensis.comp14159_c0_seq1|m.5231	1
cds.Camellia_sinensis.comp14186_c0_seq1|m.45313	1
cds.Camellia_sinensis.comp14364_c0_seq1|m.35071	1
cds.Camellia_sinensis.comp14530_c0_seq1|m.42158	1
cds.Camellia_sinensis.comp14542_c0_seq1|m.14719	1
cds.Camellia_sinensis.comp14885_c0_seq1|m.20656	1
cds.Camellia_sinensis.comp15037_c0_seq1|m.35395	1
cds.Camellia_sinensis.comp15079_c0_seq1|m.27628	1
cds.Camellia_sinensis.comp151050_c0_seq1|m.54083	1
cds.Camellia_sinensis.comp15105_c0_seq1|m.45326	1
cds.Camellia_sinensis.comp15156_c0_seq2|m.19699	1
cds.Camellia_sinensis.comp15234_c0_seq1|m.41657	1
cds.Camellia_sinensis.comp15601_c0_seq1|m.41643	1
cds.Camellia_sinensis.comp15686_c0_seq1|m.2104	1
cds.Camellia_sinensis.comp15767_c0_seq1|m.45369	1
cds.Camellia_sinensis.comp15819_c0_seq1|m.3488	1
cds.Camellia_sinensis.comp16016_c0_seq1|m.17394	1
cds.Camellia_sinensis.comp16020_c1_seq1|m.44702	1
cds.Camellia_sinensis.comp16030_c0_seq1|m.20464	1
cds.Camellia_sinensis.comp16110_c0_seq1|m.43593	1
cds.Camellia_sinensis.comp16154_c0_seq1|m.42494	1
cds.Camellia_sinensis.comp16161_c0_seq1|m.34022	1
cds.Camellia_sinensis.comp16588_c0_seq1|m.38680	1
cds.Camellia_sinensis.comp16665_c1_seq1|m.38592	1
cds.Camellia_sinensis.comp16688_c0_seq1|m.25660	1
cds.Camellia_sinensis.comp16766_c0_seq1|m.28858	1
cds.Camellia_sinensis.comp16769_c0_seq1|m.31560	1
cds.Camellia_sinensis.comp16821_c0_seq1|m.45046	1
cds.Camellia_sinensis.comp16881_c0_seq1|m.43054	1
cds.Camellia_sinensis.comp16963_c0_seq1|m.38523	1
cds.Camellia_sinensis.comp16976_c0_seq1|m.36981	1
cds.Camellia_sinensis.comp17061_c0_seq1|m.30094	1
cds.Camellia_sinensis.comp17087_c0_seq2|m.37580	1
cds.Camellia_sinensis.comp17139_c0_seq1|m.20771	1
cds.Camellia_sinensis.comp17285_c0_seq1|m.21253	1
cds.Camellia_sinensis.comp17289_c0_seq1|m.33204	1
cds.Camellia_sinensis.comp17330_c0_seq1|m.25747	1
cds.Camellia_sinensis.comp17723_c0_seq1|m.35916	1
cds.Camellia_sinensis.comp17725_c0_seq1|m.42198	1
cds.Camellia_sinensis.comp17766_c0_seq1|m.51155	1
cds.Camellia_sinensis.comp17862_c0_seq1|m.51544	1
cds.Camellia_sinensis.comp17865_c0_seq1|m.38533	1
cds.Camellia_sinensis.comp18017_c1_seq1|m.55054	1
cds.Camellia_sinensis.comp18157_c0_seq1|m.44976	1
cds.Camellia_sinensis.comp18302_c0_seq1|m.26529	1
cds.Camellia_sinensis.comp18428_c0_seq1|m.45049	1
cds.Camellia_sinensis.comp18488_c0_seq1|m.48004	1
cds.Camellia_sinensis.comp18528_c0_seq1|m.38980	1
cds.Camellia_sinensis.comp18571_c0_seq1|m.11928	1
cds.Camellia_sinensis.comp18626_c0_seq1|m.19241	1
cds.Camellia_sinensis.comp18707_c0_seq1|m.44851	1
cds.Camellia_sinensis.comp18719_c0_seq1|m.23468	1
cds.Camellia_sinensis.comp18724_c0_seq1|m.36095	1
cds.Camellia_sinensis.comp18746_c0_seq1|m.37469	1
cds.Camellia_sinensis.comp18859_c0_seq1|m.26458	1
cds.Camellia_sinensis.comp18914_c0_seq1|m.37497	1
cds.Camellia_sinensis.comp18951_c0_seq1|m.49344	1
cds.Camellia_sinensis.comp19092_c0_seq1|m.34528	1
cds.Camellia_sinensis.comp19342_c0_seq1|m.8600	1
cds.Camellia_sinensis.comp19463_c0_seq1|m.40348	1
cds.Camellia_sinensis.comp19532_c0_seq1|m.38865	1
cds.Camellia_sinensis.comp19702_c0_seq1|m.40855	1
cds.Camellia_sinensis.comp19939_c0_seq1|m.14793	1
cds.Camellia_sinensis.comp20071_c0_seq1|m.17552	1
cds.Camellia_sinensis.comp20082_c1_seq1|m.14890	1
cds.Camellia_sinensis.comp20197_c0_seq1|m.39887	1
cds.Camellia_sinensis.comp20217_c0_seq1|m.48764	1
cds.Camellia_sinensis.comp20228_c0_seq1|m.42581	1
cds.Camellia_sinensis.comp20346_c0_seq1|m.45093	1
cds.Camellia_sinensis.comp20347_c0_seq1|m.30439	1
cds.Camellia_sinensis.comp20349_c0_seq2|m.32225	1
cds.Camellia_sinensis.comp20350_c0_seq1|m.20984	1
cds.Camellia_sinensis.comp20369_c0_seq1|m.35674	1
cds.Camellia_sinensis.comp20376_c0_seq1|m.42835	1
cds.Camellia_sinensis.comp20436_c0_seq1|m.16763	1
cds.Camellia_sinensis.comp20463_c0_seq1|m.19640	1
cds.Camellia_sinensis.comp20478_c0_seq1|m.32271	1
cds.Camellia_sinensis.comp20489_c0_seq2|m.22330	1
cds.Camellia_sinensis.comp20504_c0_seq1|m.22343	1
cds.Camellia_sinensis.comp20504_c0_seq2|m.31348	1
cds.Camellia_sinensis.comp20539_c0_seq1|m.30179	1
cds.Camellia_sinensis.comp20551_c0_seq1|m.32591	1
cds.Camellia_sinensis.comp20572_c0_seq1|m.45714	1
cds.Camellia_sinensis.comp20592_c0_seq2|m.49303	1
cds.Camellia_sinensis.comp20608_c0_seq1|m.16069	1
cds.Camellia_sinensis.comp20624_c0_seq1|m.11184	1
cds.Camellia_sinensis.comp20625_c0_seq1|m.16923	1
cds.Camellia_sinensis.comp20631_c0_seq1|m.25567	1
cds.Camellia_sinensis.comp20634_c0_seq1|m.34445	1
cds.Camellia_sinensis.comp20635_c0_seq1|m.28179	1
cds.Camellia_sinensis.comp20649_c0_seq1|m.31482	1
cds.Camellia_sinensis.comp20685_c0_seq2|m.34273	1
cds.Camellia_sinensis.comp20690_c0_seq1|m.20417	1
cds.Camellia_sinensis.comp20696_c0_seq1|m.14529	1
cds.Camellia_sinensis.comp20712_c1_seq1|m.35145	1
cds.Camellia_sinensis.comp20738_c0_seq2|m.26613	1
cds.Camellia_sinensis.comp20756_c0_seq1|m.21710	1
cds.Camellia_sinensis.comp20763_c0_seq2|m.44518	1
cds.Camellia_sinensis.comp20772_c0_seq1|m.32739	1
cds.Camellia_sinensis.comp20783_c0_seq1|m.41641	1
cds.Camellia_sinensis.comp20786_c0_seq1|m.22268	1
cds.Camellia_sinensis.comp20807_c0_seq2|m.52164	1
cds.Camellia_sinensis.comp20846_c0_seq1|m.30367	1
cds.Camellia_sinensis.comp20851_c0_seq1|m.29429	1
cds.Camellia_sinensis.comp20882_c0_seq1|m.11112	1
cds.Camellia_sinensis.comp20904_c0_seq1|m.35646	1
cds.Camellia_sinensis.comp20923_c0_seq1|m.1885	1
cds.Camellia_sinensis.comp20938_c0_seq1|m.40912	1
cds.Camellia_sinensis.comp20939_c0_seq1|m.24698	1
cds.Camellia_sinensis.comp20950_c0_seq1|m.28165	1
cds.Camellia_sinensis.comp20963_c0_seq1|m.22852	1
cds.Camellia_sinensis.comp20976_c0_seq1|m.44117	1
cds.Camellia_sinensis.comp20979_c0_seq1|m.1889	1
cds.Camellia_sinensis.comp21017_c0_seq1|m.40078	1
cds.Camellia_sinensis.comp21018_c0_seq1|m.6880	1
cds.Camellia_sinensis.comp21024_c0_seq1|m.14426	1
cds.Camellia_sinensis.comp21045_c0_seq1|m.37610	1
cds.Camellia_sinensis.comp21052_c0_seq1|m.35948	1
cds.Camellia_sinensis.comp21053_c0_seq1|m.8628	1
cds.Camellia_sinensis.comp21115_c0_seq1|m.30691	1
cds.Camellia_sinensis.comp21350_c0_seq2|m.15219	1
cds.Camellia_sinensis.comp21392_c0_seq2|m.8276	1
cds.Camellia_sinensis.comp21610_c0_seq1|m.10485	1
cds.Camellia_sinensis.comp21721_c0_seq4|m.37998	1
cds.Camellia_sinensis.comp22253_c0_seq1|m.45388	1
cds.Camellia_sinensis.comp23185_c0_seq1|m.52057	1
cds.Camellia_sinensis.comp23469_c0_seq2|m.34279	1
cds.Camellia_sinensis.comp23492_c0_seq1|m.39466	1
cds.Camellia_sinensis.comp23511_c0_seq1|m.35001	1
cds.Camellia_sinensis.comp23543_c0_seq1|m.33026	1
cds.Camellia_sinensis.comp23549_c0_seq1|m.33670	1
cds.Camellia_sinensis.comp23604_c0_seq1|m.10644	1
cds.Camellia_sinensis.comp23618_c0_seq1|m.33504	1
cds.Camellia_sinensis.comp23691_c0_seq1|m.18836	1
cds.Camellia_sinensis.comp23719_c0_seq1|m.9918	1
cds.Camellia_sinensis.comp23814_c0_seq1|m.30203	1
cds.Camellia_sinensis.comp23849_c0_seq15|m.12318	1
cds.Camellia_sinensis.comp23854_c0_seq1|m.38600	1
cds.Camellia_sinensis.comp23887_c0_seq2|m.17749	1
cds.Camellia_sinensis.comp23914_c0_seq1|m.17817	1
cds.Camellia_sinensis.comp23929_c0_seq1|m.31994	1
cds.Camellia_sinensis.comp23930_c0_seq1|m.9730	1
cds.Camellia_sinensis.comp24048_c0_seq3|m.28524	1
cds.Camellia_sinensis.comp24050_c0_seq1|m.19288	1
cds.Camellia_sinensis.comp24053_c0_seq4|m.11135	1
cds.Camellia_sinensis.comp24068_c0_seq1|m.34682	1
cds.Camellia_sinensis.comp24163_c0_seq1|m.42497	1
cds.Camellia_sinensis.comp24176_c0_seq1|m.23265	1
cds.Camellia_sinensis.comp24207_c0_seq1|m.26848	1
cds.Camellia_sinensis.comp24234_c0_seq3|m.46114	1
cds.Camellia_sinensis.comp24266_c0_seq1|m.41470	1
cds.Camellia_sinensis.comp24333_c0_seq1|m.26821	1
cds.Camellia_sinensis.comp24397_c0_seq1|m.33080	1
cds.Camellia_sinensis.comp24411_c0_seq1|m.4822	1
cds.Camellia_sinensis.comp24411_c0_seq1|m.4823	1
cds.Camellia_sinensis.comp24412_c0_seq2|m.45149	1
cds.Camellia_sinensis.comp24413_c0_seq3|m.43397	1
cds.Camellia_sinensis.comp24440_c0_seq1|m.28957	1
cds.Camellia_sinensis.comp24528_c0_seq1|m.3142	1
cds.Camellia_sinensis.comp24556_c0_seq1|m.40240	1
cds.Camellia_sinensis.comp24569_c0_seq1|m.41022	1
cds.Camellia_sinensis.comp24569_c0_seq2|m.50549	1
cds.Camellia_sinensis.comp24649_c0_seq2|m.24638	1
cds.Camellia_sinensis.comp24691_c0_seq1|m.35394	1
cds.Camellia_sinensis.comp24697_c0_seq1|m.34694	1
cds.Camellia_sinensis.comp24714_c0_seq1|m.50851	1
cds.Camellia_sinensis.comp24910_c0_seq1|m.13295	1
cds.Camellia_sinensis.comp24958_c0_seq1|m.31985	1
cds.Camellia_sinensis.comp25031_c0_seq1|m.16523	1
cds.Camellia_sinensis.comp25035_c0_seq1|m.34370	1
cds.Camellia_sinensis.comp25036_c0_seq1|m.20734	1
cds.Camellia_sinensis.comp25052_c0_seq1|m.4227	1
cds.Camellia_sinensis.comp25068_c0_seq1|m.31453	1
cds.Camellia_sinensis.comp25087_c0_seq1|m.41266	1
cds.Camellia_sinensis.comp25092_c0_seq2|m.43164	1
cds.Camellia_sinensis.comp25164_c0_seq3|m.24641	1
cds.Camellia_sinensis.comp25199_c0_seq1|m.17068	1
cds.Camellia_sinensis.comp25234_c0_seq1|m.45771	1
cds.Camellia_sinensis.comp25316_c0_seq1|m.8737	1
cds.Camellia_sinensis.comp25370_c0_seq1|m.26624	1
cds.Camellia_sinensis.comp25442_c0_seq1|m.40798	1
cds.Camellia_sinensis.comp25446_c0_seq1|m.13292	1
cds.Camellia_sinensis.comp25497_c0_seq1|m.43426	1
cds.Camellia_sinensis.comp25540_c0_seq1|m.38260	1
cds.Camellia_sinensis.comp25549_c0_seq1|m.3438	1
cds.Camellia_sinensis.comp25559_c0_seq1|m.36815	1
cds.Camellia_sinensis.comp25692_c0_seq1|m.23212	1
cds.Camellia_sinensis.comp25697_c0_seq1|m.5308	1
cds.Camellia_sinensis.comp25724_c0_seq2|m.44787	1
cds.Camellia_sinensis.comp25819_c1_seq1|m.34973	1
cds.Camellia_sinensis.comp25857_c0_seq1|m.29195	1
cds.Camellia_sinensis.comp25862_c0_seq1|m.10282	1
cds.Camellia_sinensis.comp25868_c0_seq1|m.24454	1
cds.Camellia_sinensis.comp25886_c0_seq2|m.41532	1
cds.Camellia_sinensis.comp25901_c0_seq1|m.25404	1
cds.Camellia_sinensis.comp25913_c0_seq1|m.35215	1
cds.Camellia_sinensis.comp25987_c0_seq1|m.41894	1
cds.Camellia_sinensis.comp25990_c0_seq1|m.47421	1
cds.Camellia_sinensis.comp25995_c0_seq1|m.33788	1
cds.Camellia_sinensis.comp26010_c0_seq1|m.30863	1
cds.Camellia_sinensis.comp26013_c0_seq1|m.23914	1
cds.Camellia_sinensis.comp26042_c0_seq2|m.31341	1
cds.Camellia_sinensis.comp26059_c0_seq1|m.33749	1
cds.Camellia_sinensis.comp26061_c0_seq1|m.36997	1
cds.Camellia_sinensis.comp26096_c0_seq1|m.41617	1
cds.Camellia_sinensis.comp26102_c0_seq4|m.51931	1
cds.Camellia_sinensis.comp26118_c0_seq1|m.40510	1
cds.Camellia_sinensis.comp26184_c0_seq1|m.32281	1
cds.Camellia_sinensis.comp26199_c0_seq1|m.17298	1
cds.Camellia_sinensis.comp26248_c0_seq1|m.28827	1
cds.Camellia_sinensis.comp26251_c0_seq1|m.32703	1
cds.Camellia_sinensis.comp26268_c0_seq1|m.37228	1
cds.Camellia_sinensis.comp26273_c0_seq1|m.33649	1
cds.Camellia_sinensis.comp26309_c0_seq1|m.35452	1
cds.Camellia_sinensis.comp26404_c0_seq1|m.35741	1
cds.Camellia_sinensis.comp26464_c0_seq1|m.23457	1
cds.Camellia_sinensis.comp26477_c0_seq1|m.45240	1
cds.Camellia_sinensis.comp26513_c0_seq2|m.30635	1
cds.Camellia_sinensis.comp26531_c0_seq1|m.8009	1
cds.Camellia_sinensis.comp26584_c0_seq2|m.37309	1
cds.Camellia_sinensis.comp26592_c1_seq1|m.15592	1
cds.Camellia_sinensis.comp26604_c0_seq2|m.14818	1
cds.Camellia_sinensis.comp26614_c0_seq1|m.15318	1
cds.Camellia_sinensis.comp26630_c0_seq1|m.40606	1
cds.Camellia_sinensis.comp26664_c1_seq1|m.34799	1
cds.Camellia_sinensis.comp26685_c0_seq3|m.18193	1
cds.Camellia_sinensis.comp26707_c0_seq1|m.474	1
cds.Camellia_sinensis.comp26732_c0_seq1|m.22473	1
cds.Camellia_sinensis.comp26779_c0_seq1|m.29675	1
cds.Camellia_sinensis.comp26779_c0_seq2|m.30767	1
cds.Camellia_sinensis.comp26785_c0_seq1|m.34625	1
cds.Camellia_sinensis.comp26789_c0_seq2|m.42230	1
cds.Camellia_sinensis.comp26795_c0_seq1|m.42493	1
cds.Camellia_sinensis.comp26832_c0_seq2|m.43366	1
cds.Camellia_sinensis.comp26854_c0_seq2|m.50755	1
cds.Camellia_sinensis.comp26867_c0_seq1|m.23170	1
cds.Camellia_sinensis.comp26874_c0_seq3|m.40819	1
cds.Camellia_sinensis.comp26888_c0_seq1|m.47435	1
cds.Camellia_sinensis.comp26914_c0_seq1|m.26134	1
cds.Camellia_sinensis.comp26980_c0_seq1|m.12038	1
cds.Camellia_sinensis.comp26991_c0_seq2|m.33800	1
cds.Camellia_sinensis.comp27022_c0_seq1|m.35616	1
cds.Camellia_sinensis.comp27029_c0_seq2|m.32112	1
cds.Camellia_sinensis.comp27037_c0_seq1|m.58749	1
cds.Camellia_sinensis.comp27046_c0_seq1|m.56718	1
cds.Camellia_sinensis.comp27064_c0_seq1|m.17481	1
cds.Camellia_sinensis.comp27076_c0_seq1|m.35798	1
cds.Camellia_sinensis.comp27102_c0_seq1|m.14624	1
cds.Camellia_sinensis.comp27112_c0_seq1|m.40457	1
cds.Camellia_sinensis.comp27114_c0_seq1|m.26893	1
cds.Camellia_sinensis.comp27140_c0_seq1|m.23629	1
cds.Camellia_sinensis.comp27153_c0_seq2|m.24249	1
cds.Camellia_sinensis.comp27166_c0_seq1|m.22873	1
cds.Camellia_sinensis.comp27182_c0_seq1|m.41959	1
cds.Camellia_sinensis.comp27190_c0_seq2|m.27972	1
cds.Camellia_sinensis.comp27212_c0_seq1|m.12901	1
cds.Camellia_sinensis.comp27275_c0_seq2|m.35346	1
cds.Camellia_sinensis.comp27292_c0_seq1|m.33110	1
cds.Camellia_sinensis.comp27300_c1_seq1|m.38184	1
cds.Camellia_sinensis.comp27339_c0_seq5|m.45122	1
cds.Camellia_sinensis.comp27369_c0_seq2|m.41742	1
cds.Camellia_sinensis.comp27372_c0_seq1|m.36694	1
cds.Camellia_sinensis.comp27381_c0_seq1|m.37044	1
cds.Camellia_sinensis.comp27469_c0_seq1|m.34207	1
cds.Camellia_sinensis.comp27480_c0_seq2|m.34221	1
cds.Camellia_sinensis.comp27502_c0_seq1|m.16363	1
cds.Camellia_sinensis.comp27508_c0_seq1|m.20620	1
cds.Camellia_sinensis.comp27537_c0_seq1|m.15290	1
cds.Camellia_sinensis.comp27557_c0_seq2|m.24018	1
cds.Camellia_sinensis.comp27580_c0_seq1|m.32417	1
cds.Camellia_sinensis.comp27630_c0_seq2|m.38611	1
cds.Camellia_sinensis.comp27636_c0_seq1|m.40910	1
cds.Camellia_sinensis.comp27726_c0_seq3|m.42491	1
cds.Camellia_sinensis.comp27858_c0_seq1|m.48802	1
cds.Camellia_sinensis.comp27864_c0_seq1|m.32651	1
cds.Camellia_sinensis.comp27877_c0_seq1|m.49510	1
cds.Camellia_sinensis.comp27898_c0_seq1|m.15788	1
cds.Camellia_sinensis.comp27901_c0_seq2|m.31790	1
cds.Camellia_sinensis.comp27903_c0_seq1|m.9824	1
cds.Camellia_sinensis.comp27937_c0_seq1|m.11367	1
cds.Camellia_sinensis.comp27982_c0_seq1|m.46320	1
cds.Camellia_sinensis.comp27995_c0_seq2|m.34073	1
cds.Camellia_sinensis.comp28022_c0_seq1|m.46866	1
cds.Camellia_sinensis.comp28025_c0_seq2|m.41004	1
cds.Camellia_sinensis.comp28155_c0_seq1|m.11399	1
cds.Camellia_sinensis.comp28163_c0_seq1|m.22370	1
cds.Camellia_sinensis.comp28166_c0_seq2|m.26709	1
cds.Camellia_sinensis.comp28215_c0_seq8|m.14740	1
cds.Camellia_sinensis.comp28223_c0_seq1|m.29677	1
cds.Camellia_sinensis.comp28225_c0_seq1|m.30489	1
cds.Camellia_sinensis.comp28234_c0_seq1|m.37114	1
cds.Camellia_sinensis.comp28244_c0_seq1|m.32818	1
cds.Camellia_sinensis.comp28297_c0_seq1|m.31083	1
cds.Camellia_sinensis.comp28303_c2_seq1|m.19063	1
cds.Camellia_sinensis.comp28333_c0_seq1|m.25292	1
cds.Camellia_sinensis.comp28341_c0_seq2|m.49807	1
cds.Camellia_sinensis.comp28364_c1_seq1|m.34723	1
cds.Camellia_sinensis.comp28373_c0_seq1|m.22341	1
cds.Camellia_sinensis.comp28406_c0_seq1|m.27823	1
cds.Camellia_sinensis.comp28415_c0_seq1|m.12957	1
cds.Camellia_sinensis.comp28451_c0_seq4|m.34490	1
cds.Camellia_sinensis.comp28458_c0_seq1|m.11409	1
cds.Camellia_sinensis.comp28472_c0_seq2|m.38741	1
cds.Camellia_sinensis.comp28481_c0_seq2|m.48310	1
cds.Camellia_sinensis.comp28507_c0_seq1|m.16806	1
cds.Camellia_sinensis.comp28510_c0_seq1|m.34868	1
cds.Camellia_sinensis.comp28520_c0_seq1|m.30390	1
cds.Camellia_sinensis.comp28534_c0_seq1|m.8188	1
cds.Camellia_sinensis.comp28614_c0_seq1|m.4055	1
cds.Camellia_sinensis.comp28640_c0_seq7|m.14707	1
cds.Camellia_sinensis.comp28660_c0_seq1|m.35924	1
cds.Camellia_sinensis.comp28706_c0_seq1|m.43479	1
cds.Camellia_sinensis.comp28715_c0_seq1|m.16881	1
cds.Camellia_sinensis.comp28738_c0_seq1|m.3616	1
cds.Camellia_sinensis.comp28780_c0_seq1|m.33527	1
cds.Camellia_sinensis.comp28786_c0_seq1|m.32971	1
cds.Camellia_sinensis.comp28793_c0_seq1|m.14957	1
cds.Camellia_sinensis.comp28835_c0_seq1|m.35332	1
cds.Camellia_sinensis.comp28838_c0_seq1|m.20483	1
cds.Camellia_sinensis.comp28875_c0_seq1|m.29363	1
cds.Camellia_sinensis.comp28891_c0_seq1|m.36773	1
cds.Camellia_sinensis.comp28901_c0_seq1|m.42012	1
cds.Camellia_sinensis.comp28935_c0_seq2|m.57987	1
cds.Camellia_sinensis.comp28958_c0_seq1|m.27619	1
cds.Camellia_sinensis.comp28980_c0_seq4|m.400	1
cds.Camellia_sinensis.comp28980_c0_seq4|m.401	1
cds.Camellia_sinensis.comp28980_c0_seq4|m.404	1
cds.Camellia_sinensis.comp28984_c0_seq2|m.46176	1
cds.Camellia_sinensis.comp29013_c0_seq1|m.15937	1
cds.Camellia_sinensis.comp29052_c0_seq1|m.19282	1
cds.Camellia_sinensis.comp29075_c0_seq1|m.18691	1
cds.Camellia_sinensis.comp29077_c0_seq1|m.32270	1
cds.Camellia_sinensis.comp290962_c0_seq1|m.53075	1
cds.Camellia_sinensis.comp29105_c0_seq1|m.19191	1
cds.Camellia_sinensis.comp29121_c0_seq1|m.33698	1
cds.Camellia_sinensis.comp29142_c0_seq1|m.8850	1
cds.Camellia_sinensis.comp29144_c0_seq1|m.14277	1
cds.Camellia_sinensis.comp29158_c0_seq1|m.36360	1
cds.Camellia_sinensis.comp29164_c0_seq1|m.34097	1
cds.Camellia_sinensis.comp29178_c0_seq1|m.22814	1
cds.Camellia_sinensis.comp29188_c0_seq2|m.30395	1
cds.Camellia_sinensis.comp29189_c0_seq3|m.31238	1
cds.Camellia_sinensis.comp29226_c0_seq1|m.37213	1
cds.Camellia_sinensis.comp29250_c0_seq1|m.23795	1
cds.Camellia_sinensis.comp29274_c0_seq1|m.16753	1
cds.Camellia_sinensis.comp29373_c0_seq2|m.37564	1
cds.Camellia_sinensis.comp29390_c0_seq1|m.22240	1
cds.Camellia_sinensis.comp29392_c1_seq1|m.17930	1
cds.Camellia_sinensis.comp29398_c0_seq1|m.19933	1
cds.Camellia_sinensis.comp29442_c0_seq1|m.19625	1
cds.Camellia_sinensis.comp29453_c0_seq2|m.21808	1
cds.Camellia_sinensis.comp29496_c0_seq1|m.42327	1
cds.Camellia_sinensis.comp29548_c0_seq1|m.22053	1
cds.Camellia_sinensis.comp29607_c0_seq1|m.41648	1
cds.Camellia_sinensis.comp29628_c0_seq1|m.32748	1
cds.Camellia_sinensis.comp29649_c0_seq1|m.4775	1
cds.Camellia_sinensis.comp29859_c0_seq1|m.23082	1
cds.Camellia_sinensis.comp29903_c0_seq2|m.17109	1
cds.Camellia_sinensis.comp29920_c0_seq1|m.35534	1
cds.Camellia_sinensis.comp29937_c0_seq3|m.12662	1
cds.Camellia_sinensis.comp29939_c0_seq2|m.19375	1
cds.Camellia_sinensis.comp29947_c0_seq2|m.16040	1
cds.Camellia_sinensis.comp29954_c0_seq2|m.42248	1
cds.Camellia_sinensis.comp30004_c2_seq1|m.2687	1
cds.Camellia_sinensis.comp30018_c0_seq1|m.25032	1
cds.Camellia_sinensis.comp30020_c0_seq1|m.23866	1
cds.Camellia_sinensis.comp30049_c0_seq1|m.26651	1
cds.Camellia_sinensis.comp30091_c0_seq1|m.32600	1
cds.Camellia_sinensis.comp30121_c0_seq1|m.23941	1
cds.Camellia_sinensis.comp30123_c0_seq4|m.42440	1
cds.Camellia_sinensis.comp30143_c0_seq2|m.34793	1
cds.Camellia_sinensis.comp30146_c0_seq3|m.22372	1
cds.Camellia_sinensis.comp30190_c0_seq1|m.10899	1
cds.Camellia_sinensis.comp30197_c0_seq1|m.31887	1
cds.Camellia_sinensis.comp30200_c1_seq1|m.43417	1
cds.Camellia_sinensis.comp30210_c1_seq1|m.22782	1
cds.Camellia_sinensis.comp30219_c0_seq1|m.27886	1
cds.Camellia_sinensis.comp30223_c0_seq3|m.43652	1
cds.Camellia_sinensis.comp30237_c0_seq1|m.7416	1
cds.Camellia_sinensis.comp30238_c0_seq1|m.38070	1
cds.Camellia_sinensis.comp30240_c0_seq4|m.32227	1
cds.Camellia_sinensis.comp30261_c0_seq1|m.17853	1
cds.Camellia_sinensis.comp30341_c2_seq9|m.44946	1
cds.Camellia_sinensis.comp30375_c0_seq1|m.15500	1
cds.Camellia_sinensis.comp30386_c0_seq1|m.16307	1
cds.Camellia_sinensis.comp30390_c0_seq1|m.29285	1
cds.Camellia_sinensis.comp30402_c0_seq2|m.38034	1
cds.Camellia_sinensis.comp30402_c0_seq3|m.46558	1
cds.Camellia_sinensis.comp30405_c0_seq2|m.5927	1
cds.Camellia_sinensis.comp30411_c1_seq2|m.34917	1
cds.Camellia_sinensis.comp30426_c0_seq1|m.40832	1
cds.Camellia_sinensis.comp30427_c0_seq1|m.28594	1
cds.Camellia_sinensis.comp30428_c0_seq1|m.32708	1
cds.Camellia_sinensis.comp30434_c0_seq1|m.24447	1
cds.Camellia_sinensis.comp30443_c0_seq2|m.35514	1
cds.Camellia_sinensis.comp30451_c0_seq1|m.44919	1
cds.Camellia_sinensis.comp30453_c0_seq1|m.32376	1
cds.Camellia_sinensis.comp30465_c2_seq1|m.29438	1
cds.Camellia_sinensis.comp30471_c0_seq3|m.42374	1
cds.Camellia_sinensis.comp30472_c3_seq2|m.23353	1
cds.Camellia_sinensis.comp30480_c0_seq1|m.35013	1
cds.Camellia_sinensis.comp30526_c0_seq1|m.17626	1
cds.Camellia_sinensis.comp30561_c0_seq1|m.15465	1
cds.Camellia_sinensis.comp30573_c0_seq2|m.39452	1
cds.Camellia_sinensis.comp30622_c0_seq1|m.27600	1
cds.Camellia_sinensis.comp30630_c0_seq4|m.11210	1
cds.Camellia_sinensis.comp30641_c0_seq2|m.27057	1
cds.Camellia_sinensis.comp30689_c0_seq2|m.30087	1
cds.Camellia_sinensis.comp30718_c0_seq1|m.34563	1
cds.Camellia_sinensis.comp30740_c0_seq1|m.25589	1
cds.Camellia_sinensis.comp30783_c0_seq1|m.21833	1
cds.Camellia_sinensis.comp30808_c1_seq1|m.17845	1
cds.Camellia_sinensis.comp30825_c0_seq1|m.25137	1
cds.Camellia_sinensis.comp30869_c1_seq13|m.42423	1
cds.Camellia_sinensis.comp30895_c0_seq3|m.33234	1
cds.Camellia_sinensis.comp30907_c0_seq3|m.36059	1
cds.Camellia_sinensis.comp30927_c0_seq1|m.23873	1
cds.Camellia_sinensis.comp30939_c0_seq1|m.5098	1
cds.Camellia_sinensis.comp30941_c0_seq1|m.40634	1
cds.Camellia_sinensis.comp30974_c0_seq1|m.26333	1
cds.Camellia_sinensis.comp30980_c0_seq2|m.28639	1
cds.Camellia_sinensis.comp31035_c0_seq1|m.19017	1
cds.Camellia_sinensis.comp31058_c0_seq2|m.10105	1
cds.Camellia_sinensis.comp31076_c0_seq1|m.8629	1
cds.Camellia_sinensis.comp31090_c0_seq1|m.34311	1
cds.Camellia_sinensis.comp31119_c0_seq1|m.23072	1
cds.Camellia_sinensis.comp31199_c0_seq1|m.41911	1
cds.Camellia_sinensis.comp31205_c1_seq1|m.18720	1
cds.Camellia_sinensis.comp31222_c1_seq1|m.35525	1
cds.Camellia_sinensis.comp31222_c2_seq1|m.42949	1
cds.Camellia_sinensis.comp31226_c0_seq1|m.36088	1
cds.Camellia_sinensis.comp31261_c0_seq1|m.13115	1
cds.Camellia_sinensis.comp31278_c0_seq3|m.47850	1
cds.Camellia_sinensis.comp31287_c0_seq12|m.42513	1
cds.Camellia_sinensis.comp31310_c0_seq1|m.36302	1
cds.Camellia_sinensis.comp31317_c0_seq4|m.32500	1
cds.Camellia_sinensis.comp31353_c0_seq4|m.6313	1
cds.Camellia_sinensis.comp31409_c0_seq1|m.27497	1
cds.Camellia_sinensis.comp31420_c0_seq1|m.35718	1
cds.Camellia_sinensis.comp31428_c0_seq1|m.16859	1
cds.Camellia_sinensis.comp31460_c0_seq2|m.25425	1
cds.Camellia_sinensis.comp31476_c0_seq4|m.36181	1
cds.Camellia_sinensis.comp31487_c0_seq3|m.39381	1
cds.Camellia_sinensis.comp31489_c0_seq1|m.25731	1
cds.Camellia_sinensis.comp31510_c0_seq5|m.37881	1
cds.Camellia_sinensis.comp31528_c0_seq1|m.9279	1
cds.Camellia_sinensis.comp31572_c0_seq2|m.39642	1
cds.Camellia_sinensis.comp31578_c0_seq1|m.35975	1
cds.Camellia_sinensis.comp31586_c1_seq5|m.40052	1
cds.Camellia_sinensis.comp31623_c0_seq1|m.27138	1
cds.Camellia_sinensis.comp31638_c0_seq1|m.17824	1
cds.Camellia_sinensis.comp31652_c0_seq1|m.6918	1
cds.Camellia_sinensis.comp31662_c0_seq3|m.59004	1
cds.Camellia_sinensis.comp31767_c1_seq1|m.31627	1
cds.Camellia_sinensis.comp31774_c0_seq1|m.11570	1
cds.Camellia_sinensis.comp31806_c0_seq2|m.39184	1
cds.Camellia_sinensis.comp31810_c0_seq1|m.6257	1
cds.Camellia_sinensis.comp31810_c0_seq2|m.6850	1
cds.Camellia_sinensis.comp31817_c0_seq2|m.7904	1
cds.Camellia_sinensis.comp31831_c0_seq4|m.21767	1
cds.Camellia_sinensis.comp31839_c1_seq1|m.12074	1
cds.Camellia_sinensis.comp31860_c0_seq1|m.5968	1
cds.Camellia_sinensis.comp31866_c0_seq2|m.17974	1
cds.Camellia_sinensis.comp31876_c1_seq9|m.17023	1
cds.Camellia_sinensis.comp31888_c0_seq3|m.42433	1
cds.Camellia_sinensis.comp31897_c0_seq5|m.20303	1
cds.Camellia_sinensis.comp31897_c0_seq5|m.20304	1
cds.Camellia_sinensis.comp31900_c0_seq1|m.9317	1
cds.Camellia_sinensis.comp31909_c0_seq1|m.17647	1
cds.Camellia_sinensis.comp31913_c0_seq1|m.21576	1
cds.Camellia_sinensis.comp31957_c0_seq1|m.21585	1
cds.Camellia_sinensis.comp31973_c2_seq3|m.30408	1
cds.Camellia_sinensis.comp31984_c1_seq4|m.33674	1
cds.Camellia_sinensis.comp31990_c0_seq7|m.29968	1
cds.Camellia_sinensis.comp32014_c0_seq2|m.20692	1
cds.Camellia_sinensis.comp32035_c0_seq1|m.16047	1
cds.Camellia_sinensis.comp32047_c1_seq3|m.53652	1
cds.Camellia_sinensis.comp32072_c0_seq2|m.9179	1
cds.Camellia_sinensis.comp32142_c0_seq1|m.26960	1
cds.Camellia_sinensis.comp32188_c0_seq1|m.41118	1
cds.Camellia_sinensis.comp32189_c0_seq1|m.16263	1
cds.Camellia_sinensis.comp32212_c1_seq2|m.3839	1
cds.Camellia_sinensis.comp32214_c0_seq1|m.34384	1
cds.Camellia_sinensis.comp32220_c0_seq2|m.17012	1
cds.Camellia_sinensis.comp32222_c0_seq2|m.20053	1
cds.Camellia_sinensis.comp32234_c0_seq1|m.25972	1
cds.Camellia_sinensis.comp32254_c0_seq1|m.30872	1
cds.Camellia_sinensis.comp32262_c1_seq1|m.35881	1
cds.Camellia_sinensis.comp32268_c0_seq1|m.39007	1
cds.Camellia_sinensis.comp32304_c0_seq1|m.3255	1
cds.Camellia_sinensis.comp32321_c0_seq1|m.22581	1
cds.Camellia_sinensis.comp32335_c0_seq1|m.14824	1
cds.Camellia_sinensis.comp32387_c0_seq1|m.7300	1
cds.Camellia_sinensis.comp32405_c1_seq1|m.5060	1
cds.Camellia_sinensis.comp32444_c0_seq1|m.4295	1
cds.Camellia_sinensis.comp32484_c0_seq1|m.2123	1
cds.Camellia_sinensis.comp32516_c0_seq2|m.49481	1
cds.Camellia_sinensis.comp32527_c0_seq1|m.8978	1
cds.Camellia_sinensis.comp32537_c0_seq5|m.16986	1
cds.Camellia_sinensis.comp32591_c0_seq1|m.18528	1
cds.Camellia_sinensis.comp32598_c0_seq1|m.32571	1
cds.Camellia_sinensis.comp32625_c0_seq1|m.1157	1
cds.Camellia_sinensis.comp32626_c2_seq1|m.40398	1
cds.Camellia_sinensis.comp32640_c0_seq1|m.17669	1
cds.Camellia_sinensis.comp32667_c0_seq5|m.49134	1
cds.Camellia_sinensis.comp32669_c0_seq1|m.22867	1
cds.Camellia_sinensis.comp32694_c0_seq3|m.27655	1
cds.Camellia_sinensis.comp32699_c0_seq1|m.25218	1
cds.Camellia_sinensis.comp32701_c0_seq1|m.13827	1
cds.Camellia_sinensis.comp32702_c0_seq14|m.38973	1
cds.Camellia_sinensis.comp32709_c0_seq2|m.50782	1
cds.Camellia_sinensis.comp32709_c3_seq2|m.49661	1
cds.Camellia_sinensis.comp32716_c0_seq2|m.17812	1
cds.Camellia_sinensis.comp32717_c0_seq1|m.34599	1
cds.Camellia_sinensis.comp32724_c0_seq4|m.29116	1
cds.Camellia_sinensis.comp32800_c0_seq1|m.3897	1
cds.Camellia_sinensis.comp32800_c0_seq5|m.39195	1
cds.Camellia_sinensis.comp32801_c0_seq3|m.30883	1
cds.Camellia_sinensis.comp32814_c0_seq8|m.27326	1
cds.Camellia_sinensis.comp32820_c0_seq1|m.30501	1
cds.Camellia_sinensis.comp32872_c0_seq11|m.40246	1
cds.Camellia_sinensis.comp3287_c0_seq1|m.46282	1
cds.Camellia_sinensis.comp32891_c1_seq3|m.39628	1
cds.Camellia_sinensis.comp32920_c0_seq3|m.41273	1
cds.Camellia_sinensis.comp32921_c0_seq1|m.22018	1
cds.Camellia_sinensis.comp32936_c1_seq1|m.15922	1
cds.Camellia_sinensis.comp32944_c0_seq2|m.12177	1
cds.Camellia_sinensis.comp32958_c0_seq1|m.15709	1
cds.Camellia_sinensis.comp32966_c0_seq5|m.53146	1
cds.Camellia_sinensis.comp32970_c0_seq2|m.28918	1
cds.Camellia_sinensis.comp33003_c0_seq1|m.29734	1
cds.Camellia_sinensis.comp33008_c0_seq1|m.20904	1
cds.Camellia_sinensis.comp33009_c0_seq1|m.13504	1
cds.Camellia_sinensis.comp33017_c0_seq9|m.18245	1
cds.Camellia_sinensis.comp33017_c1_seq64|m.1059	1
cds.Camellia_sinensis.comp33017_c1_seq9|m.134	1
cds.Camellia_sinensis.comp33018_c1_seq1|m.33727	1
cds.Camellia_sinensis.comp33067_c0_seq2|m.36662	1
cds.Camellia_sinensis.comp33097_c0_seq1|m.9768	1
cds.Camellia_sinensis.comp33104_c0_seq1|m.8567	1
cds.Camellia_sinensis.comp33109_c0_seq13|m.29073	1
cds.Camellia_sinensis.comp33115_c0_seq1|m.14614	1
cds.Camellia_sinensis.comp33139_c0_seq1|m.9506	1
cds.Camellia_sinensis.comp33163_c0_seq1|m.21007	1
cds.Camellia_sinensis.comp33196_c0_seq2|m.28361	1
cds.Camellia_sinensis.comp33210_c0_seq1|m.934	1
cds.Camellia_sinensis.comp33215_c0_seq3|m.957	1
cds.Camellia_sinensis.comp33215_c0_seq4|m.3227	1
cds.Camellia_sinensis.comp33224_c0_seq3|m.44552	1
cds.Camellia_sinensis.comp33228_c2_seq30|m.59241	1
cds.Camellia_sinensis.comp33237_c0_seq1|m.5218	1
cds.Camellia_sinensis.comp33247_c0_seq3|m.215	1
cds.Camellia_sinensis.comp33298_c0_seq14|m.32209	1
cds.Camellia_sinensis.comp33315_c0_seq1|m.7168	1
cds.Camellia_sinensis.comp33318_c0_seq1|m.2110	1
cds.Camellia_sinensis.comp33354_c0_seq1|m.13563	1
cds.Camellia_sinensis.comp33360_c0_seq1|m.13258	1
cds.Camellia_sinensis.comp33365_c2_seq3|m.23252	1
cds.Camellia_sinensis.comp33373_c0_seq1|m.2756	1
cds.Camellia_sinensis.comp33383_c2_seq1|m.43851	1
cds.Camellia_sinensis.comp33400_c0_seq1|m.17936	1
cds.Camellia_sinensis.comp33404_c0_seq8|m.8014	1
cds.Camellia_sinensis.comp33409_c0_seq11|m.20714	1
cds.Camellia_sinensis.comp33410_c0_seq3|m.12744	1
cds.Camellia_sinensis.comp33412_c0_seq5|m.16415	1
cds.Camellia_sinensis.comp33448_c0_seq1|m.9535	1
cds.Camellia_sinensis.comp33461_c0_seq3|m.4929	1
cds.Camellia_sinensis.comp33473_c0_seq3|m.41971	1
cds.Camellia_sinensis.comp33502_c0_seq18|m.39296	1
cds.Camellia_sinensis.comp33518_c0_seq3|m.18225	1
cds.Camellia_sinensis.comp33519_c0_seq1|m.26361	1
cds.Camellia_sinensis.comp33545_c2_seq7|m.24297	1
cds.Camellia_sinensis.comp33560_c1_seq9|m.29000	1
cds.Camellia_sinensis.comp33599_c0_seq1|m.28484	1
cds.Camellia_sinensis.comp33604_c0_seq3|m.26056	1
cds.Camellia_sinensis.comp33605_c0_seq11|m.35919	1
cds.Camellia_sinensis.comp33605_c0_seq4|m.13858	1
cds.Camellia_sinensis.comp33624_c0_seq11|m.49384	1
cds.Camellia_sinensis.comp33647_c0_seq3|m.3506	1
cds.Camellia_sinensis.comp33667_c0_seq9|m.36126	1
cds.Camellia_sinensis.comp33699_c0_seq38|m.43497	1
cds.Camellia_sinensis.comp33730_c0_seq7|m.25290	1
cds.Camellia_sinensis.comp33730_c1_seq3|m.47110	1
cds.Camellia_sinensis.comp33753_c0_seq3|m.13069	1
cds.Camellia_sinensis.comp33755_c0_seq12|m.44370	1
cds.Camellia_sinensis.comp33768_c0_seq1|m.12313	1
cds.Camellia_sinensis.comp33853_c0_seq1|m.22691	1
cds.Camellia_sinensis.comp33853_c0_seq3|m.24968	1
cds.Camellia_sinensis.comp33869_c0_seq9|m.15654	1
cds.Camellia_sinensis.comp33881_c0_seq2|m.3825	1
cds.Camellia_sinensis.comp33886_c0_seq4|m.36703	1
cds.Camellia_sinensis.comp33890_c0_seq1|m.19393	1
cds.Camellia_sinensis.comp33908_c0_seq1|m.29164	1
cds.Camellia_sinensis.comp33909_c1_seq26|m.42277	1
cds.Camellia_sinensis.comp33911_c0_seq1|m.15177	1
cds.Camellia_sinensis.comp33918_c0_seq3|m.50730	1
cds.Camellia_sinensis.comp33925_c0_seq2|m.3411	1
cds.Camellia_sinensis.comp33947_c1_seq9|m.13318	1
cds.Camellia_sinensis.comp33956_c0_seq1|m.27445	1
cds.Camellia_sinensis.comp33959_c1_seq9|m.38959	1
cds.Camellia_sinensis.comp33978_c1_seq1|m.4500	1
cds.Camellia_sinensis.comp33998_c0_seq2|m.20380	1
cds.Camellia_sinensis.comp34012_c0_seq9|m.30706	1
cds.Camellia_sinensis.comp34050_c0_seq11|m.48921	1
cds.Camellia_sinensis.comp34056_c1_seq2|m.9658	1
cds.Camellia_sinensis.comp34083_c0_seq2|m.8412	1
cds.Camellia_sinensis.comp34114_c0_seq4|m.21797	1
cds.Camellia_sinensis.comp34123_c0_seq1|m.23759	1
cds.Camellia_sinensis.comp34123_c1_seq7|m.19356	1
cds.Camellia_sinensis.comp34128_c0_seq3|m.18781	1
cds.Camellia_sinensis.comp34138_c0_seq1|m.417	1
cds.Camellia_sinensis.comp34138_c0_seq1|m.418	1
cds.Camellia_sinensis.comp34199_c1_seq5|m.16585	1
cds.Camellia_sinensis.comp34232_c0_seq1|m.11671	1
cds.Camellia_sinensis.comp34234_c1_seq1|m.26921	1
cds.Camellia_sinensis.comp34256_c0_seq6|m.34640	1
cds.Camellia_sinensis.comp34263_c0_seq2|m.23362	1
cds.Camellia_sinensis.comp34275_c0_seq1|m.19539	1
cds.Camellia_sinensis.comp34299_c3_seq1|m.27800	1
cds.Camellia_sinensis.comp34321_c0_seq55|m.46456	1
cds.Camellia_sinensis.comp34342_c0_seq1|m.3848	1
cds.Camellia_sinensis.comp34386_c0_seq1|m.3887	1
cds.Camellia_sinensis.comp34386_c0_seq2|m.36640	1
cds.Camellia_sinensis.comp34400_c0_seq10|m.15166	1
cds.Camellia_sinensis.comp34403_c0_seq16|m.45872	1
cds.Camellia_sinensis.comp34415_c2_seq1|m.57003	1
cds.Camellia_sinensis.comp34418_c1_seq1|m.3485	1
cds.Camellia_sinensis.comp34443_c0_seq1|m.11218	1
cds.Camellia_sinensis.comp34451_c2_seq2|m.41716	1
cds.Camellia_sinensis.comp34488_c1_seq1|m.29564	1
cds.Camellia_sinensis.comp34499_c1_seq2|m.5013	1
cds.Camellia_sinensis.comp34500_c0_seq1|m.1120	1
cds.Camellia_sinensis.comp34506_c0_seq8|m.14379	1
cds.Camellia_sinensis.comp34516_c0_seq2|m.44947	1
cds.Camellia_sinensis.comp34548_c0_seq1|m.8240	1
cds.Camellia_sinensis.comp34553_c0_seq10|m.35414	1
cds.Camellia_sinensis.comp34557_c0_seq1|m.14225	1
cds.Camellia_sinensis.comp34562_c1_seq1|m.3780	1
cds.Camellia_sinensis.comp34568_c0_seq7|m.14820	1
cds.Camellia_sinensis.comp34576_c0_seq1|m.5800	1
cds.Camellia_sinensis.comp34576_c0_seq2|m.20834	1
cds.Camellia_sinensis.comp34580_c0_seq12|m.23981	1
cds.Camellia_sinensis.comp34580_c0_seq5|m.8252	1
cds.Camellia_sinensis.comp34588_c0_seq1|m.16583	1
cds.Camellia_sinensis.comp34643_c0_seq6|m.43405	1
cds.Camellia_sinensis.comp34663_c0_seq15|m.39645	1
cds.Camellia_sinensis.comp34674_c1_seq1|m.45225	1
cds.Camellia_sinensis.comp34698_c0_seq1|m.3023	1
cds.Camellia_sinensis.comp34712_c0_seq4|m.22172	1
cds.Camellia_sinensis.comp34728_c0_seq1|m.3101	1
cds.Camellia_sinensis.comp34753_c0_seq2|m.17644	1
cds.Camellia_sinensis.comp34765_c0_seq33|m.14153	1
cds.Camellia_sinensis.comp34779_c0_seq3|m.20449	1
cds.Camellia_sinensis.comp34779_c0_seq5|m.33273	1
cds.Camellia_sinensis.comp34780_c0_seq1|m.2649	1
cds.Camellia_sinensis.comp34805_c0_seq3|m.4475	1
cds.Camellia_sinensis.comp34824_c0_seq1|m.11781	1
cds.Camellia_sinensis.comp34869_c0_seq1|m.249	1
cds.Camellia_sinensis.comp34896_c1_seq4|m.388	1
cds.Camellia_sinensis.comp34929_c0_seq1|m.29202	1
cds.Camellia_sinensis.comp35002_c0_seq1|m.43995	1
cds.Camellia_sinensis.comp35043_c0_seq1|m.40382	1
cds.Camellia_sinensis.comp35073_c0_seq1|m.47663	1
cds.Camellia_sinensis.comp35106_c0_seq1|m.6667	1
cds.Camellia_sinensis.comp35113_c0_seq1|m.25625	1
cds.Camellia_sinensis.comp35153_c0_seq1|m.36410	1
cds.Camellia_sinensis.comp35195_c0_seq1|m.31710	1
cds.Camellia_sinensis.comp35198_c0_seq1|m.15306	1
cds.Camellia_sinensis.comp35258_c0_seq1|m.47005	1
cds.Camellia_sinensis.comp35345_c0_seq1|m.29931	1
cds.Camellia_sinensis.comp35355_c0_seq1|m.52503	1
cds.Camellia_sinensis.comp35367_c0_seq1|m.32300	1
cds.Camellia_sinensis.comp35413_c0_seq1|m.52332	1
cds.Camellia_sinensis.comp35415_c0_seq1|m.34796	1
cds.Camellia_sinensis.comp35420_c0_seq1|m.48498	1
cds.Camellia_sinensis.comp35455_c0_seq1|m.30880	1
cds.Camellia_sinensis.comp35466_c0_seq1|m.31835	1
cds.Camellia_sinensis.comp35503_c0_seq1|m.31945	1
cds.Camellia_sinensis.comp35567_c0_seq1|m.24399	1
cds.Camellia_sinensis.comp35568_c0_seq1|m.15312	1
cds.Camellia_sinensis.comp35619_c0_seq1|m.47230	1
cds.Camellia_sinensis.comp35697_c0_seq1|m.49233	1
cds.Camellia_sinensis.comp35729_c0_seq1|m.33389	1
cds.Camellia_sinensis.comp35757_c0_seq1|m.13862	1
cds.Camellia_sinensis.comp35772_c0_seq1|m.9930	1
cds.Camellia_sinensis.comp35854_c0_seq1|m.36569	1
cds.Camellia_sinensis.comp35876_c0_seq1|m.40720	1
cds.Camellia_sinensis.comp35890_c0_seq1|m.40314	1
cds.Camellia_sinensis.comp35907_c0_seq1|m.43483	1
cds.Camellia_sinensis.comp35956_c0_seq1|m.38504	1
cds.Camellia_sinensis.comp35959_c0_seq1|m.28749	1
cds.Camellia_sinensis.comp36343_c0_seq1|m.46776	1
cds.Camellia_sinensis.comp36377_c0_seq1|m.36798	1
cds.Camellia_sinensis.comp36378_c0_seq1|m.22456	1
cds.Camellia_sinensis.comp36402_c0_seq1|m.27301	1
cds.Camellia_sinensis.comp36555_c0_seq1|m.57037	1
cds.Camellia_sinensis.comp36696_c0_seq1|m.28755	1
cds.Camellia_sinensis.comp36698_c0_seq1|m.50139	1
cds.Camellia_sinensis.comp36719_c0_seq1|m.52881	1
cds.Camellia_sinensis.comp36801_c0_seq1|m.55689	1
cds.Camellia_sinensis.comp37127_c0_seq1|m.43123	1
cds.Camellia_sinensis.comp37272_c0_seq1|m.16508	1
cds.Camellia_sinensis.comp37873_c0_seq1|m.49686	1
cds.Camellia_sinensis.comp38664_c0_seq1|m.43903	1
cds.Camellia_sinensis.comp39084_c0_seq1|m.17097	1
cds.Camellia_sinensis.comp40162_c0_seq1|m.14618	1
cds.Camellia_sinensis.comp41274_c0_seq1|m.27135	1
cds.Camellia_sinensis.comp41523_c0_seq1|m.57101	1
cds.Camellia_sinensis.comp41620_c0_seq1|m.32030	1
cds.Camellia_sinensis.comp44007_c0_seq1|m.57389	1
cds.Camellia_sinensis.comp46723_c0_seq1|m.58684	1
cds.Camellia_sinensis.comp47551_c0_seq1|m.50882	1
cds.Camellia_sinensis.comp50065_c0_seq1|m.41483	1
cds.Camellia_sinensis.comp57924_c0_seq1|m.44234	1
cds.Camellia_sinensis.comp61532_c0_seq1|m.49627	1
cds.Camellia_sinensis.comp69681_c0_seq1|m.38233	1
cds.Camellia_sinensis.comp74780_c0_seq1|m.57450	1
cds.Camellia_sinensis.comp7790_c0_seq1|m.36728	1
cds.Camellia_sinensis.comp7974_c0_seq1|m.52825	1
cds.Camellia_sinensis.comp81949_c0_seq1|m.43570	1
cds.Camellia_sinensis.comp8370_c0_seq1|m.39819	1
cds.Camellia_sinensis.comp8383_c0_seq1|m.30724	1
cds.Camellia_sinensis.comp84943_c0_seq1|m.54777	1
cds.Camellia_sinensis.comp8980_c0_seq2|m.24002	1
cds.Camellia_sinensis.comp9166_c0_seq1|m.26212	1
cds.Camellia_sinensis.comp9179_c0_seq1|m.26764	1
cds.Camellia_sinensis.comp9423_c0_seq1|m.11548	1
cds.Camellia_sinensis.comp9541_c0_seq1|m.26735	1
cds.Camellia_sinensis.comp9555_c0_seq1|m.40693	1
cds.Camellia_sinensis.comp9596_c0_seq1|m.33351	1
cds.Camellia_sinensis.comp9669_c0_seq1|m.35880	1
cds.Camellia_sinensis.comp9835_c0_seq1|m.44238	1
cds.Camellia_sinensis.comp9994_c0_seq1|m.38016	1
