# Supplementary material for: Comprehensive proteome analyses of lysine acetylation in tea leaves by sensing nitrogen nutrition
Source: BMC Genomics. 2018 Nov 26;19:840. doi: 10.1186/s12864-018-5250-4 (PMC6258439; doi:10.1186/s12864-018-5250-4)
Supplement: Supplementary file 7 — Table S5. Peptide motif. (XLSX 485 kb) [file 12864_2018_5250_MOESM7_ESM.xlsx]

## Sheet: Sheet1
	Motif Logo	Motif	Motif Score	Foreground		Background		Fold Increase
				Matches	Size	Matches	Size
	1	.......E..KK.........	23.75	85	2129	4190	503057	4.79
	2	..........KK.........	16	343	2044	34972	498867	2.39
	3	..........KR.........	16	329	1701	29945	463895	3
	4	.........EK.K........	24.28	54	1372	3092	433950	5.52
	5	..........K.K........	16	185	1318	28386	430858	2.13
	6	..........KH.K.......	24.59	21	1133	724	402472	10.3
	7	..........K.R........	16	149	1112	23285	401748	2.31
	8	..........KH.........	16	119	963	9413	378463	4.97
	9	..........K..K.......	16	140	844	26552	369050	2.31
	10	..........KN.........	16	107	704	18236	342498	2.85
	11	..........KS.........	16	136	597	31720	324262	2.33
	12	..........KT.........	16	95	461	19357	292542	3.11
	13	..........K.E........	12.91	73	366	21293	273185	2.56
	14	..........K.D........	13.59	56	293	15301	251892	3.15
	15	..........K......K...	6.97	41	237	16753	236591	2.44
	16	..........K....K.....	6.45	33	196	14058	219838	2.63

## Sheet: motif_model
Amino	-10	-9	-8	-7	-6	-5	-4	-3	-2	-1	K	1	2	3	4	5	6	7	8	9	10
A	5.1623	0.407515	3.40875	2.64701	2.1012	3.68581	8.70821	4.7542	9.35525	8.74599	0	-0.643009	2.34632	4.92519	2.04672	2.01398	3.43716	2.65268	3.06978	2.4415	3.09745
C	-3.44228	-0.242517	-3.13913	-4.67439	-4.12372	-2.48432	-3.39434	-2.55138	-3.72825	-8.148	0	-10.485	-2.629	-4.44129	-5.67681	-2.53108	-1.1	-2.35085	-1.8001	-2.34581	-3.04145
D	0.246465	0.630637	-0.0169203	0.735631	0.976475	2.95242	1.52296	2.69312	3.42423	2.93598	0	-10.9153	2.66101	-0.265265	0.675789	0.0707373	-0.749342	-0.0696476	0.195551	0.17453	0.47474
E	-0.415541	0.775506	0.273087	1.53973	0.979409	0.49452	4.79218	9.17575	3.36823	9.11758	0	-14.6684	1.90555	-0.485876	2.67707	0.439624	-0.0957151	-0.314315	-0.316561	0.25497	0.17019
F	-0.774754	-1.33548	-0.265626	-2.69428	-0.822648	-1.17378	-0.453812	0.183226	-0.52191	1.4644	0	0.245173	-1.16515	0.364369	-0.232504	0.15331	-0.10358	0.691283	1.34647	-0.183443	-0.206079
G	1.05811	1.57966	1.24563	1.09312	1.02149	-0.167144	0.696724	0.639783	1.20912	1.76668	0	-7.48567	-1.01872	0.885252	0.0327525	1.78856	3.36772	3.03164	0.945676	1.24047	2.67925
H	-0.541531	-0.0252565	-0.691772	0.324469	1.29387	-0.278023	4.05668	3.01546	10.6153	1.54907	0	40.7406	3.18963	6.82743	2.20797	4.01372e-12	-0.580926	0.0256626	-0.993823	-0.360911	-0.683085
I	-0.225537	0.0535377	0.442598	-0.0169487	5.75742e-12	1.13024	-0.248453	1.46494	0.796435	-0.641686	0	-11.9808	-0.418995	3.90076	0.636585	0.595092	1.54696	-0.0724304	-0.358227	0.154832	1.79246
K	11.2475	10.1478	3.60848	15.1785	6.00131	1.03837	-0.973705	-7.49514	-9.08309	-14.2567	0	74.2107	18.7151	12.0216	2.97375	4.04711	2.23042	3.4382	3.1326	2.32155	4.55961
L	-2.87733	-3.62719	-1.15806	-1.9739	-1.20575	-1.13988	-2.85713	-0.446278	-1.48779	-0.335838	0	-12.7741	-0.327901	-1.2622	-0.593153	0.578563	0.0525963	-1.58697	-0.382135	-0.487016	-2.42102
M	-0.244933	0.0514185	-0.318606	-0.140847	-1.63637	-3.71124	-1.66297	-0.665394	-0.590177	-1.90671	0	-8.30138	-1.79814	-0.670776	-0.51718	-2.10259	-0.14402	-0.630117	-0.422039	-0.783858	-0.980202
N	-1.28958	-0.685776	-1.15791	-0.708848	-0.429544	-0.400822	0.0373143	-4.68042	-1.36626	0.0604188	0	3.49819	-1.6848	-3.43843	-1.69962	-0.895128	-1.51243	-1.82159	-2.95222	-1.47718	-0.277654
P	-0.484333	-0.490692	0.739357	-0.662508	-1.08378	0.0373545	0.325088	1.01381	0.33359	0.0368978	0	-4.97654	-4.04023	-3.01685	-1.52757	0.101169	-0.298082	0.912003	0.330355	1.01337	0.634131
Q	0.133653	-2.16001	-0.30293	-1.52222	-1.2173	-1.99312	-0.665283	-0.153925	-0.108182	-0.553502	0	-7.46464	-3.41827	-0.997007	-1.70499	-1.57738	-2.33203	-1.40123	-0.271294	-1.37272	-3.42327
R	4.01205	3.23549	1.91734	4.19214	1.88868	0.192814	-2.58011	-6.62401	-7.3106	-10.9215	0	52.1193	8.82746	0.0329795	-0.830167	0.12916	0.264567	0.401101	-0.016457	-0.173156	-0.376114
S	-4.35788	-2.09434	-2.3698	-10.3715	-5.35643	-1.49389	-3.64172	-5.1077	-4.97123	-7.00739	0	0.235774	-11.2533	-6.7441	-2.79843	-8.95027	-8.51754	-2.99314	-2.9698	-1.98484	-4.55898
T	-0.138957	0.620114	-2.35815e-11	0.728934	0.0749625	3.52593	0.734192	0.416368	0.53053	0.786846	0	0.9595	-0.823607	-1.59571	2.05199e-12	-0.886018	0.943927	-0.26455	-0.163136	0.382782	-4.38451e-12
V	1.45103	0.0819485	0.867063	0.160818	1.83398	1.36481	1.54891	1.56758	2.73343	8.16288	0	-7.34903	-0.325049	0.335959	2.74709	1.63307	1.19265	0.4708	0.88837	0.263108	0.242356
W	-1.12005	-1.97053	-1.72341	-1.27962	-0.296691	-2.56173	-2.75046	-4.69498	-3.62507	-7.10442	0	-8.90915	-3.30192	-1.01013	-4.5295	-1.29309	-0.193554	-0.753199	-0.201882	-0.686141	-0.157395
Y	0.343285	0.102127	-0.688142	-1.52397	-0.704687	-0.193076	-0.160685	0.711872	7.48704e-12	0.392469	0	-2.91666	-0.0479935	5.02424e-12	0.930336	0.228871	0.0743571	1.20901	1.30663	1.1761	0.98984
