# Supplementary material for: Comprehensive proteome analyses of lysine acetylation in tea leaves by sensing nitrogen nutrition
Source: BMC Genomics. 2018 Nov 26;19:840. doi: 10.1186/s12864-018-5250-4 (PMC6258439; doi:10.1186/s12864-018-5250-4)
Supplement: Supplementary file 8 — Table S6. Motif-annot. (XLSX 91 kb) [file 12864_2018_5250_MOESM8_ESM.xlsx]

## Sheet: motif-x_annot
ID	Protein accession	Position	Motif Logo
cds.Camellia_sinensis.comp15864_c0_seq1|m.58049-46	cds.Camellia_sinensis.comp15864_c0_seq1|m.58049	46	.......E..KK.........
cds.Camellia_sinensis.comp16976_c0_seq1|m.36981-292	cds.Camellia_sinensis.comp16976_c0_seq1|m.36981	292	.......E..KK.........
cds.Camellia_sinensis.comp20717_c0_seq1|m.12353-539	cds.Camellia_sinensis.comp20717_c0_seq1|m.12353	539	.......E..KK.........
cds.Camellia_sinensis.comp20693_c0_seq1|m.16158-245	cds.Camellia_sinensis.comp20693_c0_seq1|m.16158	245	.......E..KK.........
cds.Camellia_sinensis.comp27806_c0_seq1|m.43057-71	cds.Camellia_sinensis.comp27806_c0_seq1|m.43057	71	.......E..KK.........
cds.Camellia_sinensis.comp32335_c0_seq1|m.14824-353	cds.Camellia_sinensis.comp32335_c0_seq1|m.14824	353	.......E..KK.........
cds.Camellia_sinensis.comp34580_c0_seq5|m.8252-380	cds.Camellia_sinensis.comp34580_c0_seq5|m.8252	380	.......E..KK.........
cds.Camellia_sinensis.comp33448_c0_seq2|m.21505-136	cds.Camellia_sinensis.comp33448_c0_seq2|m.21505	136	.......E..KK.........
cds.Camellia_sinensis.comp34991_c0_seq1|m.15071-244	cds.Camellia_sinensis.comp34991_c0_seq1|m.15071	244	.......E..KK.........
cds.Camellia_sinensis.comp28984_c0_seq2|m.46176-32	cds.Camellia_sinensis.comp28984_c0_seq2|m.46176	32	.......E..KK.........
cds.Camellia_sinensis.comp18903_c0_seq1|m.19833-59	cds.Camellia_sinensis.comp18903_c0_seq1|m.19833	59	.......E..KK.........
cds.Camellia_sinensis.comp18903_c0_seq1|m.19833-217	cds.Camellia_sinensis.comp18903_c0_seq1|m.19833	217	.......E..KK.........
cds.Camellia_sinensis.comp14167_c0_seq1|m.35045-124	cds.Camellia_sinensis.comp14167_c0_seq1|m.35045	124	.......E..KK.........
cds.Camellia_sinensis.comp12192_c0_seq1|m.22171-387	cds.Camellia_sinensis.comp12192_c0_seq1|m.22171	387	.......E..KK.........
cds.Camellia_sinensis.comp27630_c0_seq2|m.38611-147	cds.Camellia_sinensis.comp27630_c0_seq2|m.38611	147	.......E..KK.........
cds.Camellia_sinensis.comp16020_c1_seq1|m.44702-84	cds.Camellia_sinensis.comp16020_c1_seq1|m.44702	84	.......E..KK.........
cds.Camellia_sinensis.comp34299_c3_seq1|m.27800-13	cds.Camellia_sinensis.comp34299_c3_seq1|m.27800	13	.......E..KK.........
cds.Camellia_sinensis.comp18252_c0_seq1|m.24814-370	cds.Camellia_sinensis.comp18252_c0_seq1|m.24814	370	.......E..KK.........
cds.Camellia_sinensis.comp33379_c1_seq7|m.18340-286	cds.Camellia_sinensis.comp33379_c1_seq7|m.18340	286	.......E..KK.........
cds.Camellia_sinensis.comp32699_c0_seq1|m.25218-302	cds.Camellia_sinensis.comp32699_c0_seq1|m.25218	302	.......E..KK.........
cds.Camellia_sinensis.comp30561_c0_seq1|m.15465-476	cds.Camellia_sinensis.comp30561_c0_seq1|m.15465	476	.......E..KK.........
cds.Camellia_sinensis.comp26677_c1_seq1|m.34526-72	cds.Camellia_sinensis.comp26677_c1_seq1|m.34526	72	.......E..KK.........
cds.Camellia_sinensis.comp25834_c0_seq1|m.24919-398	cds.Camellia_sinensis.comp25834_c0_seq1|m.24919	398	.......E..KK.........
cds.Camellia_sinensis.comp31977_c0_seq1|m.18004-106	cds.Camellia_sinensis.comp31977_c0_seq1|m.18004	106	.......E..KK.........
cds.Camellia_sinensis.comp29250_c0_seq1|m.23795-235	cds.Camellia_sinensis.comp29250_c0_seq1|m.23795	235	.......E..KK.........
cds.Camellia_sinensis.comp23849_c0_seq15|m.12318-281	cds.Camellia_sinensis.comp23849_c0_seq15|m.12318	281	.......E..KK.........
cds.Camellia_sinensis.comp30469_c0_seq1|m.14434-339	cds.Camellia_sinensis.comp30469_c0_seq1|m.14434	339	.......E..KK.........
cds.Camellia_sinensis.comp23185_c0_seq1|m.52057-122	cds.Camellia_sinensis.comp23185_c0_seq1|m.52057	122	.......E..KK.........
cds.Camellia_sinensis.comp34415_c2_seq1|m.57003-70	cds.Camellia_sinensis.comp34415_c2_seq1|m.57003	70	.......E..KK.........
cds.Camellia_sinensis.comp31430_c0_seq1|m.17258-406	cds.Camellia_sinensis.comp31430_c0_seq1|m.17258	406	.......E..KK.........
cds.Camellia_sinensis.comp26967_c0_seq1|m.16638-110	cds.Camellia_sinensis.comp26967_c0_seq1|m.16638	110	.......E..KK.........
cds.Camellia_sinensis.comp34548_c0_seq1|m.8240-628	cds.Camellia_sinensis.comp34548_c0_seq1|m.8240	628	.......E..KK.........
cds.Camellia_sinensis.comp11764_c1_seq1|m.32328-301	cds.Camellia_sinensis.comp11764_c1_seq1|m.32328	301	.......E..KK.........
cds.Camellia_sinensis.comp27744_c0_seq1|m.47324-22	cds.Camellia_sinensis.comp27744_c0_seq1|m.47324	22	.......E..KK.........
cds.Camellia_sinensis.comp12830_c0_seq1|m.44966-139	cds.Camellia_sinensis.comp12830_c0_seq1|m.44966	139	.......E..KK.........
cds.Camellia_sinensis.comp26854_c0_seq2|m.50755-26	cds.Camellia_sinensis.comp26854_c0_seq2|m.50755	26	.......E..KK.........
cds.Camellia_sinensis.comp11086_c0_seq1|m.29628-152	cds.Camellia_sinensis.comp11086_c0_seq1|m.29628	152	.......E..KK.........
cds.Camellia_sinensis.comp24910_c0_seq1|m.13294-204	cds.Camellia_sinensis.comp24910_c0_seq1|m.13294	204	.......E..KK.........
cds.Camellia_sinensis.comp31076_c0_seq1|m.8629-125	cds.Camellia_sinensis.comp31076_c0_seq1|m.8629	125	.......E..KK.........
cds.Camellia_sinensis.comp13050_c0_seq1|m.35139-142	cds.Camellia_sinensis.comp13050_c0_seq1|m.35139	142	.......E..KK.........
cds.Camellia_sinensis.comp29145_c0_seq1|m.13882-201	cds.Camellia_sinensis.comp29145_c0_seq1|m.13882	201	.......E..KK.........
cds.Camellia_sinensis.comp28794_c0_seq1|m.19751-327	cds.Camellia_sinensis.comp28794_c0_seq1|m.19751	327	.......E..KK.........
cds.Camellia_sinensis.comp33659_c0_seq3|m.28498-283	cds.Camellia_sinensis.comp33659_c0_seq3|m.28498	283	.......E..KK.........
cds.Camellia_sinensis.comp35522_c0_seq1|m.26786-74	cds.Camellia_sinensis.comp35522_c0_seq1|m.26786	74	.......E..KK.........
cds.CL858Contig1|m.29518-243	cds.CL858Contig1|m.29518	243	.......E..KK.........
cds.Camellia_sinensis.comp28780_c0_seq1|m.33527-314	cds.Camellia_sinensis.comp28780_c0_seq1|m.33527	314	.......E..KK.........
cds.Camellia_sinensis.comp31135_c1_seq1|m.30434-136	cds.Camellia_sinensis.comp31135_c1_seq1|m.30434	136	.......E..KK.........
cds.CL1436Contig1|m.4483-214	cds.CL1436Contig1|m.4483	214	.......E..KK.........
cds.Camellia_sinensis.comp29469_c3_seq1|m.33264-277	cds.Camellia_sinensis.comp29469_c3_seq1|m.33264	277	.......E..KK.........
cds.Camellia_sinensis.comp35390_c0_seq1|m.27691-168	cds.Camellia_sinensis.comp35390_c0_seq1|m.27691	168	.......E..KK.........
cds.Camellia_sinensis.comp32701_c0_seq1|m.13827-179	cds.Camellia_sinensis.comp32701_c0_seq1|m.13827	179	.......E..KK.........
cds.Camellia_sinensis.comp16447_c0_seq1|m.16705-157	cds.Camellia_sinensis.comp16447_c0_seq1|m.16705	157	.......E..KK.........
cds.Camellia_sinensis.comp27630_c0_seq1|m.38510-180	cds.Camellia_sinensis.comp27630_c0_seq1|m.38510	180	.......E..KK.........
cds.Camellia_sinensis.comp29523_c0_seq1|m.24971-52	cds.Camellia_sinensis.comp29523_c0_seq1|m.24971	52	.......E..KK.........
cds.Camellia_sinensis.comp33736_c0_seq1|m.12198-477	cds.Camellia_sinensis.comp33736_c0_seq1|m.12198	477	.......E..KK.........
cds.Camellia_sinensis.comp24910_c0_seq1|m.13295-181	cds.Camellia_sinensis.comp24910_c0_seq1|m.13295	181	.......E..KK.........
cds.Camellia_sinensis.comp34899_c1_seq1|m.31033-208	cds.Camellia_sinensis.comp34899_c1_seq1|m.31033	208	.......E..KK.........
cds.Camellia_sinensis.comp30934_c0_seq1|m.39216-227	cds.Camellia_sinensis.comp30934_c0_seq1|m.39216	227	.......E..KK.........
cds.Camellia_sinensis.comp16506_c0_seq1|m.29027-216	cds.Camellia_sinensis.comp16506_c0_seq1|m.29027	216	.......E..KK.........
cds.Camellia_sinensis.comp25034_c0_seq2|m.32478-13	cds.Camellia_sinensis.comp25034_c0_seq2|m.32478	13	.......E..KK.........
cds.Camellia_sinensis.comp33810_c0_seq6|m.9390-322	cds.Camellia_sinensis.comp33810_c0_seq6|m.9390	322	.......E..KK.........
cds.Camellia_sinensis.comp27046_c0_seq1|m.56718-31	cds.Camellia_sinensis.comp27046_c0_seq1|m.56718	31	.......E..KK.........
cds.Camellia_sinensis.comp31430_c0_seq1|m.17258-16	cds.Camellia_sinensis.comp31430_c0_seq1|m.17258	16	.......E..KK.........
cds.Camellia_sinensis.comp27664_c0_seq1|m.40058-61	cds.Camellia_sinensis.comp27664_c0_seq1|m.40058	61	.......E..KK.........
cds.Camellia_sinensis.comp30428_c0_seq1|m.32708-45	cds.Camellia_sinensis.comp30428_c0_seq1|m.32708	45	.......E..KK.........
cds.Camellia_sinensis.comp22081_c0_seq1|m.37321-59	cds.Camellia_sinensis.comp22081_c0_seq1|m.37321	59	.......E..KK.........
cds.Camellia_sinensis.comp30740_c0_seq1|m.25589-83	cds.Camellia_sinensis.comp30740_c0_seq1|m.25589	83	.......E..KK.........
cds.Camellia_sinensis.comp35876_c0_seq1|m.40720-24	cds.Camellia_sinensis.comp35876_c0_seq1|m.40720	24	.......E..KK.........
cds.Camellia_sinensis.comp30121_c0_seq1|m.23941-310	cds.Camellia_sinensis.comp30121_c0_seq1|m.23941	310	.......E..KK.........
cds.Camellia_sinensis.comp33647_c0_seq3|m.3506-488	cds.Camellia_sinensis.comp33647_c0_seq3|m.3506	488	.......E..KK.........
cds.Camellia_sinensis.comp26016_c0_seq1|m.33501-48	cds.Camellia_sinensis.comp26016_c0_seq1|m.33501	48	.......E..KK.........
cds.Camellia_sinensis.comp34899_c2_seq1|m.7036-318	cds.Camellia_sinensis.comp34899_c2_seq1|m.7036	318	.......E..KK.........
cds.Camellia_sinensis.comp32936_c1_seq1|m.15922-120	cds.Camellia_sinensis.comp32936_c1_seq1|m.15922	120	.......E..KK.........
cds.Camellia_sinensis.comp31344_c0_seq2|m.18037-429	cds.Camellia_sinensis.comp31344_c0_seq2|m.18037	429	.......E..KK.........
cds.Camellia_sinensis.comp34899_c1_seq1|m.31033-219	cds.Camellia_sinensis.comp34899_c1_seq1|m.31033	219	.......E..KK.........
cds.Camellia_sinensis.comp14986_c0_seq1|m.37943-144	cds.Camellia_sinensis.comp14986_c0_seq1|m.37943	144	.......E..KK.........
cds.Camellia_sinensis.comp36801_c0_seq1|m.55689-14	cds.Camellia_sinensis.comp36801_c0_seq1|m.55689	14	.......E..KK.........
cds.Camellia_sinensis.comp36698_c0_seq1|m.50139-131	cds.Camellia_sinensis.comp36698_c0_seq1|m.50139	131	.......E..KK.........
cds.CL2590Contig1|m.4950-476	cds.CL2590Contig1|m.4950	476	.......E..KK.........
cds.Camellia_sinensis.comp28958_c0_seq1|m.27619-20	cds.Camellia_sinensis.comp28958_c0_seq1|m.27619	20	.......E..KK.........
cds.Camellia_sinensis.comp25783_c0_seq3|m.47998-89	cds.Camellia_sinensis.comp25783_c0_seq3|m.47998	89	.......E..KK.........
cds.Camellia_sinensis.comp27178_c0_seq1|m.9522-177	cds.Camellia_sinensis.comp27178_c0_seq1|m.9522	177	.......E..KK.........
cds.Camellia_sinensis.comp20474_c0_seq1|m.33064-50	cds.Camellia_sinensis.comp20474_c0_seq1|m.33064	50	.......E..KK.........
cds.Camellia_sinensis.comp20717_c0_seq1|m.12353-540	cds.Camellia_sinensis.comp20717_c0_seq1|m.12353	540	.......E..KK.........
cds.Camellia_sinensis.comp22081_c0_seq1|m.37321-165	cds.Camellia_sinensis.comp22081_c0_seq1|m.37321	165	.......E..KK.........
cds.Camellia_sinensis.comp28686_c0_seq2|m.19806-369	cds.Camellia_sinensis.comp28686_c0_seq2|m.19806	369	..........KK.........
cds.Camellia_sinensis.comp29417_c0_seq1|m.27919-137	cds.Camellia_sinensis.comp29417_c0_seq1|m.27919	137	..........KK.........
cds.Camellia_sinensis.comp22694_c0_seq1|m.17208-196	cds.Camellia_sinensis.comp22694_c0_seq1|m.17208	196	..........KK.........
cds.Camellia_sinensis.comp29433_c0_seq1|m.8748-375	cds.Camellia_sinensis.comp29433_c0_seq1|m.8748	375	..........KK.........
cds.Camellia_sinensis.comp34299_c3_seq2|m.31009-32	cds.Camellia_sinensis.comp34299_c3_seq2|m.31009	32	..........KK.........
cds.Camellia_sinensis.comp10650_c0_seq1|m.12647-206	cds.Camellia_sinensis.comp10650_c0_seq1|m.12647	206	..........KK.........
cds.Camellia_sinensis.comp10805_c0_seq1|m.49876-58	cds.Camellia_sinensis.comp10805_c0_seq1|m.49876	58	..........KK.........
cds.Camellia_sinensis.comp24649_c0_seq2|m.24638-224	cds.Camellia_sinensis.comp24649_c0_seq2|m.24638	224	..........KK.........
cds.Camellia_sinensis.comp21034_c0_seq1|m.49400-34	cds.Camellia_sinensis.comp21034_c0_seq1|m.49400	34	..........KK.........
cds.Camellia_sinensis.comp32345_c0_seq1|m.37112-50	cds.Camellia_sinensis.comp32345_c0_seq1|m.37112	50	..........KK.........
cds.Camellia_sinensis.comp28373_c0_seq1|m.22341-439	cds.Camellia_sinensis.comp28373_c0_seq1|m.22341	439	..........KK.........
cds.Camellia_sinensis.comp32702_c0_seq14|m.38973-95	cds.Camellia_sinensis.comp32702_c0_seq14|m.38973	95	..........KK.........
cds.Camellia_sinensis.comp29077_c0_seq1|m.32270-272	cds.Camellia_sinensis.comp29077_c0_seq1|m.32270	272	..........KK.........
cds.Camellia_sinensis.comp31909_c0_seq1|m.17647-425	cds.Camellia_sinensis.comp31909_c0_seq1|m.17647	425	..........KK.........
cds.Camellia_sinensis.comp26187_c0_seq1|m.24832-26	cds.Camellia_sinensis.comp26187_c0_seq1|m.24832	26	..........KK.........
cds.Camellia_sinensis.comp34203_c0_seq1|m.10841-314	cds.Camellia_sinensis.comp34203_c0_seq1|m.10841	314	..........KK.........
cds.Camellia_sinensis.comp34991_c0_seq1|m.15071-449	cds.Camellia_sinensis.comp34991_c0_seq1|m.15071	449	..........KK.........
cds.Camellia_sinensis.comp25863_c0_seq1|m.22745-372	cds.Camellia_sinensis.comp25863_c0_seq1|m.22745	372	..........KK.........
cds.Camellia_sinensis.comp20717_c0_seq1|m.12353-573	cds.Camellia_sinensis.comp20717_c0_seq1|m.12353	573	..........KK.........
cds.Camellia_sinensis.comp29636_c0_seq1|m.42298-56	cds.Camellia_sinensis.comp29636_c0_seq1|m.42298	56	..........KK.........
cds.Camellia_sinensis.comp31014_c0_seq1|m.2071-173	cds.Camellia_sinensis.comp31014_c0_seq1|m.2071	173	..........KK.........
cds.Camellia_sinensis.comp31276_c0_seq2|m.31885-108	cds.Camellia_sinensis.comp31276_c0_seq2|m.31885	108	..........KK.........
cds.Camellia_sinensis.comp34177_c0_seq1|m.15509-386	cds.Camellia_sinensis.comp34177_c0_seq1|m.15509	386	..........KK.........
cds.Camellia_sinensis.comp31296_c0_seq1|m.16184-523	cds.Camellia_sinensis.comp31296_c0_seq1|m.16184	523	..........KK.........
cds.Camellia_sinensis.comp25866_c0_seq1|m.12227-155	cds.Camellia_sinensis.comp25866_c0_seq1|m.12227	155	..........KK.........
cds.Camellia_sinensis.comp21721_c0_seq4|m.37998-209	cds.Camellia_sinensis.comp21721_c0_seq4|m.37998	209	..........KK.........
cds.Camellia_sinensis.comp31237_c0_seq1|m.31685-13	cds.Camellia_sinensis.comp31237_c0_seq1|m.31685	13	..........KK.........
cds.Camellia_sinensis.comp25726_c0_seq1|m.23728-44	cds.Camellia_sinensis.comp25726_c0_seq1|m.23728	44	..........KK.........
cds.Camellia_sinensis.comp27037_c0_seq1|m.58749-86	cds.Camellia_sinensis.comp27037_c0_seq1|m.58749	86	..........KK.........
cds.Camellia_sinensis.comp35567_c0_seq1|m.24399-246	cds.Camellia_sinensis.comp35567_c0_seq1|m.24399	246	..........KK.........
cds.Camellia_sinensis.comp11350_c0_seq1|m.32544-362	cds.Camellia_sinensis.comp11350_c0_seq1|m.32544	362	..........KK.........
cds.Camellia_sinensis.comp32188_c0_seq2|m.46109-15	cds.Camellia_sinensis.comp32188_c0_seq2|m.46109	15	..........KK.........
cds.CL230Contig1|m.8625-410	cds.CL230Contig1|m.8625	410	..........KK.........
cds.Camellia_sinensis.comp26118_c0_seq1|m.40510-202	cds.Camellia_sinensis.comp26118_c0_seq1|m.40510	202	..........KK.........
cds.Camellia_sinensis.comp12781_c0_seq1|m.25470-51	cds.Camellia_sinensis.comp12781_c0_seq1|m.25470	51	..........KK.........
cds.Camellia_sinensis.comp35522_c0_seq1|m.26786-311	cds.Camellia_sinensis.comp35522_c0_seq1|m.26786	311	..........KK.........
cds.Camellia_sinensis.comp30907_c0_seq3|m.36059-148	cds.Camellia_sinensis.comp30907_c0_seq3|m.36059	148	..........KK.........
cds.Camellia_sinensis.comp30878_c1_seq1|m.10648-62	cds.Camellia_sinensis.comp30878_c1_seq1|m.10648	62	..........KK.........
cds.Camellia_sinensis.comp12137_c0_seq1|m.17932-186	cds.Camellia_sinensis.comp12137_c0_seq1|m.17932	186	..........KK.........
cds.Camellia_sinensis.comp24911_c0_seq1|m.38588-57	cds.Camellia_sinensis.comp24911_c0_seq1|m.38588	57	..........KK.........
cds.Camellia_sinensis.comp40162_c0_seq1|m.14618-503	cds.Camellia_sinensis.comp40162_c0_seq1|m.14618	503	..........KK.........
cds.Camellia_sinensis.comp20552_c0_seq1|m.15501-301	cds.Camellia_sinensis.comp20552_c0_seq1|m.15501	301	..........KK.........
cds.Camellia_sinensis.comp32717_c0_seq1|m.34599-53	cds.Camellia_sinensis.comp32717_c0_seq1|m.34599	53	..........KK.........
cds.CL3443Contig1|m.6184-752	cds.CL3443Contig1|m.6184	752	..........KK.........
cds.Camellia_sinensis.comp31586_c1_seq5|m.40052-102	cds.Camellia_sinensis.comp31586_c1_seq5|m.40052	102	..........KK.........
cds.Camellia_sinensis.comp27112_c0_seq1|m.40457-26	cds.Camellia_sinensis.comp27112_c0_seq1|m.40457	26	..........KK.........
cds.Camellia_sinensis.comp26231_c0_seq1|m.27340-88	cds.Camellia_sinensis.comp26231_c0_seq1|m.27340	88	..........KK.........
cds.Camellia_sinensis.comp33788_c0_seq3|m.6645-727	cds.Camellia_sinensis.comp33788_c0_seq3|m.6645	727	..........KK.........
cds.Camellia_sinensis.comp34526_c0_seq2|m.10529-350	cds.Camellia_sinensis.comp34526_c0_seq2|m.10529	350	..........KK.........
cds.Camellia_sinensis.comp20665_c0_seq1|m.20922-188	cds.Camellia_sinensis.comp20665_c0_seq1|m.20922	188	..........KK.........
cds.Camellia_sinensis.comp34065_c3_seq1|m.1918-1093	cds.Camellia_sinensis.comp34065_c3_seq1|m.1918	1093	..........KK.........
cds.Camellia_sinensis.comp26779_c0_seq2|m.30767-176	cds.Camellia_sinensis.comp26779_c0_seq2|m.30767	176	..........KK.........
cds.Camellia_sinensis.comp29420_c0_seq1|m.7741-133	cds.Camellia_sinensis.comp29420_c0_seq1|m.7741	133	..........KK.........
cds.Camellia_sinensis.comp39084_c0_seq1|m.17097-395	cds.Camellia_sinensis.comp39084_c0_seq1|m.17097	395	..........KK.........
cds.Camellia_sinensis.comp28794_c0_seq1|m.19751-177	cds.Camellia_sinensis.comp28794_c0_seq1|m.19751	177	..........KK.........
cds.Camellia_sinensis.comp13136_c0_seq1|m.26302-178	cds.Camellia_sinensis.comp13136_c0_seq1|m.26302	178	..........KK.........
cds.Camellia_sinensis.comp44007_c0_seq1|m.57389-50	cds.Camellia_sinensis.comp44007_c0_seq1|m.57389	50	..........KK.........
cds.Camellia_sinensis.comp32047_c1_seq3|m.53652-60	cds.Camellia_sinensis.comp32047_c1_seq3|m.53652	60	..........KK.........
cds.Camellia_sinensis.comp31990_c0_seq7|m.29968-275	cds.Camellia_sinensis.comp31990_c0_seq7|m.29968	275	..........KK.........
cds.Camellia_sinensis.comp30448_c0_seq1|m.13595-89	cds.Camellia_sinensis.comp30448_c0_seq1|m.13595	89	..........KK.........
cds.Camellia_sinensis.comp27363_c0_seq2|m.28875-164	cds.Camellia_sinensis.comp27363_c0_seq2|m.28875	164	..........KK.........
cds.Camellia_sinensis.comp33441_c0_seq3|m.26596-178	cds.Camellia_sinensis.comp33441_c0_seq3|m.26596	178	..........KK.........
cds.Camellia_sinensis.comp33404_c0_seq8|m.8014-444	cds.Camellia_sinensis.comp33404_c0_seq8|m.8014	444	..........KK.........
cds.Camellia_sinensis.comp32382_c0_seq1|m.25543-38	cds.Camellia_sinensis.comp32382_c0_seq1|m.25543	38	..........KK.........
cds.Camellia_sinensis.comp20882_c0_seq2|m.17004-232	cds.Camellia_sinensis.comp20882_c0_seq2|m.17004	232	..........KK.........
cds.Camellia_sinensis.comp31119_c0_seq1|m.23072-98	cds.Camellia_sinensis.comp31119_c0_seq1|m.23072	98	..........KK.........
cds.Camellia_sinensis.comp30434_c0_seq1|m.24447-284	cds.Camellia_sinensis.comp30434_c0_seq1|m.24447	284	..........KK.........
cds.Camellia_sinensis.comp10818_c0_seq1|m.57791-86	cds.Camellia_sinensis.comp10818_c0_seq1|m.57791	86	..........KK.........
cds.Camellia_sinensis.comp34541_c0_seq1|m.9840-507	cds.Camellia_sinensis.comp34541_c0_seq1|m.9840	507	..........KK.........
cds.Camellia_sinensis.comp32345_c0_seq1|m.37112-217	cds.Camellia_sinensis.comp32345_c0_seq1|m.37112	217	..........KK.........
cds.Camellia_sinensis.comp29046_c0_seq1|m.29078-164	cds.Camellia_sinensis.comp29046_c0_seq1|m.29078	164	..........KK.........
cds.Camellia_sinensis.comp31774_c0_seq1|m.11570-283	cds.Camellia_sinensis.comp31774_c0_seq1|m.11570	283	..........KK.........
cds.Camellia_sinensis.comp35772_c0_seq1|m.9930-601	cds.Camellia_sinensis.comp35772_c0_seq1|m.9930	601	..........KK.........
cds.Camellia_sinensis.comp31662_c0_seq3|m.59004-32	cds.Camellia_sinensis.comp31662_c0_seq3|m.59004	32	..........KK.........
cds.Camellia_sinensis.comp29598_c1_seq2|m.44317-110	cds.Camellia_sinensis.comp29598_c1_seq2|m.44317	110	..........KK.........
cds.Camellia_sinensis.comp20904_c0_seq1|m.35646-106	cds.Camellia_sinensis.comp20904_c0_seq1|m.35646	106	..........KK.........
cds.Camellia_sinensis.comp25420_c0_seq1|m.34045-168	cds.Camellia_sinensis.comp25420_c0_seq1|m.34045	168	..........KK.........
cds.Camellia_sinensis.comp13812_c0_seq1|m.3508-128	cds.Camellia_sinensis.comp13812_c0_seq1|m.3508	128	..........KK.........
cds.Camellia_sinensis.comp30878_c1_seq1|m.10648-51	cds.Camellia_sinensis.comp30878_c1_seq1|m.10648	51	..........KK.........
cds.Camellia_sinensis.comp28520_c0_seq1|m.30390-268	cds.Camellia_sinensis.comp28520_c0_seq1|m.30390	268	..........KK.........
cds.Camellia_sinensis.comp27704_c0_seq2|m.25696-258	cds.Camellia_sinensis.comp27704_c0_seq2|m.25696	258	..........KK.........
cds.Camellia_sinensis.comp18859_c0_seq1|m.26458-75	cds.Camellia_sinensis.comp18859_c0_seq1|m.26458	75	..........KK.........
cds.Camellia_sinensis.comp14664_c0_seq1|m.4137-348	cds.Camellia_sinensis.comp14664_c0_seq1|m.4137	348	..........KK.........
cds.Camellia_sinensis.comp11661_c0_seq1|m.15375-218	cds.Camellia_sinensis.comp11661_c0_seq1|m.15375	218	..........KK.........
cds.Camellia_sinensis.comp33740_c0_seq1|m.40906-67	cds.Camellia_sinensis.comp33740_c0_seq1|m.40906	67	..........KK.........
cds.Camellia_sinensis.comp11843_c0_seq1|m.25706-173	cds.Camellia_sinensis.comp11843_c0_seq1|m.25706	173	..........KK.........
cds.Camellia_sinensis.comp32586_c0_seq1|m.27262-179	cds.Camellia_sinensis.comp32586_c0_seq1|m.27262	179	..........KK.........
cds.Camellia_sinensis.comp29080_c0_seq1|m.18560-191	cds.Camellia_sinensis.comp29080_c0_seq1|m.18560	191	..........KK.........
cds.Camellia_sinensis.comp34541_c0_seq1|m.9840-516	cds.Camellia_sinensis.comp34541_c0_seq1|m.9840	516	..........KK.........
cds.CL680Contig1|m.5309-273	cds.CL680Contig1|m.5309	273	..........KK.........
cds.Camellia_sinensis.comp12954_c0_seq1|m.32734-140	cds.Camellia_sinensis.comp12954_c0_seq1|m.32734	140	..........KK.........
cds.Camellia_sinensis.comp32362_c0_seq1|m.5696-914	cds.Camellia_sinensis.comp32362_c0_seq1|m.5696	914	..........KK.........
cds.Camellia_sinensis.comp35956_c0_seq1|m.38504-216	cds.Camellia_sinensis.comp35956_c0_seq1|m.38504	216	..........KK.........
cds.Camellia_sinensis.comp31528_c0_seq1|m.9279-124	cds.Camellia_sinensis.comp31528_c0_seq1|m.9279	124	..........KK.........
cds.Camellia_sinensis.comp20649_c0_seq1|m.31482-155	cds.Camellia_sinensis.comp20649_c0_seq1|m.31482	155	..........KK.........
cds.Camellia_sinensis.comp27275_c0_seq2|m.35346-169	cds.Camellia_sinensis.comp27275_c0_seq2|m.35346	169	..........KK.........
cds.Camellia_sinensis.comp20494_c0_seq1|m.42915-32	cds.Camellia_sinensis.comp20494_c0_seq1|m.42915	32	..........KK.........
cds.Camellia_sinensis.comp33379_c1_seq7|m.18340-296	cds.Camellia_sinensis.comp33379_c1_seq7|m.18340	296	..........KK.........
cds.Camellia_sinensis.comp29274_c0_seq1|m.16753-292	cds.Camellia_sinensis.comp29274_c0_seq1|m.16753	292	..........KK.........
cds.Camellia_sinensis.comp26273_c0_seq1|m.33649-108	cds.Camellia_sinensis.comp26273_c0_seq1|m.33649	108	..........KK.........
cds.Camellia_sinensis.comp20350_c0_seq1|m.20984-398	cds.Camellia_sinensis.comp20350_c0_seq1|m.20984	398	..........KK.........
cds.CL2386Contig1|m.14397-308	cds.CL2386Contig1|m.14397	308	..........KK.........
cds.Camellia_sinensis.comp33906_c0_seq3|m.27977-56	cds.Camellia_sinensis.comp33906_c0_seq3|m.27977	56	..........KK.........
cds.Camellia_sinensis.comp34606_c0_seq6|m.25994-98	cds.Camellia_sinensis.comp34606_c0_seq6|m.25994	98	..........KK.........
cds.Camellia_sinensis.comp34533_c0_seq12|m.1258-1070	cds.Camellia_sinensis.comp34533_c0_seq12|m.1258	1070	..........KK.........
cds.Camellia_sinensis.comp30808_c1_seq1|m.17845-436	cds.Camellia_sinensis.comp30808_c1_seq1|m.17845	436	..........KK.........
cds.Camellia_sinensis.comp34294_c4_seq1|m.1774-433	cds.Camellia_sinensis.comp34294_c4_seq1|m.1774	433	..........KK.........
cds.Camellia_sinensis.comp30573_c0_seq2|m.39452-142	cds.Camellia_sinensis.comp30573_c0_seq2|m.39452	142	..........KK.........
cds.Camellia_sinensis.comp33067_c0_seq2|m.36662-121	cds.Camellia_sinensis.comp33067_c0_seq2|m.36662	121	..........KK.........
cds.Camellia_sinensis.comp33886_c0_seq4|m.36703-31	cds.Camellia_sinensis.comp33886_c0_seq4|m.36703	31	..........KK.........
cds.Camellia_sinensis.comp28757_c0_seq1|m.27387-224	cds.Camellia_sinensis.comp28757_c0_seq1|m.27387	224	..........KK.........
cds.Camellia_sinensis.comp34975_c0_seq1|m.47652-89	cds.Camellia_sinensis.comp34975_c0_seq1|m.47652	89	..........KK.........
cds.Camellia_sinensis.comp20562_c0_seq1|m.18527-491	cds.Camellia_sinensis.comp20562_c0_seq1|m.18527	491	..........KK.........
cds.Camellia_sinensis.comp21009_c0_seq1|m.28964-121	cds.Camellia_sinensis.comp21009_c0_seq1|m.28964	121	..........KK.........
cds.Camellia_sinensis.comp30878_c1_seq3|m.45083-32	cds.Camellia_sinensis.comp30878_c1_seq3|m.45083	32	..........KK.........
cds.Camellia_sinensis.comp69681_c0_seq1|m.38233-50	cds.Camellia_sinensis.comp69681_c0_seq1|m.38233	50	..........KK.........
cds.Camellia_sinensis.comp12032_c0_seq1|m.38308-14	cds.Camellia_sinensis.comp12032_c0_seq1|m.38308	14	..........KK.........
cds.Camellia_sinensis.comp33912_c0_seq1|m.4257-574	cds.Camellia_sinensis.comp33912_c0_seq1|m.4257	574	..........KK.........
cds.CL905Contig1|m.52008-88	cds.CL905Contig1|m.52008	88	..........KK.........
cds.Camellia_sinensis.comp27225_c0_seq1|m.28449-46	cds.Camellia_sinensis.comp27225_c0_seq1|m.28449	46	..........KK.........
cds.Camellia_sinensis.comp24163_c0_seq1|m.42497-158	cds.Camellia_sinensis.comp24163_c0_seq1|m.42497	158	..........KK.........
cds.Camellia_sinensis.comp33965_c0_seq1|m.33803-53	cds.Camellia_sinensis.comp33965_c0_seq1|m.33803	53	..........KK.........
cds.Camellia_sinensis.comp30075_c0_seq1|m.24809-253	cds.Camellia_sinensis.comp30075_c0_seq1|m.24809	253	..........KK.........
cds.Camellia_sinensis.comp15819_c0_seq1|m.3488-806	cds.Camellia_sinensis.comp15819_c0_seq1|m.3488	806	..........KK.........
cds.Camellia_sinensis.comp31652_c0_seq1|m.6918-138	cds.Camellia_sinensis.comp31652_c0_seq1|m.6918	138	..........KK.........
cds.Camellia_sinensis.comp33248_c0_seq1|m.4358-804	cds.Camellia_sinensis.comp33248_c0_seq1|m.4358	804	..........KK.........
cds.Camellia_sinensis.comp33918_c0_seq3|m.50730-71	cds.Camellia_sinensis.comp33918_c0_seq3|m.50730	71	..........KK.........
cds.Camellia_sinensis.comp29256_c0_seq1|m.4724-863	cds.Camellia_sinensis.comp29256_c0_seq1|m.4724	863	..........KK.........
cds.CL3258Contig1|m.25630-33	cds.CL3258Contig1|m.25630	33	..........KK.........
cds.Camellia_sinensis.comp32222_c0_seq2|m.20053-341	cds.Camellia_sinensis.comp32222_c0_seq2|m.20053	341	..........KK.........
cds.Camellia_sinensis.comp27088_c0_seq1|m.12753-342	cds.Camellia_sinensis.comp27088_c0_seq1|m.12753	342	..........KK.........
cds.CL227Contig1|m.3361-627	cds.CL227Contig1|m.3361	627	..........KK.........
cds.Camellia_sinensis.comp28962_c0_seq1|m.23541-287	cds.Camellia_sinensis.comp28962_c0_seq1|m.23541	287	..........KK.........
cds.Camellia_sinensis.comp19503_c0_seq1|m.33408-163	cds.Camellia_sinensis.comp19503_c0_seq1|m.33408	163	..........KK.........
cds.Camellia_sinensis.comp26779_c0_seq1|m.29675-176	cds.Camellia_sinensis.comp26779_c0_seq1|m.29675	176	..........KK.........
cds.Camellia_sinensis.comp28425_c0_seq1|m.10099-470	cds.Camellia_sinensis.comp28425_c0_seq1|m.10099	470	..........KK.........
cds.Camellia_sinensis.comp33519_c0_seq1|m.26361-237	cds.Camellia_sinensis.comp33519_c0_seq1|m.26361	237	..........KK.........
cds.Camellia_sinensis.comp12954_c0_seq1|m.32734-98	cds.Camellia_sinensis.comp12954_c0_seq1|m.32734	98	..........KK.........
cds.Camellia_sinensis.comp23549_c0_seq1|m.33670-202	cds.Camellia_sinensis.comp23549_c0_seq1|m.33670	202	..........KK.........
cds.Camellia_sinensis.comp34197_c0_seq1|m.11738-157	cds.Camellia_sinensis.comp34197_c0_seq1|m.11738	157	..........KK.........
cds.Camellia_sinensis.comp34821_c0_seq1|m.3529-179	cds.Camellia_sinensis.comp34821_c0_seq1|m.3529	179	..........KK.........
cds.Camellia_sinensis.comp32872_c0_seq5|m.2326-410	cds.Camellia_sinensis.comp32872_c0_seq5|m.2326	410	..........KK.........
cds.Camellia_sinensis.comp33978_c1_seq1|m.4500-94	cds.Camellia_sinensis.comp33978_c1_seq1|m.4500	94	..........KK.........
cds.Camellia_sinensis.comp29598_c1_seq2|m.44317-23	cds.Camellia_sinensis.comp29598_c1_seq2|m.44317	23	..........KK.........
cds.Camellia_sinensis.comp33448_c0_seq2|m.21505-341	cds.Camellia_sinensis.comp33448_c0_seq2|m.21505	341	..........KK.........
cds.Camellia_sinensis.comp31460_c0_seq2|m.25425-292	cds.Camellia_sinensis.comp31460_c0_seq2|m.25425	292	..........KK.........
cds.Camellia_sinensis.comp37127_c0_seq1|m.43123-176	cds.Camellia_sinensis.comp37127_c0_seq1|m.43123	176	..........KK.........
cds.Camellia_sinensis.comp34164_c0_seq1|m.29465-143	cds.Camellia_sinensis.comp34164_c0_seq1|m.29465	143	..........KK.........
cds.Camellia_sinensis.comp33545_c2_seq7|m.24297-109	cds.Camellia_sinensis.comp33545_c2_seq7|m.24297	109	..........KK.........
cds.Camellia_sinensis.comp32387_c0_seq1|m.7300-747	cds.Camellia_sinensis.comp32387_c0_seq1|m.7300	747	..........KK.........
cds.Camellia_sinensis.comp30405_c0_seq2|m.5927-279	cds.Camellia_sinensis.comp30405_c0_seq2|m.5927	279	..........KK.........
cds.Camellia_sinensis.comp20412_c0_seq1|m.33374-54	cds.Camellia_sinensis.comp20412_c0_seq1|m.33374	54	..........KK.........
cds.Camellia_sinensis.comp84943_c0_seq1|m.54777-99	cds.Camellia_sinensis.comp84943_c0_seq1|m.54777	99	..........KK.........
cds.Camellia_sinensis.comp10922_c0_seq1|m.28802-95	cds.Camellia_sinensis.comp10922_c0_seq1|m.28802	95	..........KK.........
cds.Camellia_sinensis.comp28472_c0_seq2|m.38741-68	cds.Camellia_sinensis.comp28472_c0_seq2|m.38741	68	..........KK.........
cds.Camellia_sinensis.comp31839_c1_seq1|m.12074-299	cds.Camellia_sinensis.comp31839_c1_seq1|m.12074	299	..........KK.........
cds.Camellia_sinensis.comp31810_c0_seq2|m.6850-66	cds.Camellia_sinensis.comp31810_c0_seq2|m.6850	66	..........KK.........
cds.Camellia_sinensis.comp34234_c1_seq1|m.26921-149	cds.Camellia_sinensis.comp34234_c1_seq1|m.26921	149	..........KK.........
cds.Camellia_sinensis.comp12443_c0_seq1|m.27897-334	cds.Camellia_sinensis.comp12443_c0_seq1|m.27897	334	..........KK.........
cds.Camellia_sinensis.comp32225_c0_seq2|m.10673-394	cds.Camellia_sinensis.comp32225_c0_seq2|m.10673	394	..........KK.........
cds.Camellia_sinensis.comp32608_c0_seq2|m.39213-51	cds.Camellia_sinensis.comp32608_c0_seq2|m.39213	51	..........KK.........
cds.CL3283Contig1|m.46644-47	cds.CL3283Contig1|m.46644	47	..........KK.........
cds.Camellia_sinensis.comp19426_c0_seq1|m.51061-21	cds.Camellia_sinensis.comp19426_c0_seq1|m.51061	21	..........KK.........
cds.Camellia_sinensis.comp29947_c0_seq2|m.16040-465	cds.Camellia_sinensis.comp29947_c0_seq2|m.16040	465	..........KK.........
cds.Camellia_sinensis.comp29718_c0_seq2|m.28086-178	cds.Camellia_sinensis.comp29718_c0_seq2|m.28086	178	..........KK.........
cds.Camellia_sinensis.comp27117_c0_seq1|m.17061-161	cds.Camellia_sinensis.comp27117_c0_seq1|m.17061	161	..........KK.........
cds.Camellia_sinensis.comp27372_c0_seq1|m.36694-72	cds.Camellia_sinensis.comp27372_c0_seq1|m.36694	72	..........KK.........
cds.Camellia_sinensis.comp30927_c0_seq1|m.23873-165	cds.Camellia_sinensis.comp30927_c0_seq1|m.23873	165	..........KK.........
cds.Camellia_sinensis.comp20412_c0_seq1|m.33374-181	cds.Camellia_sinensis.comp20412_c0_seq1|m.33374	181	..........KK.........
cds.Camellia_sinensis.comp16766_c0_seq1|m.28858-296	cds.Camellia_sinensis.comp16766_c0_seq1|m.28858	296	..........KK.........
cds.Camellia_sinensis.comp16769_c0_seq1|m.31560-192	cds.Camellia_sinensis.comp16769_c0_seq1|m.31560	192	..........KK.........
cds.Camellia_sinensis.comp26631_c0_seq1|m.33058-179	cds.Camellia_sinensis.comp26631_c0_seq1|m.33058	179	..........KK.........
cds.Camellia_sinensis.comp35345_c0_seq1|m.29931-207	cds.Camellia_sinensis.comp35345_c0_seq1|m.29931	207	..........KK.........
cds.Camellia_sinensis.comp32585_c0_seq1|m.4306-486	cds.Camellia_sinensis.comp32585_c0_seq1|m.4306	486	..........KK.........
cds.Camellia_sinensis.comp34177_c0_seq1|m.15509-272	cds.Camellia_sinensis.comp34177_c0_seq1|m.15509	272	..........KK.........
cds.Camellia_sinensis.comp31127_c0_seq1|m.6174-895	cds.Camellia_sinensis.comp31127_c0_seq1|m.6174	895	..........KK.........
cds.Camellia_sinensis.comp16591_c0_seq1|m.34054-92	cds.Camellia_sinensis.comp16591_c0_seq1|m.34054	92	..........KK.........
cds.Camellia_sinensis.comp34819_c0_seq4|m.1484-457	cds.Camellia_sinensis.comp34819_c0_seq4|m.1484	457	..........KK.........
cds.Camellia_sinensis.comp23492_c0_seq1|m.39466-56	cds.Camellia_sinensis.comp23492_c0_seq1|m.39466	56	..........KK.........
cds.Camellia_sinensis.comp25857_c0_seq1|m.29195-286	cds.Camellia_sinensis.comp25857_c0_seq1|m.29195	286	..........KK.........
cds.Camellia_sinensis.comp30526_c0_seq1|m.17626-497	cds.Camellia_sinensis.comp30526_c0_seq1|m.17626	497	..........KK.........
cds.Camellia_sinensis.comp33473_c1_seq1|m.11925-210	cds.Camellia_sinensis.comp33473_c1_seq1|m.11925	210	..........KK.........
cds.Camellia_sinensis.comp23887_c0_seq2|m.17749-73	cds.Camellia_sinensis.comp23887_c0_seq2|m.17749	73	..........KK.........
cds.Camellia_sinensis.comp33965_c0_seq1|m.33803-105	cds.Camellia_sinensis.comp33965_c0_seq1|m.33803	105	..........KK.........
cds.Camellia_sinensis.comp35043_c0_seq1|m.40382-156	cds.Camellia_sinensis.comp35043_c0_seq1|m.40382	156	..........KK.........
cds.Camellia_sinensis.comp25311_c0_seq1|m.7542-205	cds.Camellia_sinensis.comp25311_c0_seq1|m.7542	205	..........KK.........
cds.Camellia_sinensis.comp32203_c0_seq1|m.3830-403	cds.Camellia_sinensis.comp32203_c0_seq1|m.3830	403	..........KK.........
cds.Camellia_sinensis.comp30941_c0_seq1|m.40634-209	cds.Camellia_sinensis.comp30941_c0_seq1|m.40634	209	..........KK.........
cds.Camellia_sinensis.comp30878_c1_seq5|m.46877-12	cds.Camellia_sinensis.comp30878_c1_seq5|m.46877	12	..........KK.........
cds.Camellia_sinensis.comp35270_c0_seq1|m.24855-62	cds.Camellia_sinensis.comp35270_c0_seq1|m.24855	62	..........KK.........
cds.Camellia_sinensis.comp34991_c0_seq1|m.15071-112	cds.Camellia_sinensis.comp34991_c0_seq1|m.15071	112	..........KK.........
cds.Camellia_sinensis.comp25164_c0_seq3|m.24641-219	cds.Camellia_sinensis.comp25164_c0_seq3|m.24641	219	..........KK.........
cds.Camellia_sinensis.comp32739_c0_seq3|m.16599-190	cds.Camellia_sinensis.comp32739_c0_seq3|m.16599	190	..........KK.........
cds.Camellia_sinensis.comp29780_c0_seq1|m.42303-107	cds.Camellia_sinensis.comp29780_c0_seq1|m.42303	107	..........KK.........
cds.Camellia_sinensis.comp15864_c0_seq1|m.58049-81	cds.Camellia_sinensis.comp15864_c0_seq1|m.58049	81	..........KK.........
cds.Camellia_sinensis.comp34256_c0_seq6|m.34640-114	cds.Camellia_sinensis.comp34256_c0_seq6|m.34640	114	..........KK.........
cds.Camellia_sinensis.comp27088_c0_seq1|m.12753-128	cds.Camellia_sinensis.comp27088_c0_seq1|m.12753	128	..........KK.........
cds.Camellia_sinensis.comp17087_c0_seq2|m.37580-181	cds.Camellia_sinensis.comp17087_c0_seq2|m.37580	181	..........KK.........
cds.Camellia_sinensis.comp34663_c0_seq15|m.39645-110	cds.Camellia_sinensis.comp34663_c0_seq15|m.39645	110	..........KK.........
cds.Camellia_sinensis.comp27029_c0_seq2|m.32112-235	cds.Camellia_sinensis.comp27029_c0_seq2|m.32112	235	..........KK.........
cds.CL488Contig1|m.3995-228	cds.CL488Contig1|m.3995	228	..........KK.........
cds.Camellia_sinensis.comp31489_c0_seq1|m.25731-78	cds.Camellia_sinensis.comp31489_c0_seq1|m.25731	78	..........KK.........
cds.Camellia_sinensis.comp34568_c0_seq7|m.14820-24	cds.Camellia_sinensis.comp34568_c0_seq7|m.14820	24	..........KK.........
cds.Camellia_sinensis.comp34065_c3_seq1|m.1918-335	cds.Camellia_sinensis.comp34065_c3_seq1|m.1918	335	..........KK.........
cds.Camellia_sinensis.comp18017_c1_seq1|m.55054-16	cds.Camellia_sinensis.comp18017_c1_seq1|m.55054	16	..........KK.........
cds.Camellia_sinensis.comp31638_c0_seq1|m.17824-230	cds.Camellia_sinensis.comp31638_c0_seq1|m.17824	230	..........KK.........
cds.CL102Contig1|m.19364-179	cds.CL102Contig1|m.19364	179	..........KK.........
cds.Camellia_sinensis.comp26783_c0_seq1|m.33779-80	cds.Camellia_sinensis.comp26783_c0_seq1|m.33779	80	..........KK.........
cds.Camellia_sinensis.comp20938_c0_seq1|m.40912-170	cds.Camellia_sinensis.comp20938_c0_seq1|m.40912	170	..........KK.........
cds.Camellia_sinensis.comp28364_c1_seq1|m.34723-201	cds.Camellia_sinensis.comp28364_c1_seq1|m.34723	201	..........KK.........
cds.Camellia_sinensis.comp24836_c0_seq2|m.45142-51	cds.Camellia_sinensis.comp24836_c0_seq2|m.45142	51	..........KK.........
cds.Camellia_sinensis.comp26555_c0_seq1|m.49470-79	cds.Camellia_sinensis.comp26555_c0_seq1|m.49470	79	..........KK.........
cds.Camellia_sinensis.comp24875_c0_seq1|m.21153-60	cds.Camellia_sinensis.comp24875_c0_seq1|m.21153	60	..........KK.........
cds.Camellia_sinensis.comp33518_c0_seq4|m.18496-371	cds.Camellia_sinensis.comp33518_c0_seq4|m.18496	371	..........KK.........
cds.Camellia_sinensis.comp26027_c0_seq1|m.7122-591	cds.Camellia_sinensis.comp26027_c0_seq1|m.7122	591	..........KK.........
cds.Camellia_sinensis.comp33247_c0_seq3|m.219-98	cds.Camellia_sinensis.comp33247_c0_seq3|m.219	98	..........KK.........
cds.Camellia_sinensis.comp27879_c0_seq2|m.30639-115	cds.Camellia_sinensis.comp27879_c0_seq2|m.30639	115	..........KK.........
cds.Camellia_sinensis.comp30454_c1_seq1|m.18257-146	cds.Camellia_sinensis.comp30454_c1_seq1|m.18257	146	..........KK.........
cds.Camellia_sinensis.comp30480_c0_seq1|m.35013-63	cds.Camellia_sinensis.comp30480_c0_seq1|m.35013	63	..........KK.........
cds.Camellia_sinensis.comp30878_c1_seq5|m.46877-18	cds.Camellia_sinensis.comp30878_c1_seq5|m.46877	18	..........KK.........
cds.Camellia_sinensis.comp30878_c1_seq3|m.45083-20	cds.Camellia_sinensis.comp30878_c1_seq3|m.45083	20	..........KK.........
cds.Camellia_sinensis.comp30878_c1_seq3|m.45083-14	cds.Camellia_sinensis.comp30878_c1_seq3|m.45083	14	..........KK.........
cds.Camellia_sinensis.comp34975_c0_seq1|m.47652-71	cds.Camellia_sinensis.comp34975_c0_seq1|m.47652	71	..........KK.........
cds.Camellia_sinensis.comp23042_c0_seq1|m.25951-33	cds.Camellia_sinensis.comp23042_c0_seq1|m.25951	33	..........KK.........
cds.Camellia_sinensis.comp23814_c0_seq1|m.30203-24	cds.Camellia_sinensis.comp23814_c0_seq1|m.30203	24	..........KK.........
cds.Camellia_sinensis.comp32667_c0_seq5|m.49134-15	cds.Camellia_sinensis.comp32667_c0_seq5|m.49134	15	..........KK.........
cds.Camellia_sinensis.comp27114_c0_seq1|m.26893-361	cds.Camellia_sinensis.comp27114_c0_seq1|m.26893	361	..........KK.........
cds.Camellia_sinensis.comp25068_c0_seq1|m.31453-66	cds.Camellia_sinensis.comp25068_c0_seq1|m.31453	66	..........KK.........
cds.Camellia_sinensis.comp33298_c0_seq14|m.32209-78	cds.Camellia_sinensis.comp33298_c0_seq14|m.32209	78	..........KK.........
cds.Camellia_sinensis.comp18746_c0_seq1|m.37469-22	cds.Camellia_sinensis.comp18746_c0_seq1|m.37469	22	..........KK.........
cds.Camellia_sinensis.comp29687_c0_seq1|m.40450-114	cds.Camellia_sinensis.comp29687_c0_seq1|m.40450	114	..........KK.........
cds.Camellia_sinensis.comp28640_c0_seq7|m.14707-153	cds.Camellia_sinensis.comp28640_c0_seq7|m.14707	153	..........KK.........
cds.Camellia_sinensis.comp10649_c0_seq1|m.43648-59	cds.Camellia_sinensis.comp10649_c0_seq1|m.43648	59	..........KK.........
cds.Camellia_sinensis.comp27065_c0_seq2|m.4908-511	cds.Camellia_sinensis.comp27065_c0_seq2|m.4908	511	..........KK.........
cds.Camellia_sinensis.comp33412_c0_seq7|m.17502-381	cds.Camellia_sinensis.comp33412_c0_seq7|m.17502	381	..........KK.........
cds.Camellia_sinensis.comp34553_c0_seq10|m.35414-245	cds.Camellia_sinensis.comp34553_c0_seq10|m.35414	245	..........KK.........
cds.Camellia_sinensis.comp32801_c0_seq3|m.30883-35	cds.Camellia_sinensis.comp32801_c0_seq3|m.30883	35	..........KK.........
cds.Camellia_sinensis.comp28169_c0_seq1|m.38581-14	cds.Camellia_sinensis.comp28169_c0_seq1|m.38581	14	..........KK.........
cds.Camellia_sinensis.comp34012_c0_seq9|m.30706-181	cds.Camellia_sinensis.comp34012_c0_seq9|m.30706	181	..........KK.........
cds.Camellia_sinensis.comp32613_c0_seq1|m.19293-361	cds.Camellia_sinensis.comp32613_c0_seq1|m.19293	361	..........KK.........
cds.Camellia_sinensis.comp16730_c0_seq1|m.27278-181	cds.Camellia_sinensis.comp16730_c0_seq1|m.27278	181	..........KK.........
cds.Camellia_sinensis.comp32158_c1_seq1|m.14727-263	cds.Camellia_sinensis.comp32158_c1_seq1|m.14727	263	..........KK.........
cds.Camellia_sinensis.comp28225_c0_seq1|m.30489-114	cds.Camellia_sinensis.comp28225_c0_seq1|m.30489	114	..........KK.........
cds.Camellia_sinensis.comp31186_c1_seq1|m.18514-325	cds.Camellia_sinensis.comp31186_c1_seq1|m.18514	325	..........KK.........
cds.Camellia_sinensis.comp34526_c0_seq2|m.10529-455	cds.Camellia_sinensis.comp34526_c0_seq2|m.10529	455	..........KK.........
cds.Camellia_sinensis.comp25454_c0_seq1|m.28314-135	cds.Camellia_sinensis.comp25454_c0_seq1|m.28314	135	..........KK.........
cds.CL563Contig1|m.8180-652	cds.CL563Contig1|m.8180	652	..........KK.........
cds.Camellia_sinensis.comp34950_c0_seq1|m.37352-89	cds.Camellia_sinensis.comp34950_c0_seq1|m.37352	89	..........KK.........
cds.Camellia_sinensis.comp30075_c0_seq1|m.24809-233	cds.Camellia_sinensis.comp30075_c0_seq1|m.24809	233	..........KK.........
cds.Camellia_sinensis.comp33659_c0_seq3|m.28498-64	cds.Camellia_sinensis.comp33659_c0_seq3|m.28498	64	..........KK.........
cds.Camellia_sinensis.comp12764_c0_seq1|m.17074-33	cds.Camellia_sinensis.comp12764_c0_seq1|m.17074	33	..........KK.........
cds.CL318Contig1|m.48735-113	cds.CL318Contig1|m.48735	113	..........KK.........
cds.Camellia_sinensis.comp35198_c0_seq1|m.15306-129	cds.Camellia_sinensis.comp35198_c0_seq1|m.15306	129	..........KK.........
cds.Camellia_sinensis.comp20478_c0_seq1|m.32271-277	cds.Camellia_sinensis.comp20478_c0_seq1|m.32271	277	..........KK.........
cds.Camellia_sinensis.comp34400_c0_seq9|m.12194-442	cds.Camellia_sinensis.comp34400_c0_seq9|m.12194	442	..........KK.........
cds.Camellia_sinensis.comp27782_c0_seq1|m.29375-236	cds.Camellia_sinensis.comp27782_c0_seq1|m.29375	236	..........KK.........
cds.Camellia_sinensis.comp26867_c0_seq1|m.23170-353	cds.Camellia_sinensis.comp26867_c0_seq1|m.23170	353	..........KK.........
cds.Camellia_sinensis.comp31317_c0_seq4|m.32500-65	cds.Camellia_sinensis.comp31317_c0_seq4|m.32500	65	..........KK.........
cds.Camellia_sinensis.comp50065_c0_seq1|m.41483-28	cds.Camellia_sinensis.comp50065_c0_seq1|m.41483	28	..........KK.........
cds.Camellia_sinensis.comp11318_c0_seq1|m.52741-85	cds.Camellia_sinensis.comp11318_c0_seq1|m.52741	85	..........KK.........
cds.Camellia_sinensis.comp31250_c0_seq1|m.34626-86	cds.Camellia_sinensis.comp31250_c0_seq1|m.34626	86	..........KK.........
cds.Camellia_sinensis.comp32382_c0_seq1|m.25543-18	cds.Camellia_sinensis.comp32382_c0_seq1|m.25543	18	..........KK.........
cds.Camellia_sinensis.comp31226_c0_seq1|m.36088-130	cds.Camellia_sinensis.comp31226_c0_seq1|m.36088	130	..........KK.........
cds.Camellia_sinensis.comp20572_c0_seq1|m.45714-112	cds.Camellia_sinensis.comp20572_c0_seq1|m.45714	112	..........KK.........
cds.Camellia_sinensis.comp20717_c0_seq1|m.12353-429	cds.Camellia_sinensis.comp20717_c0_seq1|m.12353	429	..........KK.........
cds.Camellia_sinensis.comp30105_c0_seq1|m.26906-359	cds.Camellia_sinensis.comp30105_c0_seq1|m.26906	359	..........KK.........
cds.Camellia_sinensis.comp32625_c0_seq1|m.1157-17	cds.Camellia_sinensis.comp32625_c0_seq1|m.1157	17	..........KK.........
cds.Camellia_sinensis.comp34800_c0_seq2|m.7155-98	cds.Camellia_sinensis.comp34800_c0_seq2|m.7155	98	..........KK.........
cds.Camellia_sinensis.comp15767_c0_seq1|m.45369-55	cds.Camellia_sinensis.comp15767_c0_seq1|m.45369	55	..........KK.........
cds.Camellia_sinensis.comp33788_c0_seq3|m.6645-470	cds.Camellia_sinensis.comp33788_c0_seq3|m.6645	470	..........KK.........
cds.Camellia_sinensis.comp16506_c0_seq1|m.29027-324	cds.Camellia_sinensis.comp16506_c0_seq1|m.29027	324	..........KK.........
cds.Camellia_sinensis.comp26592_c1_seq1|m.15592-391	cds.Camellia_sinensis.comp26592_c1_seq1|m.15592	391	..........KK.........
cds.Camellia_sinensis.comp20960_c0_seq1|m.41449-34	cds.Camellia_sinensis.comp20960_c0_seq1|m.41449	34	..........KK.........
cds.Camellia_sinensis.comp26866_c0_seq1|m.30905-84	cds.Camellia_sinensis.comp26866_c0_seq1|m.30905	84	..........KK.........
cds.Camellia_sinensis.comp20738_c0_seq2|m.26613-247	cds.Camellia_sinensis.comp20738_c0_seq2|m.26613	247	..........KK.........
cds.Camellia_sinensis.comp21009_c0_seq1|m.28964-68	cds.Camellia_sinensis.comp21009_c0_seq1|m.28964	68	..........KK.........
cds.Camellia_sinensis.comp19503_c0_seq1|m.33408-200	cds.Camellia_sinensis.comp19503_c0_seq1|m.33408	200	..........KK.........
cds.Camellia_sinensis.comp34819_c0_seq4|m.1484-1543	cds.Camellia_sinensis.comp34819_c0_seq4|m.1484	1543	..........KK.........
cds.Camellia_sinensis.comp30105_c0_seq1|m.26906-212	cds.Camellia_sinensis.comp30105_c0_seq1|m.26906	212	..........KK.........
cds.Camellia_sinensis.comp25540_c0_seq1|m.38260-151	cds.Camellia_sinensis.comp25540_c0_seq1|m.38260	151	..........KK.........
cds.Camellia_sinensis.comp33668_c0_seq2|m.14633-527	cds.Camellia_sinensis.comp33668_c0_seq2|m.14633	527	..........KK.........
cds.Camellia_sinensis.comp25420_c0_seq1|m.34045-22	cds.Camellia_sinensis.comp25420_c0_seq1|m.34045	22	..........KK.........
cds.Camellia_sinensis.comp26685_c0_seq3|m.18193-223	cds.Camellia_sinensis.comp26685_c0_seq3|m.18193	223	..........KK.........
cds.Camellia_sinensis.comp14827_c0_seq1|m.33282-165	cds.Camellia_sinensis.comp14827_c0_seq1|m.33282	165	..........KK.........
cds.Camellia_sinensis.comp30878_c1_seq3|m.45083-51	cds.Camellia_sinensis.comp30878_c1_seq3|m.45083	51	..........KK.........
cds.Camellia_sinensis.comp29358_c0_seq1|m.36435-133	cds.Camellia_sinensis.comp29358_c0_seq1|m.36435	133	..........KK.........
cds.Camellia_sinensis.comp11738_c0_seq1|m.37320-68	cds.Camellia_sinensis.comp11738_c0_seq1|m.37320	68	..........KK.........
cds.Camellia_sinensis.comp25190_c0_seq1|m.35088-14	cds.Camellia_sinensis.comp25190_c0_seq1|m.35088	14	..........KK.........
cds.Camellia_sinensis.comp28425_c0_seq1|m.10099-196	cds.Camellia_sinensis.comp28425_c0_seq1|m.10099	196	..........KK.........
cds.CL164Contig1|m.696-58	cds.CL164Contig1|m.696	58	..........KK.........
cds.Camellia_sinensis.comp34526_c0_seq2|m.10529-170	cds.Camellia_sinensis.comp34526_c0_seq2|m.10529	170	..........KK.........
cds.Camellia_sinensis.comp10234_c0_seq1|m.40047-130	cds.Camellia_sinensis.comp10234_c0_seq1|m.40047	130	..........KK.........
cds.Camellia_sinensis.comp20979_c0_seq1|m.1889-94	cds.Camellia_sinensis.comp20979_c0_seq1|m.1889	94	..........KK.........
cds.Camellia_sinensis.comp20690_c0_seq1|m.20417-170	cds.Camellia_sinensis.comp20690_c0_seq1|m.20417	170	..........KK.........
cds.Camellia_sinensis.comp14771_c0_seq1|m.16671-68	cds.Camellia_sinensis.comp14771_c0_seq1|m.16671	68	..........KK.........
cds.Camellia_sinensis.comp22694_c0_seq1|m.17208-369	cds.Camellia_sinensis.comp22694_c0_seq1|m.17208	369	..........KK.........
cds.Camellia_sinensis.comp20768_c0_seq1|m.35796-137	cds.Camellia_sinensis.comp20768_c0_seq1|m.35796	137	..........KK.........
cds.Camellia_sinensis.comp28793_c0_seq1|m.14957-497	cds.Camellia_sinensis.comp28793_c0_seq1|m.14957	497	..........KK.........
cds.Camellia_sinensis.comp33901_c0_seq1|m.12359-287	cds.Camellia_sinensis.comp33901_c0_seq1|m.12359	287	..........KK.........
cds.Camellia_sinensis.comp24563_c0_seq1|m.34737-61	cds.Camellia_sinensis.comp24563_c0_seq1|m.34737	61	..........KK.........
cds.Camellia_sinensis.comp27937_c0_seq1|m.11367-157	cds.Camellia_sinensis.comp27937_c0_seq1|m.11367	157	..........KK.........
cds.Camellia_sinensis.comp35416_c0_seq1|m.4189-549	cds.Camellia_sinensis.comp35416_c0_seq1|m.4189	549	..........KK.........
cds.Camellia_sinensis.comp29901_c0_seq1|m.36720-159	cds.Camellia_sinensis.comp29901_c0_seq1|m.36720	159	..........KK.........
cds.Camellia_sinensis.comp35697_c0_seq1|m.49233-60	cds.Camellia_sinensis.comp35697_c0_seq1|m.49233	60	..........KK.........
cds.Camellia_sinensis.comp32203_c0_seq1|m.3830-1100	cds.Camellia_sinensis.comp32203_c0_seq1|m.3830	1100	..........KK.........
cds.Camellia_sinensis.comp34971_c0_seq1|m.24340-336	cds.Camellia_sinensis.comp34971_c0_seq1|m.24340	336	..........KK.........
cds.Camellia_sinensis.comp33753_c0_seq3|m.13069-495	cds.Camellia_sinensis.comp33753_c0_seq3|m.13069	495	..........KK.........
cds.Camellia_sinensis.comp33912_c0_seq1|m.4257-354	cds.Camellia_sinensis.comp33912_c0_seq1|m.4257	354	..........KK.........
cds.Camellia_sinensis.comp23928_c0_seq1|m.4633-357	cds.Camellia_sinensis.comp23928_c0_seq1|m.4633	357	..........KK.........
cds.Camellia_sinensis.comp33583_c0_seq3|m.1652-76	cds.Camellia_sinensis.comp33583_c0_seq3|m.1652	76	..........KK.........
cds.Camellia_sinensis.comp20803_c0_seq1|m.21237-298	cds.Camellia_sinensis.comp20803_c0_seq1|m.21237	298	..........KK.........
cds.Camellia_sinensis.comp30008_c0_seq1|m.29105-252	cds.Camellia_sinensis.comp30008_c0_seq1|m.29105	252	..........KK.........
cds.Camellia_sinensis.comp30878_c1_seq3|m.45083-38	cds.Camellia_sinensis.comp30878_c1_seq3|m.45083	38	..........KK.........
cds.Camellia_sinensis.comp35459_c0_seq1|m.25644-311	cds.Camellia_sinensis.comp35459_c0_seq1|m.25644	311	..........KK.........
cds.Camellia_sinensis.comp27153_c0_seq2|m.24249-298	cds.Camellia_sinensis.comp27153_c0_seq2|m.24249	298	..........KK.........
cds.Camellia_sinensis.comp31614_c1_seq2|m.20531-105	cds.Camellia_sinensis.comp31614_c1_seq2|m.20531	105	..........KK.........
cds.Camellia_sinensis.comp33777_c0_seq2|m.11553-377	cds.Camellia_sinensis.comp33777_c0_seq2|m.11553	377	..........KK.........
cds.Camellia_sinensis.comp28725_c0_seq1|m.5132-338	cds.Camellia_sinensis.comp28725_c0_seq1|m.5132	338	..........KK.........
cds.Camellia_sinensis.comp34541_c0_seq1|m.9840-145	cds.Camellia_sinensis.comp34541_c0_seq1|m.9840	145	..........KK.........
cds.Camellia_sinensis.comp13050_c0_seq1|m.35139-107	cds.Camellia_sinensis.comp13050_c0_seq1|m.35139	107	..........KK.........
cds.Camellia_sinensis.comp34624_c0_seq9|m.1285-1031	cds.Camellia_sinensis.comp34624_c0_seq9|m.1285	1031	..........KK.........
cds.Camellia_sinensis.comp26677_c1_seq1|m.34526-149	cds.Camellia_sinensis.comp26677_c1_seq1|m.34526	149	..........KK.........
cds.Camellia_sinensis.comp33911_c0_seq1|m.15177-177	cds.Camellia_sinensis.comp33911_c0_seq1|m.15177	177	..........KK.........
cds.Camellia_sinensis.comp28962_c0_seq1|m.23541-114	cds.Camellia_sinensis.comp28962_c0_seq1|m.23541	114	..........KK.........
cds.Camellia_sinensis.comp25907_c0_seq2|m.21991-337	cds.Camellia_sinensis.comp25907_c0_seq2|m.21991	337	..........KK.........
cds.Camellia_sinensis.comp30878_c1_seq1|m.10648-46	cds.Camellia_sinensis.comp30878_c1_seq1|m.10648	46	..........KK.........
cds.Camellia_sinensis.comp23822_c0_seq1|m.12574-340	cds.Camellia_sinensis.comp23822_c0_seq1|m.12574	340	..........KK.........
cds.Camellia_sinensis.comp26866_c0_seq1|m.30905-131	cds.Camellia_sinensis.comp26866_c0_seq1|m.30905	131	..........KK.........
cds.Camellia_sinensis.comp30105_c0_seq1|m.26906-172	cds.Camellia_sinensis.comp30105_c0_seq1|m.26906	172	..........KK.........
cds.Camellia_sinensis.comp29485_c0_seq1|m.3324-137	cds.Camellia_sinensis.comp29485_c0_seq1|m.3324	137	..........KK.........
cds.Camellia_sinensis.comp16051_c0_seq1|m.15178-135	cds.Camellia_sinensis.comp16051_c0_seq1|m.15178	135	..........KK.........
cds.Camellia_sinensis.comp27630_c0_seq1|m.38510-240	cds.Camellia_sinensis.comp27630_c0_seq1|m.38510	240	..........KK.........
cds.Camellia_sinensis.comp32630_c0_seq8|m.25938-41	cds.Camellia_sinensis.comp32630_c0_seq8|m.25938	41	..........KK.........
cds.Camellia_sinensis.comp27065_c0_seq2|m.4908-400	cds.Camellia_sinensis.comp27065_c0_seq2|m.4908	400	..........KK.........
cds.Camellia_sinensis.comp35270_c0_seq1|m.24855-279	cds.Camellia_sinensis.comp35270_c0_seq1|m.24855	279	..........KK.........
cds.Camellia_sinensis.comp28928_c0_seq1|m.26817-250	cds.Camellia_sinensis.comp28928_c0_seq1|m.26817	250	..........KK.........
cds.Camellia_sinensis.comp10829_c0_seq1|m.25743-147	cds.Camellia_sinensis.comp10829_c0_seq1|m.25743	147	..........KK.........
cds.Camellia_sinensis.comp33299_c0_seq1|m.7996-24	cds.Camellia_sinensis.comp33299_c0_seq1|m.7996	24	..........KK.........
cds.CL709Contig1|m.3289-944	cds.CL709Contig1|m.3289	944	..........KK.........
cds.Camellia_sinensis.comp31014_c0_seq1|m.2071-144	cds.Camellia_sinensis.comp31014_c0_seq1|m.2071	144	..........KK.........
cds.Camellia_sinensis.comp18724_c0_seq1|m.36095-87	cds.Camellia_sinensis.comp18724_c0_seq1|m.36095	87	..........KK.........
cds.Camellia_sinensis.comp32643_c0_seq3|m.7403-424	cds.Camellia_sinensis.comp32643_c0_seq3|m.7403	424	..........KK.........
cds.Camellia_sinensis.comp23877_c0_seq1|m.18718-393	cds.Camellia_sinensis.comp23877_c0_seq1|m.18718	393	..........KK.........
cds.Camellia_sinensis.comp25783_c0_seq3|m.47998-90	cds.Camellia_sinensis.comp25783_c0_seq3|m.47998	90	..........KK.........
cds.Camellia_sinensis.comp33248_c0_seq1|m.4358-917	cds.Camellia_sinensis.comp33248_c0_seq1|m.4358	917	..........KR.........
cds.Camellia_sinensis.comp34526_c0_seq2|m.10529-103	cds.Camellia_sinensis.comp34526_c0_seq2|m.10529	103	..........KR.........
cds.Camellia_sinensis.comp15493_c0_seq1|m.30430-16	cds.Camellia_sinensis.comp15493_c0_seq1|m.30430	16	..........KR.........
cds.Camellia_sinensis.comp20717_c0_seq1|m.12353-74	cds.Camellia_sinensis.comp20717_c0_seq1|m.12353	74	..........KR.........
cds.Camellia_sinensis.comp18428_c0_seq1|m.45049-110	cds.Camellia_sinensis.comp18428_c0_seq1|m.45049	110	..........KR.........
cds.Camellia_sinensis.comp30018_c0_seq1|m.25032-344	cds.Camellia_sinensis.comp30018_c0_seq1|m.25032	344	..........KR.........
cds.Camellia_sinensis.comp30018_c0_seq2|m.25602-344	cds.Camellia_sinensis.comp30018_c0_seq2|m.25602	344	..........KR.........
cds.Camellia_sinensis.comp27634_c0_seq1|m.32545-172	cds.Camellia_sinensis.comp27634_c0_seq1|m.32545	172	..........KR.........
cds.Camellia_sinensis.comp31199_c0_seq1|m.41911-243	cds.Camellia_sinensis.comp31199_c0_seq1|m.41911	243	..........KR.........
cds.Camellia_sinensis.comp23691_c0_seq1|m.18836-114	cds.Camellia_sinensis.comp23691_c0_seq1|m.18836	114	..........KR.........
cds.Camellia_sinensis.comp27636_c0_seq1|m.40910-70	cds.Camellia_sinensis.comp27636_c0_seq1|m.40910	70	..........KR.........
cds.Camellia_sinensis.comp12192_c0_seq1|m.22171-80	cds.Camellia_sinensis.comp12192_c0_seq1|m.22171	80	..........KR.........
cds.Camellia_sinensis.comp31897_c0_seq5|m.20304-16	cds.Camellia_sinensis.comp31897_c0_seq5|m.20304	16	..........KR.........
cds.Camellia_sinensis.comp33437_c0_seq2|m.15626-93	cds.Camellia_sinensis.comp33437_c0_seq2|m.15626	93	..........KR.........
cds.Camellia_sinensis.comp57924_c0_seq1|m.44234-185	cds.Camellia_sinensis.comp57924_c0_seq1|m.44234	185	..........KR.........
cds.Camellia_sinensis.comp24531_c1_seq1|m.29838-149	cds.Camellia_sinensis.comp24531_c1_seq1|m.29838	149	..........KR.........
cds.Camellia_sinensis.comp33491_c0_seq1|m.10369-629	cds.Camellia_sinensis.comp33491_c0_seq1|m.10369	629	..........KR.........
cds.Camellia_sinensis.comp32750_c0_seq1|m.2788-68	cds.Camellia_sinensis.comp32750_c0_seq1|m.2788	68	..........KR.........
cds.Camellia_sinensis.comp26983_c0_seq13|m.33647-156	cds.Camellia_sinensis.comp26983_c0_seq13|m.33647	156	..........KR.........
cds.Camellia_sinensis.comp24387_c0_seq2|m.41361-62	cds.Camellia_sinensis.comp24387_c0_seq2|m.41361	62	..........KR.........
cds.Camellia_sinensis.comp26888_c0_seq1|m.47435-120	cds.Camellia_sinensis.comp26888_c0_seq1|m.47435	120	..........KR.........
cds.Camellia_sinensis.comp26251_c0_seq1|m.32703-273	cds.Camellia_sinensis.comp26251_c0_seq1|m.32703	273	..........KR.........
cds.Camellia_sinensis.comp16881_c0_seq1|m.43054-180	cds.Camellia_sinensis.comp16881_c0_seq1|m.43054	180	..........KR.........
cds.Camellia_sinensis.comp30614_c0_seq1|m.48786-67	cds.Camellia_sinensis.comp30614_c0_seq1|m.48786	67	..........KR.........
cds.Camellia_sinensis.comp30143_c0_seq2|m.34793-182	cds.Camellia_sinensis.comp30143_c0_seq2|m.34793	182	..........KR.........
cds.Camellia_sinensis.comp25834_c0_seq1|m.24919-91	cds.Camellia_sinensis.comp25834_c0_seq1|m.24919	91	..........KR.........
cds.Camellia_sinensis.comp34981_c0_seq1|m.15901-50	cds.Camellia_sinensis.comp34981_c0_seq1|m.15901	50	..........KR.........
cds.Camellia_sinensis.comp32081_c0_seq1|m.30822-120	cds.Camellia_sinensis.comp32081_c0_seq1|m.30822	120	..........KR.........
cds.Camellia_sinensis.comp34533_c0_seq12|m.1258-877	cds.Camellia_sinensis.comp34533_c0_seq12|m.1258	877	..........KR.........
cds.Camellia_sinensis.comp33810_c0_seq6|m.9390-129	cds.Camellia_sinensis.comp33810_c0_seq6|m.9390	129	..........KR.........
cds.Camellia_sinensis.comp31476_c0_seq4|m.36181-61	cds.Camellia_sinensis.comp31476_c0_seq4|m.36181	61	..........KR.........
cds.Camellia_sinensis.comp19426_c0_seq1|m.51061-169	cds.Camellia_sinensis.comp19426_c0_seq1|m.51061	169	..........KR.........
cds.Camellia_sinensis.comp33097_c0_seq1|m.9768-59	cds.Camellia_sinensis.comp33097_c0_seq1|m.9768	59	..........KR.........
cds.Camellia_sinensis.comp30448_c0_seq1|m.13595-307	cds.Camellia_sinensis.comp30448_c0_seq1|m.13595	307	..........KR.........
cds.Camellia_sinensis.comp34526_c0_seq2|m.10529-360	cds.Camellia_sinensis.comp34526_c0_seq2|m.10529	360	..........KR.........
cds.Camellia_sinensis.comp35670_c0_seq1|m.50049-54	cds.Camellia_sinensis.comp35670_c0_seq1|m.50049	54	..........KR.........
cds.Camellia_sinensis.comp16963_c0_seq1|m.38523-212	cds.Camellia_sinensis.comp16963_c0_seq1|m.38523	212	..........KR.........
cds.Camellia_sinensis.comp34824_c0_seq1|m.11781-287	cds.Camellia_sinensis.comp34824_c0_seq1|m.11781	287	..........KR.........
cds.Camellia_sinensis.comp34838_c1_seq1|m.2286-411	cds.Camellia_sinensis.comp34838_c1_seq1|m.2286	411	..........KR.........
cds.Camellia_sinensis.comp18252_c0_seq1|m.24814-339	cds.Camellia_sinensis.comp18252_c0_seq1|m.24814	339	..........KR.........
cds.Camellia_sinensis.comp29496_c0_seq1|m.42327-134	cds.Camellia_sinensis.comp29496_c0_seq1|m.42327	134	..........KR.........
cds.Camellia_sinensis.comp33947_c1_seq3|m.2586-230	cds.Camellia_sinensis.comp33947_c1_seq3|m.2586	230	..........KR.........
cds.Camellia_sinensis.comp33104_c1_seq1|m.10864-648	cds.Camellia_sinensis.comp33104_c1_seq1|m.10864	648	..........KR.........
cds.Camellia_sinensis.comp27140_c0_seq1|m.23629-112	cds.Camellia_sinensis.comp27140_c0_seq1|m.23629	112	..........KR.........
cds.Camellia_sinensis.comp9669_c0_seq1|m.35880-172	cds.Camellia_sinensis.comp9669_c0_seq1|m.35880	172	..........KR.........
cds.Camellia_sinensis.comp30018_c0_seq2|m.25602-219	cds.Camellia_sinensis.comp30018_c0_seq2|m.25602	219	..........KR.........
cds.Camellia_sinensis.comp9194_c0_seq1|m.49654-56	cds.Camellia_sinensis.comp9194_c0_seq1|m.49654	56	..........KR.........
cds.Camellia_sinensis.comp25092_c0_seq2|m.43164-58	cds.Camellia_sinensis.comp25092_c0_seq2|m.43164	58	..........KR.........
cds.Camellia_sinensis.comp32846_c0_seq1|m.32656-120	cds.Camellia_sinensis.comp32846_c0_seq1|m.32656	120	..........KR.........
cds.Camellia_sinensis.comp33611_c0_seq1|m.11426-563	cds.Camellia_sinensis.comp33611_c0_seq1|m.11426	563	..........KR.........
cds.Camellia_sinensis.comp33736_c0_seq1|m.12198-590	cds.Camellia_sinensis.comp33736_c0_seq1|m.12198	590	..........KR.........
cds.Camellia_sinensis.comp30469_c0_seq1|m.14434-535	cds.Camellia_sinensis.comp30469_c0_seq1|m.14434	535	..........KR.........
cds.Camellia_sinensis.comp34499_c1_seq2|m.5013-584	cds.Camellia_sinensis.comp34499_c1_seq2|m.5013	584	..........KR.........
cds.Camellia_sinensis.comp32581_c1_seq3|m.881-714	cds.Camellia_sinensis.comp32581_c1_seq3|m.881	714	..........KR.........
cds.Camellia_sinensis.comp28662_c0_seq1|m.25855-92	cds.Camellia_sinensis.comp28662_c0_seq1|m.25855	92	..........KR.........
cds.Camellia_sinensis.comp26177_c0_seq1|m.41667-23	cds.Camellia_sinensis.comp26177_c0_seq1|m.41667	23	..........KR.........
cds.Camellia_sinensis.comp31766_c0_seq1|m.39689-233	cds.Camellia_sinensis.comp31766_c0_seq1|m.39689	233	..........KR.........
cds.Camellia_sinensis.comp32742_c1_seq1|m.45933-108	cds.Camellia_sinensis.comp32742_c1_seq1|m.45933	108	..........KR.........
cds.CL102Contig1|m.19364-51	cds.CL102Contig1|m.19364	51	..........KR.........
cds.Camellia_sinensis.comp33901_c0_seq1|m.12359-508	cds.Camellia_sinensis.comp33901_c0_seq1|m.12359	508	..........KR.........
cds.CL164Contig1|m.696-916	cds.CL164Contig1|m.696	916	..........KR.........
cds.Camellia_sinensis.comp30219_c0_seq1|m.27886-260	cds.Camellia_sinensis.comp30219_c0_seq1|m.27886	260	..........KR.........
cds.Camellia_sinensis.comp34595_c0_seq1|m.9001-490	cds.Camellia_sinensis.comp34595_c0_seq1|m.9001	490	..........KR.........
cds.Camellia_sinensis.comp15037_c0_seq1|m.35395-202	cds.Camellia_sinensis.comp15037_c0_seq1|m.35395	202	..........KR.........
cds.Camellia_sinensis.comp16576_c0_seq1|m.36226-62	cds.Camellia_sinensis.comp16576_c0_seq1|m.36226	62	..........KR.........
cds.Camellia_sinensis.comp27995_c0_seq2|m.34073-33	cds.Camellia_sinensis.comp27995_c0_seq2|m.34073	33	..........KR.........
cds.Camellia_sinensis.comp74780_c0_seq1|m.57450-54	cds.Camellia_sinensis.comp74780_c0_seq1|m.57450	54	..........KR.........
cds.Camellia_sinensis.comp41620_c0_seq1|m.32030-24	cds.Camellia_sinensis.comp41620_c0_seq1|m.32030	24	..........KR.........
cds.Camellia_sinensis.comp32625_c0_seq1|m.1156-259	cds.Camellia_sinensis.comp32625_c0_seq1|m.1156	259	..........KR.........
cds.CL2003Contig1|m.12351-634	cds.CL2003Contig1|m.12351	634	..........KR.........
cds.Camellia_sinensis.comp34516_c0_seq2|m.44947-225	cds.Camellia_sinensis.comp34516_c0_seq2|m.44947	225	..........KR.........
cds.Camellia_sinensis.comp21392_c0_seq2|m.8276-375	cds.Camellia_sinensis.comp21392_c0_seq2|m.8276	375	..........KR.........
cds.Camellia_sinensis.comp9423_c0_seq1|m.11548-291	cds.Camellia_sinensis.comp9423_c0_seq1|m.11548	291	..........KR.........
cds.Camellia_sinensis.comp25200_c0_seq2|m.44828-40	cds.Camellia_sinensis.comp25200_c0_seq2|m.44828	40	..........KR.........
cds.Camellia_sinensis.comp30454_c1_seq1|m.18257-201	cds.Camellia_sinensis.comp30454_c1_seq1|m.18257	201	..........KR.........
cds.Camellia_sinensis.comp27580_c0_seq1|m.32417-224	cds.Camellia_sinensis.comp27580_c0_seq1|m.32417	224	..........KR.........
cds.CL709Contig1|m.3289-966	cds.CL709Contig1|m.3289	966	..........KR.........
cds.Camellia_sinensis.comp17723_c0_seq1|m.35916-66	cds.Camellia_sinensis.comp17723_c0_seq1|m.35916	66	..........KR.........
cds.Camellia_sinensis.comp31517_c0_seq1|m.16421-244	cds.Camellia_sinensis.comp31517_c0_seq1|m.16421	244	..........KR.........
cds.Camellia_sinensis.comp32262_c0_seq1|m.19868-63	cds.Camellia_sinensis.comp32262_c0_seq1|m.19868	63	..........KR.........
cds.Camellia_sinensis.comp27782_c0_seq1|m.29375-193	cds.Camellia_sinensis.comp27782_c0_seq1|m.29375	193	..........KR.........
cds.Camellia_sinensis.comp34120_c0_seq1|m.4606-244	cds.Camellia_sinensis.comp34120_c0_seq1|m.4606	244	..........KR.........
cds.Camellia_sinensis.comp24653_c0_seq2|m.31027-278	cds.Camellia_sinensis.comp24653_c0_seq2|m.31027	278	..........KR.........
cds.Camellia_sinensis.comp29158_c0_seq1|m.36360-289	cds.Camellia_sinensis.comp29158_c0_seq1|m.36360	289	..........KR.........
cds.Camellia_sinensis.comp29392_c1_seq1|m.17930-43	cds.Camellia_sinensis.comp29392_c1_seq1|m.17930	43	..........KR.........
cds.Camellia_sinensis.comp29671_c0_seq2|m.15629-257	cds.Camellia_sinensis.comp29671_c0_seq2|m.15629	257	..........KR.........
cds.CL423Contig1|m.10274-125	cds.CL423Contig1|m.10274	125	..........KR.........
cds.Camellia_sinensis.comp33247_c0_seq3|m.219-142	cds.Camellia_sinensis.comp33247_c0_seq3|m.219	142	..........KR.........
cds.CL28Contig4|m.11804-394	cds.CL28Contig4|m.11804	394	..........KR.........
cds.Camellia_sinensis.comp30869_c1_seq13|m.42423-18	cds.Camellia_sinensis.comp30869_c1_seq13|m.42423	18	..........KR.........
cds.Camellia_sinensis.comp20783_c0_seq1|m.41641-72	cds.Camellia_sinensis.comp20783_c0_seq1|m.41641	72	..........KR.........
cds.Camellia_sinensis.comp12208_c0_seq1|m.38668-109	cds.Camellia_sinensis.comp12208_c0_seq1|m.38668	109	..........KR.........
cds.Camellia_sinensis.comp31250_c0_seq1|m.34626-125	cds.Camellia_sinensis.comp31250_c0_seq1|m.34626	125	..........KR.........
cds.Camellia_sinensis.comp15079_c0_seq1|m.27628-231	cds.Camellia_sinensis.comp15079_c0_seq1|m.27628	231	..........KR.........
cds.Camellia_sinensis.comp36734_c0_seq1|m.26682-143	cds.Camellia_sinensis.comp36734_c0_seq1|m.26682	143	..........KR.........
cds.Camellia_sinensis.comp13400_c0_seq1|m.38479-51	cds.Camellia_sinensis.comp13400_c0_seq1|m.38479	51	..........KR.........
cds.Camellia_sinensis.comp29851_c0_seq1|m.42357-219	cds.Camellia_sinensis.comp29851_c0_seq1|m.42357	219	..........KR.........
cds.Camellia_sinensis.comp29142_c0_seq1|m.8850-533	cds.Camellia_sinensis.comp29142_c0_seq1|m.8850	533	..........KR.........
cds.Camellia_sinensis.comp21006_c1_seq1|m.26070-320	cds.Camellia_sinensis.comp21006_c1_seq1|m.26070	320	..........KR.........
cds.Camellia_sinensis.comp31313_c0_seq2|m.19927-299	cds.Camellia_sinensis.comp31313_c0_seq2|m.19927	299	..........KR.........
cds.Camellia_sinensis.comp28297_c0_seq2|m.34773-24	cds.Camellia_sinensis.comp28297_c0_seq2|m.34773	24	..........KR.........
cds.Camellia_sinensis.comp25300_c0_seq1|m.38412-172	cds.Camellia_sinensis.comp25300_c0_seq1|m.38412	172	..........KR.........
cds.Camellia_sinensis.comp27363_c0_seq2|m.28875-227	cds.Camellia_sinensis.comp27363_c0_seq2|m.28875	227	..........KR.........
cds.Camellia_sinensis.comp31876_c1_seq9|m.17023-34	cds.Camellia_sinensis.comp31876_c1_seq9|m.17023	34	..........KR.........
cds.CL798Contig1|m.5776-628	cds.CL798Contig1|m.5776	628	..........KR.........
cds.Camellia_sinensis.comp34418_c1_seq1|m.3485-389	cds.Camellia_sinensis.comp34418_c1_seq1|m.3485	389	..........KR.........
cds.Camellia_sinensis.comp35884_c0_seq1|m.33763-205	cds.Camellia_sinensis.comp35884_c0_seq1|m.33763	205	..........KR.........
cds.Camellia_sinensis.comp25199_c0_seq1|m.17068-239	cds.Camellia_sinensis.comp25199_c0_seq1|m.17068	239	..........KR.........
cds.Camellia_sinensis.comp20693_c0_seq1|m.16158-222	cds.Camellia_sinensis.comp20693_c0_seq1|m.16158	222	..........KR.........
cds.Camellia_sinensis.comp18903_c0_seq1|m.19833-41	cds.Camellia_sinensis.comp18903_c0_seq1|m.19833	41	..........KR.........
cds.Camellia_sinensis.comp7974_c0_seq1|m.52825-64	cds.Camellia_sinensis.comp7974_c0_seq1|m.52825	64	..........KR.........
cds.Camellia_sinensis.comp28415_c0_seq1|m.12957-228	cds.Camellia_sinensis.comp28415_c0_seq1|m.12957	228	..........KR.........
cds.Camellia_sinensis.comp34199_c1_seq5|m.16585-303	cds.Camellia_sinensis.comp34199_c1_seq5|m.16585	303	..........KR.........
cds.Camellia_sinensis.comp31974_c0_seq2|m.16924-23	cds.Camellia_sinensis.comp31974_c0_seq2|m.16924	23	..........KR.........
cds.Camellia_sinensis.comp20820_c0_seq1|m.38571-25	cds.Camellia_sinensis.comp20820_c0_seq1|m.38571	25	..........KR.........
cds.Camellia_sinensis.comp25607_c0_seq1|m.14266-211	cds.Camellia_sinensis.comp25607_c0_seq1|m.14266	211	..........KR.........
cds.Camellia_sinensis.comp32031_c0_seq1|m.16650-412	cds.Camellia_sinensis.comp32031_c0_seq1|m.16650	412	..........KR.........
cds.Camellia_sinensis.comp18719_c0_seq1|m.23468-63	cds.Camellia_sinensis.comp18719_c0_seq1|m.23468	63	..........KR.........
cds.Camellia_sinensis.comp18936_c0_seq1|m.23704-401	cds.Camellia_sinensis.comp18936_c0_seq1|m.23704	401	..........KR.........
cds.Camellia_sinensis.comp24077_c0_seq1|m.23151-222	cds.Camellia_sinensis.comp24077_c0_seq1|m.23151	222	..........KR.........
cds.Camellia_sinensis.comp20491_c0_seq1|m.30669-48	cds.Camellia_sinensis.comp20491_c0_seq1|m.30669	48	..........KR.........
cds.Camellia_sinensis.comp34643_c0_seq6|m.43405-45	cds.Camellia_sinensis.comp34643_c0_seq6|m.43405	45	..........KR.........
cds.CL708Contig1|m.16548-223	cds.CL708Contig1|m.16548	223	..........KR.........
cds.Camellia_sinensis.comp33312_c0_seq23|m.20101-154	cds.Camellia_sinensis.comp33312_c0_seq23|m.20101	154	..........KR.........
cds.Camellia_sinensis.comp33163_c0_seq1|m.21007-249	cds.Camellia_sinensis.comp33163_c0_seq1|m.21007	249	..........KR.........
cds.Camellia_sinensis.comp28838_c0_seq1|m.20483-268	cds.Camellia_sinensis.comp28838_c0_seq1|m.20483	268	..........KR.........
cds.Camellia_sinensis.comp32629_c0_seq1|m.13550-17	cds.Camellia_sinensis.comp32629_c0_seq1|m.13550	17	..........KR.........
cds.Camellia_sinensis.comp30237_c0_seq1|m.7416-16	cds.Camellia_sinensis.comp30237_c0_seq1|m.7416	16	..........KR.........
cds.Camellia_sinensis.comp30675_c0_seq1|m.8779-818	cds.Camellia_sinensis.comp30675_c0_seq1|m.8779	818	..........KR.........
cds.CL976Contig1|m.11581-316	cds.CL976Contig1|m.11581	316	..........KR.........
cds.Camellia_sinensis.comp20552_c0_seq1|m.15501-291	cds.Camellia_sinensis.comp20552_c0_seq1|m.15501	291	..........KR.........
cds.Camellia_sinensis.comp33032_c0_seq1|m.4992-655	cds.Camellia_sinensis.comp33032_c0_seq1|m.4992	655	..........KR.........
cds.Camellia_sinensis.comp29286_c0_seq2|m.25516-141	cds.Camellia_sinensis.comp29286_c0_seq2|m.25516	141	..........KR.........
cds.CL238Contig1|m.244-962	cds.CL238Contig1|m.244	962	..........KR.........
cds.Camellia_sinensis.comp27292_c0_seq1|m.33110-81	cds.Camellia_sinensis.comp27292_c0_seq1|m.33110	81	..........KR.........
cds.Camellia_sinensis.comp32072_c0_seq2|m.9179-74	cds.Camellia_sinensis.comp32072_c0_seq2|m.9179	74	..........KR.........
cds.Camellia_sinensis.comp25522_c0_seq1|m.12388-163	cds.Camellia_sinensis.comp25522_c0_seq1|m.12388	163	..........KR.........
cds.Camellia_sinensis.comp33925_c0_seq2|m.3412-110	cds.Camellia_sinensis.comp33925_c0_seq2|m.3412	110	..........KR.........
cds.Camellia_sinensis.comp34164_c0_seq1|m.29465-114	cds.Camellia_sinensis.comp34164_c0_seq1|m.29465	114	..........KR.........
cds.CL238Contig1|m.244-2689	cds.CL238Contig1|m.244	2689	..........KR.........
cds.Camellia_sinensis.comp33614_c1_seq1|m.4575-391	cds.Camellia_sinensis.comp33614_c1_seq1|m.4575	391	..........KR.........
cds.Camellia_sinensis.comp33177_c0_seq1|m.33010-132	cds.Camellia_sinensis.comp33177_c0_seq1|m.33010	132	..........KR.........
cds.Camellia_sinensis.comp34443_c0_seq1|m.11218-310	cds.Camellia_sinensis.comp34443_c0_seq1|m.11218	310	..........KR.........
cds.Camellia_sinensis.comp17865_c0_seq1|m.38533-34	cds.Camellia_sinensis.comp17865_c0_seq1|m.38533	34	..........KR.........
cds.Camellia_sinensis.comp28544_c2_seq1|m.42824-42	cds.Camellia_sinensis.comp28544_c2_seq1|m.42824	42	..........KR.........
cds.Camellia_sinensis.comp24875_c0_seq1|m.21153-124	cds.Camellia_sinensis.comp24875_c0_seq1|m.21153	124	..........KR.........
cds.Camellia_sinensis.comp31977_c0_seq1|m.18004-180	cds.Camellia_sinensis.comp31977_c0_seq1|m.18004	180	..........KR.........
cds.Camellia_sinensis.comp33461_c0_seq3|m.4929-625	cds.Camellia_sinensis.comp33461_c0_seq3|m.4929	625	..........KR.........
cds.Camellia_sinensis.comp32304_c0_seq1|m.3255-92	cds.Camellia_sinensis.comp32304_c0_seq1|m.3255	92	..........KR.........
cds.Camellia_sinensis.comp33654_c0_seq3|m.37515-46	cds.Camellia_sinensis.comp33654_c0_seq3|m.37515	46	..........KR.........
cds.Camellia_sinensis.comp16506_c0_seq1|m.29027-157	cds.Camellia_sinensis.comp16506_c0_seq1|m.29027	157	..........KR.........
cds.Camellia_sinensis.comp33215_c0_seq4|m.3227-831	cds.Camellia_sinensis.comp33215_c0_seq4|m.3227	831	..........KR.........
cds.Camellia_sinensis.comp7306_c0_seq1|m.21311-259	cds.Camellia_sinensis.comp7306_c0_seq1|m.21311	259	..........KR.........
cds.Camellia_sinensis.comp34562_c1_seq1|m.3780-108	cds.Camellia_sinensis.comp34562_c1_seq1|m.3780	108	..........KR.........
cds.Camellia_sinensis.comp32027_c0_seq1|m.3932-198	cds.Camellia_sinensis.comp32027_c0_seq1|m.3932	198	..........KR.........
cds.Camellia_sinensis.comp13829_c0_seq1|m.38050-212	cds.Camellia_sinensis.comp13829_c0_seq1|m.38050	212	..........KR.........
cds.Camellia_sinensis.comp35757_c0_seq1|m.13862-148	cds.Camellia_sinensis.comp35757_c0_seq1|m.13862	148	..........KR.........
cds.Camellia_sinensis.comp34779_c0_seq5|m.33273-27	cds.Camellia_sinensis.comp34779_c0_seq5|m.33273	27	..........KR.........
cds.Camellia_sinensis.comp35658_c0_seq1|m.42642-43	cds.Camellia_sinensis.comp35658_c0_seq1|m.42642	43	..........KR.........
cds.Camellia_sinensis.comp23719_c0_seq1|m.9918-140	cds.Camellia_sinensis.comp23719_c0_seq1|m.9918	140	..........KR.........
cds.Camellia_sinensis.comp41523_c0_seq1|m.57101-80	cds.Camellia_sinensis.comp41523_c0_seq1|m.57101	80	..........KR.........
cds.Camellia_sinensis.comp30386_c0_seq1|m.16307-368	cds.Camellia_sinensis.comp30386_c0_seq1|m.16307	368	..........KR.........
cds.Camellia_sinensis.comp25004_c0_seq2|m.48898-92	cds.Camellia_sinensis.comp25004_c0_seq2|m.48898	92	..........KR.........
cds.Camellia_sinensis.comp31957_c0_seq1|m.21585-359	cds.Camellia_sinensis.comp31957_c0_seq1|m.21585	359	..........KR.........
cds.Camellia_sinensis.comp14885_c0_seq1|m.20656-210	cds.Camellia_sinensis.comp14885_c0_seq1|m.20656	210	..........KR.........
cds.Camellia_sinensis.comp34165_c1_seq1|m.2418-332	cds.Camellia_sinensis.comp34165_c1_seq1|m.2418	332	..........KR.........
cds.Camellia_sinensis.comp26983_c0_seq13|m.33647-125	cds.Camellia_sinensis.comp26983_c0_seq13|m.33647	125	..........KR.........
cds.Camellia_sinensis.comp33104_c1_seq1|m.10864-300	cds.Camellia_sinensis.comp33104_c1_seq1|m.10864	300	..........KR.........
cds.CL423Contig1|m.10274-140	cds.CL423Contig1|m.10274	140	..........KR.........
cds.Camellia_sinensis.comp47551_c0_seq1|m.50882-85	cds.Camellia_sinensis.comp47551_c0_seq1|m.50882	85	..........KR.........
cds.Camellia_sinensis.comp32027_c0_seq1|m.3932-413	cds.Camellia_sinensis.comp32027_c0_seq1|m.3932	413	..........KR.........
cds.Camellia_sinensis.comp24851_c0_seq1|m.28271-54	cds.Camellia_sinensis.comp24851_c0_seq1|m.28271	54	..........KR.........
cds.Camellia_sinensis.comp29540_c0_seq1|m.38474-67	cds.Camellia_sinensis.comp29540_c0_seq1|m.38474	67	..........KR.........
cds.Camellia_sinensis.comp32591_c0_seq1|m.18528-334	cds.Camellia_sinensis.comp32591_c0_seq1|m.18528	334	..........KR.........
cds.Camellia_sinensis.comp34342_c0_seq1|m.3848-621	cds.Camellia_sinensis.comp34342_c0_seq1|m.3848	621	..........KR.........
cds.Camellia_sinensis.comp10829_c0_seq1|m.25743-117	cds.Camellia_sinensis.comp10829_c0_seq1|m.25743	117	..........KR.........
cds.Camellia_sinensis.comp11800_c0_seq1|m.29878-161	cds.Camellia_sinensis.comp11800_c0_seq1|m.29878	161	..........KR.........
cds.Camellia_sinensis.comp23511_c0_seq1|m.35001-125	cds.Camellia_sinensis.comp23511_c0_seq1|m.35001	125	..........KR.........
cds.Camellia_sinensis.comp34668_c0_seq1|m.463-182	cds.Camellia_sinensis.comp34668_c0_seq1|m.463	182	..........KR.........
cds.Camellia_sinensis.comp31090_c0_seq1|m.34311-179	cds.Camellia_sinensis.comp31090_c0_seq1|m.34311	179	..........KR.........
cds.Camellia_sinensis.comp34588_c0_seq1|m.16583-207	cds.Camellia_sinensis.comp34588_c0_seq1|m.16583	207	..........KR.........
cds.Camellia_sinensis.comp34321_c0_seq55|m.46456-118	cds.Camellia_sinensis.comp34321_c0_seq55|m.46456	118	..........KR.........
cds.Camellia_sinensis.comp41274_c0_seq1|m.27135-83	cds.Camellia_sinensis.comp41274_c0_seq1|m.27135	83	..........KR.........
cds.Camellia_sinensis.comp17289_c0_seq1|m.33204-52	cds.Camellia_sinensis.comp17289_c0_seq1|m.33204	52	..........KR.........
cds.Camellia_sinensis.comp32220_c0_seq2|m.17012-218	cds.Camellia_sinensis.comp32220_c0_seq2|m.17012	218	..........KR.........
cds.Camellia_sinensis.comp19532_c0_seq1|m.38865-191	cds.Camellia_sinensis.comp19532_c0_seq1|m.38865	191	..........KR.........
cds.Camellia_sinensis.comp20489_c0_seq2|m.22330-25	cds.Camellia_sinensis.comp20489_c0_seq2|m.22330	25	..........KR.........
cds.Camellia_sinensis.comp28614_c0_seq1|m.4055-21	cds.Camellia_sinensis.comp28614_c0_seq1|m.4055	21	..........KR.........
cds.Camellia_sinensis.comp23928_c0_seq1|m.4633-188	cds.Camellia_sinensis.comp23928_c0_seq1|m.4633	188	..........KR.........
cds.Camellia_sinensis.comp32467_c0_seq1|m.27579-145	cds.Camellia_sinensis.comp32467_c0_seq1|m.27579	145	..........KR.........
cds.CL164Contig1|m.696-410	cds.CL164Contig1|m.696	410	..........KR.........
cds.Camellia_sinensis.comp35355_c0_seq1|m.52503-51	cds.Camellia_sinensis.comp35355_c0_seq1|m.52503	51	..........KR.........
cds.Camellia_sinensis.comp28794_c0_seq1|m.19751-166	cds.Camellia_sinensis.comp28794_c0_seq1|m.19751	166	..........KR.........
cds.Camellia_sinensis.comp35021_c0_seq1|m.26701-83	cds.Camellia_sinensis.comp35021_c0_seq1|m.26701	83	..........KR.........
cds.Camellia_sinensis.comp30454_c1_seq1|m.18257-76	cds.Camellia_sinensis.comp30454_c1_seq1|m.18257	76	..........KR.........
cds.Camellia_sinensis.comp20712_c1_seq1|m.35145-286	cds.Camellia_sinensis.comp20712_c1_seq1|m.35145	286	..........KR.........
cds.Camellia_sinensis.comp26139_c1_seq1|m.19052-44	cds.Camellia_sinensis.comp26139_c1_seq1|m.19052	44	..........KR.........
cds.Camellia_sinensis.comp26102_c0_seq4|m.51931-100	cds.Camellia_sinensis.comp26102_c0_seq4|m.51931	100	..........KR.........
cds.Camellia_sinensis.comp31910_c0_seq3|m.30432-206	cds.Camellia_sinensis.comp31910_c0_seq3|m.30432	206	..........KR.........
cds.Camellia_sinensis.comp20228_c0_seq1|m.42581-73	cds.Camellia_sinensis.comp20228_c0_seq1|m.42581	73	..........KR.........
cds.Camellia_sinensis.comp29780_c0_seq1|m.42303-149	cds.Camellia_sinensis.comp29780_c0_seq1|m.42303	149	..........KR.........
cds.Camellia_sinensis.comp33947_c1_seq9|m.13318-433	cds.Camellia_sinensis.comp33947_c1_seq9|m.13318	433	..........KR.........
cds.Camellia_sinensis.comp20963_c0_seq1|m.22852-110	cds.Camellia_sinensis.comp20963_c0_seq1|m.22852	110	..........KR.........
cds.Camellia_sinensis.comp33624_c0_seq11|m.49384-88	cds.Camellia_sinensis.comp33624_c0_seq11|m.49384	88	..........KR.........
cds.Camellia_sinensis.comp26991_c0_seq2|m.33800-71	cds.Camellia_sinensis.comp26991_c0_seq2|m.33800	71	..........KR.........
cds.Camellia_sinensis.comp33869_c0_seq9|m.15654-215	cds.Camellia_sinensis.comp33869_c0_seq9|m.15654	215	..........KR.........
cds.Camellia_sinensis.comp32820_c0_seq1|m.30501-29	cds.Camellia_sinensis.comp32820_c0_seq1|m.30501	29	..........KR.........
cds.Camellia_sinensis.comp29433_c0_seq1|m.8748-457	cds.Camellia_sinensis.comp29433_c0_seq1|m.8748	457	..........KR.........
cds.Camellia_sinensis.comp33560_c1_seq9|m.29000-164	cds.Camellia_sinensis.comp33560_c1_seq9|m.29000	164	..........KR.........
cds.Camellia_sinensis.comp31652_c0_seq1|m.6917-150	cds.Camellia_sinensis.comp31652_c0_seq1|m.6917	150	..........KR.........
cds.Camellia_sinensis.comp33998_c0_seq2|m.20380-304	cds.Camellia_sinensis.comp33998_c0_seq2|m.20380	304	..........KR.........
cds.Camellia_sinensis.comp33629_c1_seq1|m.6279-517	cds.Camellia_sinensis.comp33629_c1_seq1|m.6279	517	..........KR.........
cds.Camellia_sinensis.comp32581_c1_seq3|m.881-513	cds.Camellia_sinensis.comp32581_c1_seq3|m.881	513	..........KR.........
cds.Camellia_sinensis.comp31409_c0_seq1|m.27497-305	cds.Camellia_sinensis.comp31409_c0_seq1|m.27497	305	..........KR.........
cds.Camellia_sinensis.comp28106_c0_seq1|m.46951-129	cds.Camellia_sinensis.comp28106_c0_seq1|m.46951	129	..........KR.........
cds.Camellia_sinensis.comp31623_c0_seq1|m.27138-74	cds.Camellia_sinensis.comp31623_c0_seq1|m.27138	74	..........KR.........
cds.Camellia_sinensis.comp33318_c0_seq1|m.2110-174	cds.Camellia_sinensis.comp33318_c0_seq1|m.2110	174	..........KR.........
cds.Camellia_sinensis.comp20717_c0_seq1|m.12353-252	cds.Camellia_sinensis.comp20717_c0_seq1|m.12353	252	..........KR.........
cds.Camellia_sinensis.comp36734_c0_seq1|m.26682-125	cds.Camellia_sinensis.comp36734_c0_seq1|m.26682	125	..........KR.........
cds.Camellia_sinensis.comp35415_c0_seq1|m.34796-236	cds.Camellia_sinensis.comp35415_c0_seq1|m.34796	236	..........KR.........
cds.Camellia_sinensis.comp19092_c0_seq1|m.34528-43	cds.Camellia_sinensis.comp19092_c0_seq1|m.34528	43	..........KR.........
cds.Camellia_sinensis.comp27508_c0_seq1|m.20620-405	cds.Camellia_sinensis.comp27508_c0_seq1|m.20620	405	..........KR.........
cds.Camellia_sinensis.comp33717_c0_seq1|m.15910-464	cds.Camellia_sinensis.comp33717_c0_seq1|m.15910	464	..........KR.........
cds.Camellia_sinensis.comp20552_c0_seq1|m.15501-328	cds.Camellia_sinensis.comp20552_c0_seq1|m.15501	328	..........KR.........
cds.Camellia_sinensis.comp32384_c0_seq1|m.22206-152	cds.Camellia_sinensis.comp32384_c0_seq1|m.22206	152	..........KR.........
cds.Camellia_sinensis.comp25031_c0_seq1|m.16523-100	cds.Camellia_sinensis.comp25031_c0_seq1|m.16523	100	..........KR.........
cds.Camellia_sinensis.comp9179_c0_seq1|m.26764-217	cds.Camellia_sinensis.comp9179_c0_seq1|m.26764	217	..........KR.........
cds.Camellia_sinensis.comp15601_c0_seq1|m.41643-128	cds.Camellia_sinensis.comp15601_c0_seq1|m.41643	128	..........KR.........
cds.Camellia_sinensis.comp33210_c0_seq1|m.934-198	cds.Camellia_sinensis.comp33210_c0_seq1|m.934	198	..........KR.........
cds.Camellia_sinensis.comp30471_c0_seq3|m.42374-24	cds.Camellia_sinensis.comp30471_c0_seq3|m.42374	24	..........KR.........
cds.Camellia_sinensis.comp27858_c0_seq1|m.48802-136	cds.Camellia_sinensis.comp27858_c0_seq1|m.48802	136	..........KR.........
cds.Camellia_sinensis.comp30985_c0_seq3|m.57480-70	cds.Camellia_sinensis.comp30985_c0_seq3|m.57480	70	..........KR.........
cds.Camellia_sinensis.comp34197_c0_seq1|m.11738-128	cds.Camellia_sinensis.comp34197_c0_seq1|m.11738	128	..........KR.........
cds.Camellia_sinensis.comp32537_c0_seq3|m.13950-218	cds.Camellia_sinensis.comp32537_c0_seq3|m.13950	218	..........KR.........
cds.Camellia_sinensis.comp32225_c0_seq2|m.10673-519	cds.Camellia_sinensis.comp32225_c0_seq2|m.10673	519	..........KR.........
cds.Camellia_sinensis.comp31866_c0_seq2|m.17974-402	cds.Camellia_sinensis.comp31866_c0_seq2|m.17974	402	..........KR.........
cds.Camellia_sinensis.comp33659_c0_seq3|m.28498-122	cds.Camellia_sinensis.comp33659_c0_seq3|m.28498	122	..........KR.........
cds.Camellia_sinensis.comp18707_c0_seq1|m.44851-59	cds.Camellia_sinensis.comp18707_c0_seq1|m.44851	59	..........KR.........
cds.Camellia_sinensis.comp14159_c0_seq1|m.5231-381	cds.Camellia_sinensis.comp14159_c0_seq1|m.5231	381	..........KR.........
cds.Camellia_sinensis.comp23877_c0_seq1|m.18718-373	cds.Camellia_sinensis.comp23877_c0_seq1|m.18718	373	..........KR.........
cds.CL230Contig1|m.8625-307	cds.CL230Contig1|m.8625	307	..........KR.........
cds.Camellia_sinensis.comp28329_c0_seq1|m.34253-75	cds.Camellia_sinensis.comp28329_c0_seq1|m.34253	75	..........KR.........
cds.Camellia_sinensis.comp14986_c0_seq1|m.37943-160	cds.Camellia_sinensis.comp14986_c0_seq1|m.37943	160	..........KR.........
cds.Camellia_sinensis.comp34203_c0_seq1|m.10841-370	cds.Camellia_sinensis.comp34203_c0_seq1|m.10841	370	..........KR.........
cds.Camellia_sinensis.comp25412_c0_seq1|m.11340-162	cds.Camellia_sinensis.comp25412_c0_seq1|m.11340	162	..........KR.........
cds.Camellia_sinensis.comp3287_c0_seq1|m.46282-68	cds.Camellia_sinensis.comp3287_c0_seq1|m.46282	68	..........KR.........
cds.Camellia_sinensis.comp34869_c0_seq1|m.249-1749	cds.Camellia_sinensis.comp34869_c0_seq1|m.249	1749	..........KR.........
cds.Camellia_sinensis.comp16730_c0_seq1|m.27278-97	cds.Camellia_sinensis.comp16730_c0_seq1|m.27278	97	..........KR.........
cds.Camellia_sinensis.comp33008_c0_seq1|m.20904-99	cds.Camellia_sinensis.comp33008_c0_seq1|m.20904	99	..........KR.........
cds.Camellia_sinensis.comp30427_c0_seq1|m.28594-252	cds.Camellia_sinensis.comp30427_c0_seq1|m.28594	252	..........KR.........
cds.Camellia_sinensis.comp33901_c0_seq1|m.12359-406	cds.Camellia_sinensis.comp33901_c0_seq1|m.12359	406	..........KR.........
cds.Camellia_sinensis.comp30718_c0_seq1|m.34563-51	cds.Camellia_sinensis.comp30718_c0_seq1|m.34563	51	..........KR.........
cds.Camellia_sinensis.comp25087_c0_seq1|m.41266-76	cds.Camellia_sinensis.comp25087_c0_seq1|m.41266	76	..........KR.........
cds.Camellia_sinensis.comp33672_c0_seq1|m.4477-507	cds.Camellia_sinensis.comp33672_c0_seq1|m.4477	507	..........KR.........
cds.Camellia_sinensis.comp20494_c0_seq1|m.42915-44	cds.Camellia_sinensis.comp20494_c0_seq1|m.42915	44	..........KR.........
cds.Camellia_sinensis.comp14664_c0_seq1|m.4137-249	cds.Camellia_sinensis.comp14664_c0_seq1|m.4137	249	..........KR.........
cds.Camellia_sinensis.comp29390_c0_seq1|m.22240-158	cds.Camellia_sinensis.comp29390_c0_seq1|m.22240	158	..........KR.........
cds.Camellia_sinensis.comp35666_c0_seq1|m.32810-64	cds.Camellia_sinensis.comp35666_c0_seq1|m.32810	64	..........KR.........
cds.Camellia_sinensis.comp32872_c0_seq11|m.40246-107	cds.Camellia_sinensis.comp32872_c0_seq11|m.40246	107	..........KR.........
cds.Camellia_sinensis.comp30004_c2_seq1|m.2687-1068	cds.Camellia_sinensis.comp30004_c2_seq1|m.2687	1068	..........KR.........
cds.Camellia_sinensis.comp25370_c0_seq1|m.26624-156	cds.Camellia_sinensis.comp25370_c0_seq1|m.26624	156	..........KR.........
cds.Camellia_sinensis.comp32643_c0_seq3|m.7403-41	cds.Camellia_sinensis.comp32643_c0_seq3|m.7403	41	..........KR.........
cds.Camellia_sinensis.comp16161_c0_seq1|m.34022-324	cds.Camellia_sinensis.comp16161_c0_seq1|m.34022	324	..........KR.........
cds.Camellia_sinensis.comp23042_c0_seq1|m.25951-375	cds.Camellia_sinensis.comp23042_c0_seq1|m.25951	375	..........KR.........
cds.Camellia_sinensis.comp34805_c0_seq3|m.4475-64	cds.Camellia_sinensis.comp34805_c0_seq3|m.4475	64	..........KR.........
cds.Camellia_sinensis.comp24050_c0_seq1|m.19288-367	cds.Camellia_sinensis.comp24050_c0_seq1|m.19288	367	..........KR.........
cds.Camellia_sinensis.comp31973_c2_seq3|m.30408-162	cds.Camellia_sinensis.comp31973_c2_seq3|m.30408	162	..........KR.........
cds.Camellia_sinensis.comp15105_c0_seq1|m.45326-81	cds.Camellia_sinensis.comp15105_c0_seq1|m.45326	81	..........KR.........
cds.Camellia_sinensis.comp35729_c0_seq1|m.33389-125	cds.Camellia_sinensis.comp35729_c0_seq1|m.33389	125	..........KR.........
cds.Camellia_sinensis.comp32304_c0_seq3|m.11225-37	cds.Camellia_sinensis.comp32304_c0_seq3|m.11225	37	..........KR.........
cds.Camellia_sinensis.comp26231_c0_seq1|m.27340-345	cds.Camellia_sinensis.comp26231_c0_seq1|m.27340	345	..........KR.........
cds.Camellia_sinensis.comp33247_c0_seq3|m.215-510	cds.Camellia_sinensis.comp33247_c0_seq3|m.215	510	..........KR.........
cds.Camellia_sinensis.comp32158_c1_seq1|m.14727-307	cds.Camellia_sinensis.comp32158_c1_seq1|m.14727	307	..........KR.........
cds.Camellia_sinensis.comp33224_c0_seq3|m.44552-112	cds.Camellia_sinensis.comp33224_c0_seq3|m.44552	112	..........KR.........
cds.Camellia_sinensis.comp30146_c0_seq3|m.22372-346	cds.Camellia_sinensis.comp30146_c0_seq3|m.22372	346	..........KR.........
cds.Camellia_sinensis.comp26914_c0_seq1|m.26134-129	cds.Camellia_sinensis.comp26914_c0_seq1|m.26134	129	..........KR.........
cds.Camellia_sinensis.comp29075_c0_seq1|m.18691-43	cds.Camellia_sinensis.comp29075_c0_seq1|m.18691	43	..........KR.........
cds.Camellia_sinensis.comp30825_c0_seq1|m.25137-213	cds.Camellia_sinensis.comp30825_c0_seq1|m.25137	213	..........KR.........
cds.Camellia_sinensis.comp32846_c0_seq1|m.32656-177	cds.Camellia_sinensis.comp32846_c0_seq1|m.32656	177	..........KR.........
cds.Camellia_sinensis.comp32203_c0_seq1|m.3830-783	cds.Camellia_sinensis.comp32203_c0_seq1|m.3830	783	..........KR.........
cds.Camellia_sinensis.comp26980_c0_seq1|m.12038-229	cds.Camellia_sinensis.comp26980_c0_seq1|m.12038	229	..........KR.........
cds.Camellia_sinensis.comp32405_c1_seq1|m.5060-382	cds.Camellia_sinensis.comp32405_c1_seq1|m.5060	382	..........KR.........
cds.Camellia_sinensis.comp20665_c0_seq1|m.20922-377	cds.Camellia_sinensis.comp20665_c0_seq1|m.20922	377	..........KR.........
cds.Camellia_sinensis.comp24176_c0_seq1|m.23265-132	cds.Camellia_sinensis.comp24176_c0_seq1|m.23265	132	..........KR.........
cds.Camellia_sinensis.comp25866_c0_seq1|m.12227-343	cds.Camellia_sinensis.comp25866_c0_seq1|m.12227	343	..........KR.........
cds.Camellia_sinensis.comp25004_c0_seq2|m.48898-17	cds.Camellia_sinensis.comp25004_c0_seq2|m.48898	17	..........KR.........
cds.Camellia_sinensis.comp30411_c1_seq2|m.34917-176	cds.Camellia_sinensis.comp30411_c1_seq2|m.34917	176	..........KR.........
cds.Camellia_sinensis.comp29920_c0_seq1|m.35534-132	cds.Camellia_sinensis.comp29920_c0_seq1|m.35534	132	..........KR.........
cds.CL164Contig1|m.696-317	cds.CL164Contig1|m.696	317	..........KR.........
cds.Camellia_sinensis.comp27998_c0_seq1|m.15252-83	cds.Camellia_sinensis.comp27998_c0_seq1|m.15252	83	..........KR.........
cds.Camellia_sinensis.comp32158_c1_seq1|m.14727-493	cds.Camellia_sinensis.comp32158_c1_seq1|m.14727	493	..........KR.........
cds.Camellia_sinensis.comp59055_c0_seq1|m.49880-48	cds.Camellia_sinensis.comp59055_c0_seq1|m.49880	48	..........KR.........
cds.Camellia_sinensis.comp33312_c0_seq23|m.20101-361	cds.Camellia_sinensis.comp33312_c0_seq23|m.20101	361	..........KR.........
cds.CL3363Contig1|m.19967-284	cds.CL3363Contig1|m.19967	284	..........KR.........
cds.Camellia_sinensis.comp20939_c0_seq1|m.24698-163	cds.Camellia_sinensis.comp20939_c0_seq1|m.24698	163	..........KR.........
cds.Camellia_sinensis.comp34580_c0_seq12|m.23981-435	cds.Camellia_sinensis.comp34580_c0_seq12|m.23981	435	..........KR.........
cds.Camellia_sinensis.comp34235_c0_seq12|m.36539-146	cds.Camellia_sinensis.comp34235_c0_seq12|m.36539	146	..........KR.........
cds.Camellia_sinensis.comp24234_c0_seq3|m.46114-92	cds.Camellia_sinensis.comp24234_c0_seq3|m.46114	92	..........KR.........
cds.Camellia_sinensis.comp32750_c0_seq1|m.2788-32	cds.Camellia_sinensis.comp32750_c0_seq1|m.2788	32	..........KR.........
cds.Camellia_sinensis.comp30641_c0_seq2|m.27057-253	cds.Camellia_sinensis.comp30641_c0_seq2|m.27057	253	..........KR.........
cds.CL3443Contig1|m.6184-250	cds.CL3443Contig1|m.6184	250	..........KR.........
cds.Camellia_sinensis.comp33050_c1_seq1|m.7876-328	cds.Camellia_sinensis.comp33050_c1_seq1|m.7876	328	..........KR.........
cds.CL3443Contig1|m.6184-231	cds.CL3443Contig1|m.6184	231	..........KR.........
cds.Camellia_sinensis.comp25955_c0_seq1|m.37552-31	cds.Camellia_sinensis.comp25955_c0_seq1|m.37552	31	..........KR.........
cds.Camellia_sinensis.comp14771_c0_seq1|m.16671-410	cds.Camellia_sinensis.comp14771_c0_seq1|m.16671	410	..........KR.........
cds.Camellia_sinensis.comp28431_c0_seq1|m.36056-59	cds.Camellia_sinensis.comp28431_c0_seq1|m.36056	59	..........KR.........
cds.Camellia_sinensis.comp28534_c0_seq1|m.8188-859	cds.Camellia_sinensis.comp28534_c0_seq1|m.8188	859	..........KR.........
cds.Camellia_sinensis.comp36606_c0_seq1|m.29147-233	cds.Camellia_sinensis.comp36606_c0_seq1|m.29147	233	..........KR.........
cds.Camellia_sinensis.comp20071_c0_seq1|m.17552-459	cds.Camellia_sinensis.comp20071_c0_seq1|m.17552	459	..........KR.........
cds.Camellia_sinensis.comp31572_c0_seq2|m.39642-101	cds.Camellia_sinensis.comp31572_c0_seq2|m.39642	101	..........KR.........
cds.Camellia_sinensis.comp35002_c0_seq1|m.43995-105	cds.Camellia_sinensis.comp35002_c0_seq1|m.43995	105	..........KR.........
cds.Camellia_sinensis.comp21006_c1_seq1|m.26070-342	cds.Camellia_sinensis.comp21006_c1_seq1|m.26070	342	..........KR.........
cds.Camellia_sinensis.comp34114_c0_seq4|m.21797-278	cds.Camellia_sinensis.comp34114_c0_seq4|m.21797	278	..........KR.........
cds.Camellia_sinensis.comp31910_c0_seq3|m.30432-136	cds.Camellia_sinensis.comp31910_c0_seq3|m.30432	136	..........KR.........
cds.Camellia_sinensis.comp29671_c0_seq2|m.15629-141	cds.Camellia_sinensis.comp29671_c0_seq2|m.15629	141	..........KR.........
cds.Camellia_sinensis.comp25454_c0_seq1|m.28314-241	cds.Camellia_sinensis.comp25454_c0_seq1|m.28314	241	..........KR.........
cds.Camellia_sinensis.comp25607_c0_seq1|m.14266-190	cds.Camellia_sinensis.comp25607_c0_seq1|m.14266	190	..........KR.........
cds.Camellia_sinensis.comp25884_c0_seq1|m.21957-75	cds.Camellia_sinensis.comp25884_c0_seq1|m.21957	75	..........KR.........
cds.Camellia_sinensis.comp33017_c0_seq9|m.18245-137	cds.Camellia_sinensis.comp33017_c0_seq9|m.18245	137	..........KR.........
cds.Camellia_sinensis.comp27903_c0_seq1|m.9824-275	cds.Camellia_sinensis.comp27903_c0_seq1|m.9824	275	..........KR.........
cds.Camellia_sinensis.comp31289_c0_seq1|m.5138-268	cds.Camellia_sinensis.comp31289_c0_seq1|m.5138	268	..........KR.........
cds.Camellia_sinensis.comp35854_c0_seq1|m.36569-28	cds.Camellia_sinensis.comp35854_c0_seq1|m.36569	28	..........KR.........
cds.Camellia_sinensis.comp26783_c0_seq1|m.33779-34	cds.Camellia_sinensis.comp26783_c0_seq1|m.33779	34	..........KR.........
cds.Camellia_sinensis.comp24053_c0_seq4|m.11135-106	cds.Camellia_sinensis.comp24053_c0_seq4|m.11135	106	..........KR.........
cds.Camellia_sinensis.comp28451_c0_seq4|m.34490-191	cds.Camellia_sinensis.comp28451_c0_seq4|m.34490	191	..........KR.........
cds.CL976Contig1|m.11581-332	cds.CL976Contig1|m.11581	332	..........KR.........
cds.Camellia_sinensis.comp15125_c0_seq1|m.36668-247	cds.Camellia_sinensis.comp15125_c0_seq1|m.36668	247	..........KR.........
cds.Camellia_sinensis.comp34181_c0_seq2|m.9537-155	cds.Camellia_sinensis.comp34181_c0_seq2|m.9537	155	..........KR.........
cds.Camellia_sinensis.comp25783_c0_seq3|m.47998-91	cds.Camellia_sinensis.comp25783_c0_seq3|m.47998	91	..........KR.........
cds.Camellia_sinensis.comp33360_c0_seq1|m.13258-274	cds.Camellia_sinensis.comp33360_c0_seq1|m.13258	274	.........EK.K........
cds.Camellia_sinensis.comp34120_c0_seq1|m.4606-266	cds.Camellia_sinensis.comp34120_c0_seq1|m.4606	266	.........EK.K........
cds.Camellia_sinensis.comp29433_c0_seq1|m.8748-360	cds.Camellia_sinensis.comp29433_c0_seq1|m.8748	360	.........EK.K........
cds.Camellia_sinensis.comp14542_c0_seq1|m.14719-243	cds.Camellia_sinensis.comp14542_c0_seq1|m.14719	243	.........EK.K........
cds.Camellia_sinensis.comp27704_c0_seq2|m.25696-369	cds.Camellia_sinensis.comp27704_c0_seq2|m.25696	369	.........EK.K........
cds.Camellia_sinensis.comp11843_c0_seq1|m.25706-193	cds.Camellia_sinensis.comp11843_c0_seq1|m.25706	193	.........EK.K........
cds.Camellia_sinensis.comp24563_c0_seq1|m.34737-203	cds.Camellia_sinensis.comp24563_c0_seq1|m.34737	203	.........EK.K........
cds.Camellia_sinensis.comp34541_c0_seq1|m.9840-348	cds.Camellia_sinensis.comp34541_c0_seq1|m.9840	348	.........EK.K........
cds.Camellia_sinensis.comp18932_c0_seq1|m.32317-150	cds.Camellia_sinensis.comp18932_c0_seq1|m.32317	150	.........EK.K........
cds.Camellia_sinensis.comp13828_c0_seq1|m.31187-241	cds.Camellia_sinensis.comp13828_c0_seq1|m.31187	241	.........EK.K........
cds.Camellia_sinensis.comp28962_c0_seq1|m.23541-300	cds.Camellia_sinensis.comp28962_c0_seq1|m.23541	300	.........EK.K........
cds.Camellia_sinensis.comp20882_c0_seq2|m.17004-299	cds.Camellia_sinensis.comp20882_c0_seq2|m.17004	299	.........EK.K........
cds.Camellia_sinensis.comp28032_c0_seq1|m.26675-268	cds.Camellia_sinensis.comp28032_c0_seq1|m.26675	268	.........EK.K........
cds.Camellia_sinensis.comp32709_c3_seq2|m.49661-52	cds.Camellia_sinensis.comp32709_c3_seq2|m.49661	52	.........EK.K........
cds.Camellia_sinensis.comp25886_c0_seq2|m.41532-28	cds.Camellia_sinensis.comp25886_c0_seq2|m.41532	28	.........EK.K........
cds.CL423Contig1|m.10274-333	cds.CL423Contig1|m.10274	333	.........EK.K........
cds.Camellia_sinensis.comp34532_c1_seq3|m.3564-571	cds.Camellia_sinensis.comp34532_c1_seq3|m.3564	571	.........EK.K........
cds.Camellia_sinensis.comp30974_c0_seq1|m.26333-207	cds.Camellia_sinensis.comp30974_c0_seq1|m.26333	207	.........EK.K........
cds.Camellia_sinensis.comp29649_c0_seq1|m.4775-163	cds.Camellia_sinensis.comp29649_c0_seq1|m.4775	163	.........EK.K........
cds.Camellia_sinensis.comp27998_c0_seq1|m.15252-271	cds.Camellia_sinensis.comp27998_c0_seq1|m.15252	271	.........EK.K........
cds.Camellia_sinensis.comp29888_c0_seq2|m.28666-46	cds.Camellia_sinensis.comp29888_c0_seq2|m.28666	46	.........EK.K........
cds.Camellia_sinensis.comp8892_c0_seq1|m.2156-536	cds.Camellia_sinensis.comp8892_c0_seq1|m.2156	536	.........EK.K........
cds.Camellia_sinensis.comp9835_c0_seq1|m.44238-136	cds.Camellia_sinensis.comp9835_c0_seq1|m.44238	136	.........EK.K........
cds.Camellia_sinensis.comp25987_c0_seq1|m.41894-140	cds.Camellia_sinensis.comp25987_c0_seq1|m.41894	140	.........EK.K........
cds.Camellia_sinensis.comp26789_c0_seq2|m.42230-92	cds.Camellia_sinensis.comp26789_c0_seq2|m.42230	92	.........EK.K........
cds.Camellia_sinensis.comp35698_c0_seq1|m.53260-19	cds.Camellia_sinensis.comp35698_c0_seq1|m.53260	19	.........EK.K........
cds.Camellia_sinensis.comp34971_c0_seq1|m.24340-152	cds.Camellia_sinensis.comp34971_c0_seq1|m.24340	152	.........EK.K........
cds.Camellia_sinensis.comp20974_c0_seq1|m.17772-494	cds.Camellia_sinensis.comp20974_c0_seq1|m.17772	494	.........EK.K........
cds.Camellia_sinensis.comp24875_c0_seq1|m.21153-186	cds.Camellia_sinensis.comp24875_c0_seq1|m.21153	186	.........EK.K........
cds.Camellia_sinensis.comp30190_c0_seq1|m.10899-206	cds.Camellia_sinensis.comp30190_c0_seq1|m.10899	206	.........EK.K........
cds.Camellia_sinensis.comp32237_c0_seq1|m.38904-47	cds.Camellia_sinensis.comp32237_c0_seq1|m.38904	47	.........EK.K........
cds.Camellia_sinensis.comp34576_c0_seq1|m.5800-701	cds.Camellia_sinensis.comp34576_c0_seq1|m.5800	701	.........EK.K........
cds.Camellia_sinensis.comp25454_c0_seq1|m.28314-380	cds.Camellia_sinensis.comp25454_c0_seq1|m.28314	380	.........EK.K........
cds.Camellia_sinensis.comp32750_c0_seq1|m.2788-270	cds.Camellia_sinensis.comp32750_c0_seq1|m.2788	270	.........EK.K........
cds.Camellia_sinensis.comp31913_c0_seq1|m.21576-130	cds.Camellia_sinensis.comp31913_c0_seq1|m.21576	130	.........EK.K........
cds.Camellia_sinensis.comp33248_c0_seq1|m.4358-969	cds.Camellia_sinensis.comp33248_c0_seq1|m.4358	969	.........EK.K........
cds.Camellia_sinensis.comp35447_c0_seq1|m.38935-214	cds.Camellia_sinensis.comp35447_c0_seq1|m.38935	214	.........EK.K........
cds.Camellia_sinensis.comp32237_c0_seq1|m.38904-54	cds.Camellia_sinensis.comp32237_c0_seq1|m.38904	54	.........EK.K........
cds.Camellia_sinensis.comp31897_c0_seq5|m.20303-147	cds.Camellia_sinensis.comp31897_c0_seq5|m.20303	147	.........EK.K........
cds.Camellia_sinensis.comp12954_c0_seq1|m.32734-89	cds.Camellia_sinensis.comp12954_c0_seq1|m.32734	89	.........EK.K........
cds.Camellia_sinensis.comp20820_c0_seq1|m.38571-87	cds.Camellia_sinensis.comp20820_c0_seq1|m.38571	87	.........EK.K........
cds.Camellia_sinensis.comp11416_c0_seq1|m.21653-218	cds.Camellia_sinensis.comp11416_c0_seq1|m.21653	218	.........EK.K........
cds.Camellia_sinensis.comp28425_c0_seq1|m.10099-481	cds.Camellia_sinensis.comp28425_c0_seq1|m.10099	481	.........EK.K........
cds.Camellia_sinensis.comp28022_c0_seq1|m.46866-112	cds.Camellia_sinensis.comp28022_c0_seq1|m.46866	112	.........EK.K........
cds.Camellia_sinensis.comp12317_c0_seq1|m.25908-289	cds.Camellia_sinensis.comp12317_c0_seq1|m.25908	289	.........EK.K........
cds.Camellia_sinensis.comp14741_c0_seq1|m.57407-50	cds.Camellia_sinensis.comp14741_c0_seq1|m.57407	50	.........EK.K........
cds.Camellia_sinensis.comp20709_c0_seq1|m.51241-101	cds.Camellia_sinensis.comp20709_c0_seq1|m.51241	101	.........EK.K........
cds.Camellia_sinensis.comp32800_c0_seq5|m.39195-89	cds.Camellia_sinensis.comp32800_c0_seq5|m.39195	89	.........EK.K........
cds.CL677Contig1|m.26553-279	cds.CL677Contig1|m.26553	279	.........EK.K........
cds.Camellia_sinensis.comp20349_c0_seq1|m.22493-268	cds.Camellia_sinensis.comp20349_c0_seq1|m.22493	268	.........EK.K........
cds.Camellia_sinensis.comp33788_c0_seq3|m.6645-400	cds.Camellia_sinensis.comp33788_c0_seq3|m.6645	400	.........EK.K........
cds.Camellia_sinensis.comp27901_c0_seq2|m.31790-159	cds.Camellia_sinensis.comp27901_c0_seq2|m.31790	159	.........EK.K........
cds.Camellia_sinensis.comp18302_c0_seq1|m.26529-204	cds.Camellia_sinensis.comp18302_c0_seq1|m.26529	204	.........EK.K........
cds.Camellia_sinensis.comp11800_c0_seq1|m.29878-100	cds.Camellia_sinensis.comp11800_c0_seq1|m.29878	100	.........EK.K........
cds.Camellia_sinensis.comp29613_c0_seq1|m.38462-294	cds.Camellia_sinensis.comp29613_c0_seq1|m.38462	294	..........K.K........
cds.Camellia_sinensis.comp33469_c0_seq1|m.8798-628	cds.Camellia_sinensis.comp33469_c0_seq1|m.8798	628	..........K.K........
cds.Camellia_sinensis.comp30341_c2_seq9|m.44946-41	cds.Camellia_sinensis.comp30341_c2_seq9|m.44946	41	..........K.K........
cds.Camellia_sinensis.comp33810_c0_seq6|m.9390-96	cds.Camellia_sinensis.comp33810_c0_seq6|m.9390	96	..........K.K........
cds.Camellia_sinensis.comp28167_c0_seq1|m.27410-136	cds.Camellia_sinensis.comp28167_c0_seq1|m.27410	136	..........K.K........
cds.Camellia_sinensis.comp35390_c0_seq1|m.27691-259	cds.Camellia_sinensis.comp35390_c0_seq1|m.27691	259	..........K.K........
cds.Camellia_sinensis.comp20862_c0_seq1|m.10575-667	cds.Camellia_sinensis.comp20862_c0_seq1|m.10575	667	..........K.K........
cds.Camellia_sinensis.comp29613_c0_seq2|m.38428-294	cds.Camellia_sinensis.comp29613_c0_seq2|m.38428	294	..........K.K........
cds.Camellia_sinensis.comp25311_c0_seq1|m.7542-91	cds.Camellia_sinensis.comp25311_c0_seq1|m.7542	91	..........K.K........
cds.Camellia_sinensis.comp31974_c0_seq2|m.16924-316	cds.Camellia_sinensis.comp31974_c0_seq2|m.16924	316	..........K.K........
cds.Camellia_sinensis.comp28417_c0_seq1|m.22464-62	cds.Camellia_sinensis.comp28417_c0_seq1|m.22464	62	..........K.K........
cds.Camellia_sinensis.comp32040_c0_seq9|m.9512-168	cds.Camellia_sinensis.comp32040_c0_seq9|m.9512	168	..........K.K........
cds.Camellia_sinensis.comp126778_c0_seq1|m.51776-40	cds.Camellia_sinensis.comp126778_c0_seq1|m.51776	40	..........K.K........
cds.Camellia_sinensis.comp16620_c0_seq1|m.38325-67	cds.Camellia_sinensis.comp16620_c0_seq1|m.38325	67	..........K.K........
cds.Camellia_sinensis.comp29613_c0_seq2|m.38428-85	cds.Camellia_sinensis.comp29613_c0_seq2|m.38428	85	..........K.K........
cds.Camellia_sinensis.comp26768_c0_seq1|m.36038-59	cds.Camellia_sinensis.comp26768_c0_seq1|m.36038	59	..........K.K........
cds.Camellia_sinensis.comp29613_c0_seq1|m.38462-85	cds.Camellia_sinensis.comp29613_c0_seq1|m.38462	85	..........K.K........
cds.Camellia_sinensis.comp20803_c0_seq1|m.21237-283	cds.Camellia_sinensis.comp20803_c0_seq1|m.21237	283	..........K.K........
cds.Camellia_sinensis.comp23877_c0_seq1|m.18718-138	cds.Camellia_sinensis.comp23877_c0_seq1|m.18718	138	..........K.K........
cds.CL423Contig1|m.10274-627	cds.CL423Contig1|m.10274	627	..........K.K........
cds.Camellia_sinensis.comp24653_c0_seq2|m.31027-198	cds.Camellia_sinensis.comp24653_c0_seq2|m.31027	198	..........K.K........
cds.Camellia_sinensis.comp31035_c0_seq1|m.19017-192	cds.Camellia_sinensis.comp31035_c0_seq1|m.19017	192	..........K.K........
cds.Camellia_sinensis.comp28297_c0_seq1|m.31083-150	cds.Camellia_sinensis.comp28297_c0_seq1|m.31083	150	..........K.K........
cds.Camellia_sinensis.comp12954_c0_seq1|m.32734-169	cds.Camellia_sinensis.comp12954_c0_seq1|m.32734	169	..........K.K........
cds.Camellia_sinensis.comp26016_c0_seq1|m.33501-156	cds.Camellia_sinensis.comp26016_c0_seq1|m.33501	156	..........K.K........
cds.Camellia_sinensis.comp16506_c0_seq1|m.29027-355	cds.Camellia_sinensis.comp16506_c0_seq1|m.29027	355	..........K.K........
cds.Camellia_sinensis.comp25913_c0_seq1|m.35215-143	cds.Camellia_sinensis.comp25913_c0_seq1|m.35215	143	..........K.K........
cds.Camellia_sinensis.comp29598_c1_seq2|m.44317-30	cds.Camellia_sinensis.comp29598_c1_seq2|m.44317	30	..........K.K........
cds.Camellia_sinensis.comp11945_c0_seq1|m.33686-206	cds.Camellia_sinensis.comp11945_c0_seq1|m.33686	206	..........K.K........
cds.Camellia_sinensis.comp20882_c0_seq2|m.17004-272	cds.Camellia_sinensis.comp20882_c0_seq2|m.17004	272	..........K.K........
cds.Camellia_sinensis.comp35173_c0_seq1|m.9433-300	cds.Camellia_sinensis.comp35173_c0_seq1|m.9433	300	..........K.K........
cds.Camellia_sinensis.comp34253_c1_seq2|m.45510-15	cds.Camellia_sinensis.comp34253_c1_seq2|m.45510	15	..........K.K........
cds.Camellia_sinensis.comp31977_c0_seq1|m.18004-241	cds.Camellia_sinensis.comp31977_c0_seq1|m.18004	241	..........K.K........
cds.CL1635Contig1|m.8107-242	cds.CL1635Contig1|m.8107	242	..........K.K........
cds.Camellia_sinensis.comp25995_c0_seq1|m.33788-142	cds.Camellia_sinensis.comp25995_c0_seq1|m.33788	142	..........K.K........
cds.Camellia_sinensis.comp34899_c1_seq1|m.31033-56	cds.Camellia_sinensis.comp34899_c1_seq1|m.31033	56	..........K.K........
cds.Camellia_sinensis.comp9258_c0_seq1|m.13017-325	cds.Camellia_sinensis.comp9258_c0_seq1|m.13017	325	..........K.K........
cds.CL817Contig1|m.5545-60	cds.CL817Contig1|m.5545	60	..........K.K........
cds.Camellia_sinensis.comp20862_c0_seq1|m.10575-427	cds.Camellia_sinensis.comp20862_c0_seq1|m.10575	427	..........K.K........
cds.Camellia_sinensis.comp25035_c0_seq1|m.34370-73	cds.Camellia_sinensis.comp25035_c0_seq1|m.34370	73	..........K.K........
cds.Camellia_sinensis.comp34991_c0_seq1|m.15071-124	cds.Camellia_sinensis.comp34991_c0_seq1|m.15071	124	..........K.K........
cds.Camellia_sinensis.comp32640_c0_seq1|m.17669-384	cds.Camellia_sinensis.comp32640_c0_seq1|m.17669	384	..........K.K........
cds.Camellia_sinensis.comp27182_c0_seq1|m.41959-129	cds.Camellia_sinensis.comp27182_c0_seq1|m.41959	129	..........K.K........
cds.Camellia_sinensis.comp14741_c0_seq1|m.57407-77	cds.Camellia_sinensis.comp14741_c0_seq1|m.57407	77	..........K.K........
cds.Camellia_sinensis.comp30123_c0_seq4|m.42440-150	cds.Camellia_sinensis.comp30123_c0_seq4|m.42440	150	..........K.K........
cds.Camellia_sinensis.comp32694_c0_seq3|m.27655-101	cds.Camellia_sinensis.comp32694_c0_seq3|m.27655	101	..........K.K........
cds.Camellia_sinensis.comp28303_c2_seq1|m.19063-62	cds.Camellia_sinensis.comp28303_c2_seq1|m.19063	62	..........K.K........
cds.Camellia_sinensis.comp32437_c0_seq1|m.8865-618	cds.Camellia_sinensis.comp32437_c0_seq1|m.8865	618	..........K.K........
cds.Camellia_sinensis.comp34674_c1_seq1|m.45225-107	cds.Camellia_sinensis.comp34674_c1_seq1|m.45225	107	..........K.K........
cds.Camellia_sinensis.comp32188_c0_seq1|m.41118-63	cds.Camellia_sinensis.comp32188_c0_seq1|m.41118	63	..........K.K........
cds.Camellia_sinensis.comp29535_c0_seq1|m.38228-72	cds.Camellia_sinensis.comp29535_c0_seq1|m.38228	72	..........K.K........
cds.Camellia_sinensis.comp29636_c0_seq1|m.42298-143	cds.Camellia_sinensis.comp29636_c0_seq1|m.42298	143	..........K.K........
cds.Camellia_sinensis.comp20774_c0_seq1|m.26562-107	cds.Camellia_sinensis.comp20774_c0_seq1|m.26562	107	..........K.K........
cds.Camellia_sinensis.comp25863_c0_seq1|m.22745-239	cds.Camellia_sinensis.comp25863_c0_seq1|m.22745	239	..........K.K........
cds.Camellia_sinensis.comp15130_c0_seq1|m.33712-232	cds.Camellia_sinensis.comp15130_c0_seq1|m.33712	232	..........K.K........
cds.Camellia_sinensis.comp33717_c0_seq1|m.15910-286	cds.Camellia_sinensis.comp33717_c0_seq1|m.15910	286	..........K.K........
cds.Camellia_sinensis.comp30467_c2_seq1|m.40185-180	cds.Camellia_sinensis.comp30467_c2_seq1|m.40185	180	..........K.K........
cds.Camellia_sinensis.comp27076_c0_seq1|m.35798-150	cds.Camellia_sinensis.comp27076_c0_seq1|m.35798	150	..........K.K........
cds.Camellia_sinensis.comp36734_c0_seq1|m.26682-130	cds.Camellia_sinensis.comp36734_c0_seq1|m.26682	130	..........K.K........
cds.Camellia_sinensis.comp35073_c0_seq1|m.47663-86	cds.Camellia_sinensis.comp35073_c0_seq1|m.47663	86	..........K.K........
cds.Camellia_sinensis.comp29398_c0_seq1|m.19933-260	cds.Camellia_sinensis.comp29398_c0_seq1|m.19933	260	..........K.K........
cds.Camellia_sinensis.comp23618_c0_seq1|m.33504-172	cds.Camellia_sinensis.comp23618_c0_seq1|m.33504	172	..........K.K........
cds.Camellia_sinensis.comp24387_c0_seq2|m.41361-81	cds.Camellia_sinensis.comp24387_c0_seq2|m.41361	81	..........K.K........
cds.Camellia_sinensis.comp28071_c0_seq1|m.22627-303	cds.Camellia_sinensis.comp28071_c0_seq1|m.22627	303	..........K.K........
cds.Camellia_sinensis.comp29046_c0_seq1|m.29078-198	cds.Camellia_sinensis.comp29046_c0_seq1|m.29078	198	..........K.K........
cds.Camellia_sinensis.comp32321_c0_seq1|m.22581-454	cds.Camellia_sinensis.comp32321_c0_seq1|m.22581	454	..........K.K........
cds.Camellia_sinensis.comp26184_c0_seq1|m.32281-293	cds.Camellia_sinensis.comp26184_c0_seq1|m.32281	293	..........K.K........
cds.Camellia_sinensis.comp31910_c0_seq3|m.30432-112	cds.Camellia_sinensis.comp31910_c0_seq3|m.30432	112	..........K.K........
cds.Camellia_sinensis.comp33448_c0_seq2|m.21505-16	cds.Camellia_sinensis.comp33448_c0_seq2|m.21505	16	..........K.K........
cds.Camellia_sinensis.comp25311_c0_seq1|m.7542-330	cds.Camellia_sinensis.comp25311_c0_seq1|m.7542	330	..........K.K........
cds.Camellia_sinensis.comp35195_c0_seq1|m.31710-231	cds.Camellia_sinensis.comp35195_c0_seq1|m.31710	231	..........K.K........
cds.Camellia_sinensis.comp33441_c0_seq3|m.26596-46	cds.Camellia_sinensis.comp33441_c0_seq3|m.26596	46	..........K.K........
cds.Camellia_sinensis.comp27373_c0_seq1|m.22325-385	cds.Camellia_sinensis.comp27373_c0_seq1|m.22325	385	..........K.K........
cds.Camellia_sinensis.comp33115_c0_seq1|m.14614-466	cds.Camellia_sinensis.comp33115_c0_seq1|m.14614	466	..........K.K........
cds.Camellia_sinensis.comp12208_c0_seq1|m.38668-143	cds.Camellia_sinensis.comp12208_c0_seq1|m.38668	143	..........K.K........
cds.CL164Contig1|m.696-939	cds.CL164Contig1|m.696	939	..........K.K........
cds.Camellia_sinensis.comp31287_c0_seq12|m.42513-168	cds.Camellia_sinensis.comp31287_c0_seq12|m.42513	168	..........K.K........
cds.Camellia_sinensis.comp33170_c0_seq11|m.16683-303	cds.Camellia_sinensis.comp33170_c0_seq11|m.16683	303	..........K.K........
cds.Camellia_sinensis.comp15297_c0_seq1|m.4262-382	cds.Camellia_sinensis.comp15297_c0_seq1|m.4262	382	..........K.K........
cds.Camellia_sinensis.comp32189_c0_seq1|m.16263-426	cds.Camellia_sinensis.comp32189_c0_seq1|m.16263	426	..........K.K........
cds.Camellia_sinensis.comp9258_c0_seq1|m.13017-559	cds.Camellia_sinensis.comp9258_c0_seq1|m.13017	559	..........K.K........
cds.Camellia_sinensis.comp25502_c0_seq1|m.37641-171	cds.Camellia_sinensis.comp25502_c0_seq1|m.37641	171	..........K.K........
cds.Camellia_sinensis.comp32014_c0_seq2|m.20692-318	cds.Camellia_sinensis.comp32014_c0_seq2|m.20692	318	..........K.K........
cds.Camellia_sinensis.comp15334_c0_seq1|m.36519-180	cds.Camellia_sinensis.comp15334_c0_seq1|m.36519	180	..........K.K........
cds.Camellia_sinensis.comp13328_c0_seq1|m.30564-57	cds.Camellia_sinensis.comp13328_c0_seq1|m.30564	57	..........K.K........
cds.Camellia_sinensis.comp31014_c0_seq1|m.2071-129	cds.Camellia_sinensis.comp31014_c0_seq1|m.2071	129	..........K.K........
cds.Camellia_sinensis.comp20717_c0_seq1|m.12353-504	cds.Camellia_sinensis.comp20717_c0_seq1|m.12353	504	..........K.K........
cds.Camellia_sinensis.comp29442_c0_seq1|m.19625-261	cds.Camellia_sinensis.comp29442_c0_seq1|m.19625	261	..........K.K........
cds.Camellia_sinensis.comp24003_c0_seq1|m.33142-145	cds.Camellia_sinensis.comp24003_c0_seq1|m.33142	145	..........K.K........
cds.Camellia_sinensis.comp35063_c0_seq1|m.37893-131	cds.Camellia_sinensis.comp35063_c0_seq1|m.37893	131	..........K.K........
cds.Camellia_sinensis.comp33690_c0_seq1|m.25763-120	cds.Camellia_sinensis.comp33690_c0_seq1|m.25763	120	..........K.K........
cds.Camellia_sinensis.comp32750_c0_seq1|m.2788-732	cds.Camellia_sinensis.comp32750_c0_seq1|m.2788	732	..........K.K........
cds.Camellia_sinensis.comp20846_c0_seq1|m.30367-51	cds.Camellia_sinensis.comp20846_c0_seq1|m.30367	51	..........K.K........
cds.Camellia_sinensis.comp30409_c1_seq1|m.20071-155	cds.Camellia_sinensis.comp30409_c1_seq1|m.20071	155	..........K.K........
cds.Camellia_sinensis.comp27557_c0_seq2|m.24018-154	cds.Camellia_sinensis.comp27557_c0_seq2|m.24018	154	..........K.K........
cds.Camellia_sinensis.comp34958_c0_seq1|m.22394-194	cds.Camellia_sinensis.comp34958_c0_seq1|m.22394	194	..........K.K........
cds.Camellia_sinensis.comp28935_c0_seq2|m.57987-50	cds.Camellia_sinensis.comp28935_c0_seq2|m.57987	50	..........K.K........
cds.Camellia_sinensis.comp27190_c0_seq2|m.27972-169	cds.Camellia_sinensis.comp27190_c0_seq2|m.27972	169	..........K.K........
cds.Camellia_sinensis.comp10582_c0_seq1|m.24052-125	cds.Camellia_sinensis.comp10582_c0_seq1|m.24052	125	..........K.K........
cds.Camellia_sinensis.comp24917_c0_seq1|m.41745-158	cds.Camellia_sinensis.comp24917_c0_seq1|m.41745	158	..........K.K........
cds.Camellia_sinensis.comp32516_c0_seq2|m.49481-62	cds.Camellia_sinensis.comp32516_c0_seq2|m.49481	62	..........K.K........
cds.Camellia_sinensis.comp16373_c0_seq1|m.51330-92	cds.Camellia_sinensis.comp16373_c0_seq1|m.51330	92	..........K.K........
cds.Camellia_sinensis.comp29286_c0_seq2|m.25516-84	cds.Camellia_sinensis.comp29286_c0_seq2|m.25516	84	..........K.K........
cds.Camellia_sinensis.comp30020_c0_seq1|m.23866-166	cds.Camellia_sinensis.comp30020_c0_seq1|m.23866	166	..........K.K........
cds.Camellia_sinensis.comp28891_c0_seq1|m.36773-131	cds.Camellia_sinensis.comp28891_c0_seq1|m.36773	131	..........K.K........
cds.Camellia_sinensis.comp33605_c0_seq6|m.24251-54	cds.Camellia_sinensis.comp33605_c0_seq6|m.24251	54	..........K.K........
cds.Camellia_sinensis.comp32384_c0_seq1|m.22206-136	cds.Camellia_sinensis.comp32384_c0_seq1|m.22206	136	..........K.K........
cds.Camellia_sinensis.comp35447_c0_seq1|m.38935-164	cds.Camellia_sinensis.comp35447_c0_seq1|m.38935	164	..........K.K........
cds.Camellia_sinensis.comp29670_c0_seq1|m.28316-120	cds.Camellia_sinensis.comp29670_c0_seq1|m.28316	120	..........K.K........
cds.Camellia_sinensis.comp30878_c1_seq3|m.45083-33	cds.Camellia_sinensis.comp30878_c1_seq3|m.45083	33	..........K.K........
cds.Camellia_sinensis.comp28027_c0_seq2|m.24842-169	cds.Camellia_sinensis.comp28027_c0_seq2|m.24842	169	..........K.K........
cds.Camellia_sinensis.comp20562_c0_seq1|m.18527-301	cds.Camellia_sinensis.comp20562_c0_seq1|m.18527	301	..........K.K........
cds.Camellia_sinensis.comp24917_c0_seq1|m.41745-121	cds.Camellia_sinensis.comp24917_c0_seq1|m.41745	121	..........K.K........
cds.Camellia_sinensis.comp19463_c0_seq1|m.40348-259	cds.Camellia_sinensis.comp19463_c0_seq1|m.40348	259	..........K.K........
cds.Camellia_sinensis.comp10277_c0_seq1|m.40397-115	cds.Camellia_sinensis.comp10277_c0_seq1|m.40397	115	..........K.K........
cds.Camellia_sinensis.comp33018_c1_seq1|m.33727-223	cds.Camellia_sinensis.comp33018_c1_seq1|m.33727	223	..........K.K........
cds.Camellia_sinensis.comp32188_c0_seq2|m.46109-63	cds.Camellia_sinensis.comp32188_c0_seq2|m.46109	63	..........K.K........
cds.Camellia_sinensis.comp34779_c0_seq1|m.1426-110	cds.Camellia_sinensis.comp34779_c0_seq1|m.1426	110	..........K.K........
cds.Camellia_sinensis.comp25901_c0_seq1|m.25404-237	cds.Camellia_sinensis.comp25901_c0_seq1|m.25404	237	..........K.K........
cds.Camellia_sinensis.comp35365_c0_seq1|m.39330-150	cds.Camellia_sinensis.comp35365_c0_seq1|m.39330	150	..........K.K........
cds.Camellia_sinensis.comp32393_c0_seq1|m.22641-222	cds.Camellia_sinensis.comp32393_c0_seq1|m.22641	222	..........K.K........
cds.Camellia_sinensis.comp34958_c0_seq1|m.22394-255	cds.Camellia_sinensis.comp34958_c0_seq1|m.22394	255	..........K.K........
cds.CL3164Contig1|m.13657-475	cds.CL3164Contig1|m.13657	475	..........K.K........
cds.Camellia_sinensis.comp33912_c0_seq1|m.4257-729	cds.Camellia_sinensis.comp33912_c0_seq1|m.4257	729	..........K.K........
cds.Camellia_sinensis.comp30469_c0_seq1|m.14434-104	cds.Camellia_sinensis.comp30469_c0_seq1|m.14434	104	..........K.K........
cds.Camellia_sinensis.comp33248_c0_seq1|m.4358-155	cds.Camellia_sinensis.comp33248_c0_seq1|m.4358	155	..........K.K........
cds.CL2675Contig1|m.36719-66	cds.CL2675Contig1|m.36719	66	..........K.K........
cds.Camellia_sinensis.comp31278_c0_seq3|m.47850-64	cds.Camellia_sinensis.comp31278_c0_seq3|m.47850	64	..........K.K........
cds.Camellia_sinensis.comp31296_c0_seq1|m.16184-232	cds.Camellia_sinensis.comp31296_c0_seq1|m.16184	232	..........K.K........
cds.Camellia_sinensis.comp24851_c0_seq1|m.28271-23	cds.Camellia_sinensis.comp24851_c0_seq1|m.28271	23	..........K.K........
cds.Camellia_sinensis.comp34197_c0_seq1|m.11738-87	cds.Camellia_sinensis.comp34197_c0_seq1|m.11738	87	..........K.K........
cds.Camellia_sinensis.comp26513_c0_seq2|m.30635-55	cds.Camellia_sinensis.comp26513_c0_seq2|m.30635	55	..........K.K........
cds.Camellia_sinensis.comp20217_c0_seq1|m.48764-56	cds.Camellia_sinensis.comp20217_c0_seq1|m.48764	56	..........K.K........
cds.Camellia_sinensis.comp32254_c0_seq1|m.30872-197	cds.Camellia_sinensis.comp32254_c0_seq1|m.30872	197	..........K.K........
cds.Camellia_sinensis.comp24412_c0_seq2|m.45149-56	cds.Camellia_sinensis.comp24412_c0_seq2|m.45149	56	..........K.K........
cds.Camellia_sinensis.comp34237_c2_seq1|m.4193-258	cds.Camellia_sinensis.comp34237_c2_seq1|m.4193	258	..........K.K........
cds.Camellia_sinensis.comp31817_c0_seq2|m.7904-85	cds.Camellia_sinensis.comp31817_c0_seq2|m.7904	85	..........K.K........
cds.Camellia_sinensis.comp32730_c0_seq2|m.54520-103	cds.Camellia_sinensis.comp32730_c0_seq2|m.54520	103	..........K.K........
cds.Camellia_sinensis.comp28425_c0_seq1|m.10099-54	cds.Camellia_sinensis.comp28425_c0_seq1|m.10099	54	..........K.K........
cds.Camellia_sinensis.comp23543_c0_seq1|m.33026-290	cds.Camellia_sinensis.comp23543_c0_seq1|m.33026	290	..........K.K........
cds.Camellia_sinensis.comp19939_c0_seq1|m.14793-374	cds.Camellia_sinensis.comp19939_c0_seq1|m.14793	374	..........K.K........
cds.Camellia_sinensis.comp29164_c0_seq1|m.34097-232	cds.Camellia_sinensis.comp29164_c0_seq1|m.34097	232	..........K.K........
cds.Camellia_sinensis.comp29357_c0_seq1|m.14976-450	cds.Camellia_sinensis.comp29357_c0_seq1|m.14976	450	..........K.K........
cds.Camellia_sinensis.comp14985_c0_seq1|m.42840-171	cds.Camellia_sinensis.comp14985_c0_seq1|m.42840	171	..........K.K........
cds.Camellia_sinensis.comp33518_c0_seq4|m.18496-68	cds.Camellia_sinensis.comp33518_c0_seq4|m.18496	68	..........K.K........
cds.Camellia_sinensis.comp25454_c0_seq1|m.28314-361	cds.Camellia_sinensis.comp25454_c0_seq1|m.28314	361	..........K.K........
cds.Camellia_sinensis.comp33881_c0_seq2|m.3825-229	cds.Camellia_sinensis.comp33881_c0_seq2|m.3825	229	..........K.K........
cds.Camellia_sinensis.comp30979_c1_seq1|m.25752-313	cds.Camellia_sinensis.comp30979_c1_seq1|m.25752	313	..........K.K........
cds.Camellia_sinensis.comp30878_c1_seq1|m.10648-63	cds.Camellia_sinensis.comp30878_c1_seq1|m.10648	63	..........K.K........
cds.Camellia_sinensis.comp27316_c0_seq1|m.17284-177	cds.Camellia_sinensis.comp27316_c0_seq1|m.17284	177	..........K.K........
cds.Camellia_sinensis.comp33583_c0_seq3|m.1652-317	cds.Camellia_sinensis.comp33583_c0_seq3|m.1652	317	..........K.K........
cds.Camellia_sinensis.comp33469_c0_seq1|m.8798-330	cds.Camellia_sinensis.comp33469_c0_seq1|m.8798	330	..........K.K........
cds.Camellia_sinensis.comp33777_c0_seq2|m.11553-152	cds.Camellia_sinensis.comp33777_c0_seq2|m.11553	152	..........K.K........
cds.Camellia_sinensis.comp26139_c1_seq1|m.19052-318	cds.Camellia_sinensis.comp26139_c1_seq1|m.19052	318	..........K.K........
cds.Camellia_sinensis.comp20539_c0_seq1|m.30179-237	cds.Camellia_sinensis.comp20539_c0_seq1|m.30179	237	..........K.K........
cds.Camellia_sinensis.comp30105_c0_seq1|m.26906-170	cds.Camellia_sinensis.comp30105_c0_seq1|m.26906	170	..........K.K........
cds.Camellia_sinensis.comp35459_c0_seq1|m.25644-328	cds.Camellia_sinensis.comp35459_c0_seq1|m.25644	328	..........K.K........
cds.Camellia_sinensis.comp29636_c0_seq1|m.42298-202	cds.Camellia_sinensis.comp29636_c0_seq1|m.42298	202	..........K.K........
cds.Camellia_sinensis.comp28566_c0_seq1|m.16933-172	cds.Camellia_sinensis.comp28566_c0_seq1|m.16933	172	..........K.K........
cds.Camellia_sinensis.comp35455_c0_seq1|m.30880-110	cds.Camellia_sinensis.comp35455_c0_seq1|m.30880	110	..........K.K........
cds.Camellia_sinensis.comp29013_c0_seq1|m.15937-116	cds.Camellia_sinensis.comp29013_c0_seq1|m.15937	116	..........K.K........
cds.Camellia_sinensis.comp28027_c0_seq2|m.24842-390	cds.Camellia_sinensis.comp28027_c0_seq2|m.24842	390	..........K.K........
cds.Camellia_sinensis.comp28425_c0_seq1|m.10099-427	cds.Camellia_sinensis.comp28425_c0_seq1|m.10099	427	..........K.K........
cds.Camellia_sinensis.comp27726_c0_seq3|m.42491-36	cds.Camellia_sinensis.comp27726_c0_seq3|m.42491	36	..........K.K........
cds.Camellia_sinensis.comp25806_c0_seq1|m.33587-81	cds.Camellia_sinensis.comp25806_c0_seq1|m.33587	81	..........K.K........
cds.Camellia_sinensis.comp20895_c0_seq1|m.1803-530	cds.Camellia_sinensis.comp20895_c0_seq1|m.1803	530	..........K.K........
cds.Camellia_sinensis.comp33139_c0_seq1|m.9506-47	cds.Camellia_sinensis.comp33139_c0_seq1|m.9506	47	..........K.K........
cds.Camellia_sinensis.comp32262_c0_seq1|m.19868-328	cds.Camellia_sinensis.comp32262_c0_seq1|m.19868	328	..........K.K........
cds.Camellia_sinensis.comp33215_c0_seq3|m.957-1699	cds.Camellia_sinensis.comp33215_c0_seq3|m.957	1699	..........K.K........
cds.Camellia_sinensis.comp25549_c0_seq1|m.3438-429	cds.Camellia_sinensis.comp25549_c0_seq1|m.3438	429	..........K.K........
cds.Camellia_sinensis.comp21115_c0_seq1|m.30691-140	cds.Camellia_sinensis.comp21115_c0_seq1|m.30691	140	..........K.K........
cds.Camellia_sinensis.comp28080_c0_seq2|m.39935-93	cds.Camellia_sinensis.comp28080_c0_seq2|m.39935	93	..........K.K........
cds.Camellia_sinensis.comp29535_c0_seq1|m.38228-201	cds.Camellia_sinensis.comp29535_c0_seq1|m.38228	201	..........K.K........
cds.Camellia_sinensis.comp24528_c0_seq1|m.3142-270	cds.Camellia_sinensis.comp24528_c0_seq1|m.3142	270	..........K.K........
cds.Camellia_sinensis.comp27229_c0_seq5|m.51936-38	cds.Camellia_sinensis.comp27229_c0_seq5|m.51936	38	..........K.K........
cds.Camellia_sinensis.comp32527_c0_seq1|m.8978-31	cds.Camellia_sinensis.comp32527_c0_seq1|m.8978	31	..........K.K........
cds.CL546Contig2|m.7929-65	cds.CL546Contig2|m.7929	65	..........K.K........
cds.Camellia_sinensis.comp31210_c0_seq1|m.18091-261	cds.Camellia_sinensis.comp31210_c0_seq1|m.18091	261	..........K.K........
cds.Camellia_sinensis.comp33491_c0_seq1|m.10369-485	cds.Camellia_sinensis.comp33491_c0_seq1|m.10369	485	..........K.K........
cds.Camellia_sinensis.comp16688_c0_seq1|m.25660-238	cds.Camellia_sinensis.comp16688_c0_seq1|m.25660	238	..........K.K........
cds.Camellia_sinensis.comp32566_c0_seq2|m.24088-43	cds.Camellia_sinensis.comp32566_c0_seq2|m.24088	43	..........K.K........
cds.Camellia_sinensis.comp34134_c0_seq1|m.829-1532	cds.Camellia_sinensis.comp34134_c0_seq1|m.829	1532	..........K.K........
cds.Camellia_sinensis.comp20634_c0_seq1|m.34445-131	cds.Camellia_sinensis.comp20634_c0_seq1|m.34445	131	..........K.K........
cds.Camellia_sinensis.comp34121_c0_seq2|m.17596-219	cds.Camellia_sinensis.comp34121_c0_seq2|m.17596	219	..........K.K........
cds.Camellia_sinensis.comp34134_c0_seq1|m.829-1530	cds.Camellia_sinensis.comp34134_c0_seq1|m.829	1530	..........K.K........
cds.Camellia_sinensis.comp30206_c0_seq1|m.17707-426	cds.Camellia_sinensis.comp30206_c0_seq1|m.17707	426	..........KH.K.......
cds.Camellia_sinensis.comp36281_c0_seq1|m.57270-59	cds.Camellia_sinensis.comp36281_c0_seq1|m.57270	59	..........KH.K.......
cds.Camellia_sinensis.comp26832_c0_seq2|m.43366-15	cds.Camellia_sinensis.comp26832_c0_seq2|m.43366	15	..........KH.K.......
cds.Camellia_sinensis.comp33109_c0_seq9|m.20004-196	cds.Camellia_sinensis.comp33109_c0_seq9|m.20004	196	..........KH.K.......
cds.Camellia_sinensis.comp28928_c0_seq1|m.26817-315	cds.Camellia_sinensis.comp28928_c0_seq1|m.26817	315	..........KH.K.......
cds.Camellia_sinensis.comp25952_c0_seq1|m.8178-533	cds.Camellia_sinensis.comp25952_c0_seq1|m.8178	533	..........KH.K.......
cds.Camellia_sinensis.comp8980_c0_seq2|m.24002-415	cds.Camellia_sinensis.comp8980_c0_seq2|m.24002	415	..........KH.K.......
cds.Camellia_sinensis.comp25311_c0_seq1|m.7542-59	cds.Camellia_sinensis.comp25311_c0_seq1|m.7542	59	..........KH.K.......
cds.Camellia_sinensis.comp34557_c0_seq1|m.14225-676	cds.Camellia_sinensis.comp34557_c0_seq1|m.14225	676	..........KH.K.......
cds.Camellia_sinensis.comp16620_c0_seq1|m.38325-96	cds.Camellia_sinensis.comp16620_c0_seq1|m.38325	96	..........KH.K.......
cds.Camellia_sinensis.comp35367_c0_seq1|m.32300-154	cds.Camellia_sinensis.comp35367_c0_seq1|m.32300	154	..........KH.K.......
cds.Camellia_sinensis.comp31127_c0_seq1|m.6174-749	cds.Camellia_sinensis.comp31127_c0_seq1|m.6174	749	..........KH.K.......
cds.Camellia_sinensis.comp33668_c0_seq2|m.14633-403	cds.Camellia_sinensis.comp33668_c0_seq2|m.14633	403	..........KH.K.......
cds.Camellia_sinensis.comp15888_c0_seq1|m.4259-279	cds.Camellia_sinensis.comp15888_c0_seq1|m.4259	279	..........KH.K.......
cds.Camellia_sinensis.comp24556_c0_seq1|m.40240-98	cds.Camellia_sinensis.comp24556_c0_seq1|m.40240	98	..........KH.K.......
cds.Camellia_sinensis.comp31977_c0_seq1|m.18004-330	cds.Camellia_sinensis.comp31977_c0_seq1|m.18004	330	..........KH.K.......
cds.Camellia_sinensis.comp81949_c0_seq1|m.43570-215	cds.Camellia_sinensis.comp81949_c0_seq1|m.43570	215	..........KH.K.......
cds.Camellia_sinensis.comp26692_c0_seq1|m.29062-137	cds.Camellia_sinensis.comp26692_c0_seq1|m.29062	137	..........KH.K.......
cds.Camellia_sinensis.comp20552_c0_seq1|m.15501-102	cds.Camellia_sinensis.comp20552_c0_seq1|m.15501	102	..........KH.K.......
cds.Camellia_sinensis.comp32268_c0_seq1|m.39007-165	cds.Camellia_sinensis.comp32268_c0_seq1|m.39007	165	..........KH.K.......
cds.Camellia_sinensis.comp34899_c2_seq1|m.7036-262	cds.Camellia_sinensis.comp34899_c2_seq1|m.7036	262	..........KH.K.......
cds.Camellia_sinensis.comp31186_c1_seq1|m.18514-357	cds.Camellia_sinensis.comp31186_c1_seq1|m.18514	357	..........K.R........
cds.Camellia_sinensis.comp33017_c1_seq9|m.134-30	cds.Camellia_sinensis.comp33017_c1_seq9|m.134	30	..........K.R........
cds.Camellia_sinensis.comp30210_c1_seq1|m.22782-401	cds.Camellia_sinensis.comp30210_c1_seq1|m.22782	401	..........K.R........
cds.Camellia_sinensis.comp17414_c0_seq1|m.7290-378	cds.Camellia_sinensis.comp17414_c0_seq1|m.7290	378	..........K.R........
cds.Camellia_sinensis.comp34299_c3_seq2|m.31009-247	cds.Camellia_sinensis.comp34299_c3_seq2|m.31009	247	..........K.R........
cds.Camellia_sinensis.comp31237_c0_seq1|m.31685-228	cds.Camellia_sinensis.comp31237_c0_seq1|m.31685	228	..........K.R........
cds.Camellia_sinensis.comp32537_c0_seq3|m.13950-587	cds.Camellia_sinensis.comp32537_c0_seq3|m.13950	587	..........K.R........
cds.Camellia_sinensis.comp35503_c0_seq1|m.31945-98	cds.Camellia_sinensis.comp35503_c0_seq1|m.31945	98	..........K.R........
cds.Camellia_sinensis.comp36696_c0_seq1|m.28755-136	cds.Camellia_sinensis.comp36696_c0_seq1|m.28755	136	..........K.R........
cds.Camellia_sinensis.comp31578_c0_seq1|m.35975-99	cds.Camellia_sinensis.comp31578_c0_seq1|m.35975	99	..........K.R........
cds.Camellia_sinensis.comp9994_c0_seq1|m.38016-212	cds.Camellia_sinensis.comp9994_c0_seq1|m.38016	212	..........K.R........
cds.Camellia_sinensis.comp20376_c0_seq1|m.42835-48	cds.Camellia_sinensis.comp20376_c0_seq1|m.42835	48	..........K.R........
cds.Camellia_sinensis.comp28738_c0_seq1|m.3616-52	cds.Camellia_sinensis.comp28738_c0_seq1|m.3616	52	..........K.R........
cds.Camellia_sinensis.comp27260_c0_seq5|m.16743-369	cds.Camellia_sinensis.comp27260_c0_seq5|m.16743	369	..........K.R........
cds.Camellia_sinensis.comp20895_c0_seq1|m.1803-380	cds.Camellia_sinensis.comp20895_c0_seq1|m.1803	380	..........K.R........
cds.Camellia_sinensis.comp34123_c1_seq42|m.39616-107	cds.Camellia_sinensis.comp34123_c1_seq42|m.39616	107	..........K.R........
cds.Camellia_sinensis.comp25645_c0_seq1|m.23361-168	cds.Camellia_sinensis.comp25645_c0_seq1|m.23361	168	..........K.R........
cds.Camellia_sinensis.comp31022_c0_seq2|m.27008-169	cds.Camellia_sinensis.comp31022_c0_seq2|m.27008	169	..........K.R........
cds.Camellia_sinensis.comp31289_c0_seq1|m.5138-389	cds.Camellia_sinensis.comp31289_c0_seq1|m.5138	389	..........K.R........
cds.Camellia_sinensis.comp7790_c0_seq1|m.36728-177	cds.Camellia_sinensis.comp7790_c0_seq1|m.36728	177	..........K.R........
cds.Camellia_sinensis.comp29954_c0_seq2|m.42248-13	cds.Camellia_sinensis.comp29954_c0_seq2|m.42248	13	..........K.R........
cds.CL546Contig2|m.7929-569	cds.CL546Contig2|m.7929	569	..........K.R........
cds.Camellia_sinensis.comp34056_c1_seq2|m.9658-15	cds.Camellia_sinensis.comp34056_c1_seq2|m.9658	15	..........K.R........
cds.Camellia_sinensis.comp35413_c0_seq1|m.52332-52	cds.Camellia_sinensis.comp35413_c0_seq1|m.52332	52	..........K.R........
cds.Camellia_sinensis.comp27284_c0_seq2|m.32028-74	cds.Camellia_sinensis.comp27284_c0_seq2|m.32028	74	..........K.R........
cds.Camellia_sinensis.comp12084_c0_seq1|m.30795-53	cds.Camellia_sinensis.comp12084_c0_seq1|m.30795	53	..........K.R........
cds.Camellia_sinensis.comp27634_c0_seq1|m.32545-192	cds.Camellia_sinensis.comp27634_c0_seq1|m.32545	192	..........K.R........
cds.Camellia_sinensis.comp23604_c0_seq1|m.10644-280	cds.Camellia_sinensis.comp23604_c0_seq1|m.10644	280	..........K.R........
cds.Camellia_sinensis.comp35959_c0_seq1|m.28749-234	cds.Camellia_sinensis.comp35959_c0_seq1|m.28749	234	..........K.R........
cds.Camellia_sinensis.comp19060_c0_seq1|m.4720-882	cds.Camellia_sinensis.comp19060_c0_seq1|m.4720	882	..........K.R........
cds.Camellia_sinensis.comp20197_c0_seq1|m.39887-90	cds.Camellia_sinensis.comp20197_c0_seq1|m.39887	90	..........K.R........
cds.Camellia_sinensis.comp26187_c0_seq1|m.24832-62	cds.Camellia_sinensis.comp26187_c0_seq1|m.24832	62	..........K.R........
cds.Camellia_sinensis.comp26732_c0_seq1|m.22473-76	cds.Camellia_sinensis.comp26732_c0_seq1|m.22473	76	..........K.R........
cds.Camellia_sinensis.comp29319_c1_seq1|m.24228-146	cds.Camellia_sinensis.comp29319_c1_seq1|m.24228	146	..........K.R........
cds.Camellia_sinensis.comp24333_c0_seq1|m.26821-276	cds.Camellia_sinensis.comp24333_c0_seq1|m.26821	276	..........K.R........
cds.Camellia_sinensis.comp23914_c0_seq1|m.17817-408	cds.Camellia_sinensis.comp23914_c0_seq1|m.17817	408	..........K.R........
cds.Camellia_sinensis.comp20717_c0_seq1|m.12353-513	cds.Camellia_sinensis.comp20717_c0_seq1|m.12353	513	..........K.R........
cds.Camellia_sinensis.comp28155_c0_seq1|m.11399-178	cds.Camellia_sinensis.comp28155_c0_seq1|m.11399	178	..........K.R........
cds.Camellia_sinensis.comp26199_c0_seq1|m.17298-188	cds.Camellia_sinensis.comp26199_c0_seq1|m.17298	188	..........K.R........
cds.Camellia_sinensis.comp28080_c0_seq2|m.39935-57	cds.Camellia_sinensis.comp28080_c0_seq2|m.39935	57	..........K.R........
cds.Camellia_sinensis.comp31186_c1_seq1|m.18514-307	cds.Camellia_sinensis.comp31186_c1_seq1|m.18514	307	..........K.R........
cds.Camellia_sinensis.comp15334_c0_seq1|m.36519-119	cds.Camellia_sinensis.comp15334_c0_seq1|m.36519	119	..........K.R........
cds.Camellia_sinensis.comp30783_c0_seq1|m.21833-33	cds.Camellia_sinensis.comp30783_c0_seq1|m.21833	33	..........K.R........
cds.Camellia_sinensis.comp29628_c0_seq1|m.32748-238	cds.Camellia_sinensis.comp29628_c0_seq1|m.32748	238	..........K.R........
cds.Camellia_sinensis.comp35459_c0_seq1|m.25644-184	cds.Camellia_sinensis.comp35459_c0_seq1|m.25644	184	..........K.R........
cds.Camellia_sinensis.comp26384_c0_seq3|m.40134-112	cds.Camellia_sinensis.comp26384_c0_seq3|m.40134	112	..........K.R........
cds.Camellia_sinensis.comp31186_c1_seq1|m.18514-454	cds.Camellia_sinensis.comp31186_c1_seq1|m.18514	454	..........K.R........
cds.Camellia_sinensis.comp26231_c0_seq1|m.27340-352	cds.Camellia_sinensis.comp26231_c0_seq1|m.27340	352	..........K.R........
cds.Camellia_sinensis.comp20693_c0_seq1|m.16158-59	cds.Camellia_sinensis.comp20693_c0_seq1|m.16158	59	..........K.R........
cds.Camellia_sinensis.comp32225_c0_seq2|m.10673-252	cds.Camellia_sinensis.comp32225_c0_seq2|m.10673	252	..........K.R........
cds.Camellia_sinensis.comp26664_c1_seq1|m.34799-32	cds.Camellia_sinensis.comp26664_c1_seq1|m.34799	32	..........K.R........
cds.Camellia_sinensis.comp27373_c0_seq1|m.22325-233	cds.Camellia_sinensis.comp27373_c0_seq1|m.22325	233	..........K.R........
cds.Camellia_sinensis.comp33448_c0_seq1|m.9535-194	cds.Camellia_sinensis.comp33448_c0_seq1|m.9535	194	..........K.R........
cds.Camellia_sinensis.comp32629_c0_seq1|m.13550-83	cds.Camellia_sinensis.comp32629_c0_seq1|m.13550	83	..........K.R........
cds.Camellia_sinensis.comp33237_c0_seq1|m.5218-524	cds.Camellia_sinensis.comp33237_c0_seq1|m.5218	524	..........K.R........
cds.Camellia_sinensis.comp33983_c0_seq2|m.40866-115	cds.Camellia_sinensis.comp33983_c0_seq2|m.40866	115	..........K.R........
cds.Camellia_sinensis.comp34763_c0_seq1|m.14738-230	cds.Camellia_sinensis.comp34763_c0_seq1|m.14738	230	..........K.R........
cds.Camellia_sinensis.comp30980_c0_seq2|m.28639-71	cds.Camellia_sinensis.comp30980_c0_seq2|m.28639	71	..........K.R........
cds.Camellia_sinensis.comp33777_c0_seq2|m.11553-57	cds.Camellia_sinensis.comp33777_c0_seq2|m.11553	57	..........K.R........
cds.Camellia_sinensis.comp32443_c0_seq1|m.34125-209	cds.Camellia_sinensis.comp32443_c0_seq1|m.34125	209	..........K.R........
cds.Camellia_sinensis.comp31614_c1_seq2|m.20531-306	cds.Camellia_sinensis.comp31614_c1_seq2|m.20531	306	..........K.R........
cds.Camellia_sinensis.comp34526_c0_seq2|m.10529-539	cds.Camellia_sinensis.comp34526_c0_seq2|m.10529	539	..........K.R........
cds.Camellia_sinensis.comp12084_c0_seq1|m.30795-240	cds.Camellia_sinensis.comp12084_c0_seq1|m.30795	240	..........K.R........
cds.Camellia_sinensis.comp20693_c0_seq1|m.16158-407	cds.Camellia_sinensis.comp20693_c0_seq1|m.16158	407	..........K.R........
cds.Camellia_sinensis.comp26604_c0_seq2|m.14818-130	cds.Camellia_sinensis.comp26604_c0_seq2|m.14818	130	..........K.R........
cds.Camellia_sinensis.comp24397_c0_seq1|m.33080-114	cds.Camellia_sinensis.comp24397_c0_seq1|m.33080	114	..........K.R........
cds.Camellia_sinensis.comp11716_c0_seq1|m.37295-199	cds.Camellia_sinensis.comp11716_c0_seq1|m.37295	199	..........K.R........
cds.Camellia_sinensis.comp33699_c0_seq38|m.43497-55	cds.Camellia_sinensis.comp33699_c0_seq38|m.43497	55	..........K.R........
cds.Camellia_sinensis.comp32625_c0_seq1|m.1156-363	cds.Camellia_sinensis.comp32625_c0_seq1|m.1156	363	..........K.R........
cds.Camellia_sinensis.comp25724_c0_seq2|m.44787-153	cds.Camellia_sinensis.comp25724_c0_seq2|m.44787	153	..........K.R........
cds.Camellia_sinensis.comp28901_c0_seq1|m.42012-86	cds.Camellia_sinensis.comp28901_c0_seq1|m.42012	86	..........K.R........
cds.Camellia_sinensis.comp28566_c0_seq1|m.16933-92	cds.Camellia_sinensis.comp28566_c0_seq1|m.16933	92	..........K.R........
cds.Camellia_sinensis.comp27528_c0_seq1|m.41225-36	cds.Camellia_sinensis.comp27528_c0_seq1|m.41225	36	..........K.R........
cds.Camellia_sinensis.comp27284_c0_seq2|m.32028-170	cds.Camellia_sinensis.comp27284_c0_seq2|m.32028	170	..........K.R........
cds.Camellia_sinensis.comp32234_c0_seq1|m.25972-35	cds.Camellia_sinensis.comp32234_c0_seq1|m.25972	35	..........K.R........
cds.Camellia_sinensis.comp20923_c0_seq1|m.1885-1366	cds.Camellia_sinensis.comp20923_c0_seq1|m.1885	1366	..........K.R........
cds.Camellia_sinensis.comp33228_c2_seq30|m.59241-22	cds.Camellia_sinensis.comp33228_c2_seq30|m.59241	22	..........K.R........
cds.Camellia_sinensis.comp31210_c0_seq1|m.18091-397	cds.Camellia_sinensis.comp31210_c0_seq1|m.18091	397	..........K.R........
cds.Camellia_sinensis.comp34253_c1_seq2|m.45510-75	cds.Camellia_sinensis.comp34253_c1_seq2|m.45510	75	..........K.R........
cds.Camellia_sinensis.comp32750_c0_seq1|m.2788-44	cds.Camellia_sinensis.comp32750_c0_seq1|m.2788	44	..........K.R........
cds.Camellia_sinensis.comp30675_c0_seq1|m.8779-728	cds.Camellia_sinensis.comp30675_c0_seq1|m.8779	728	..........K.R........
cds.Camellia_sinensis.comp33044_c0_seq9|m.20441-164	cds.Camellia_sinensis.comp33044_c0_seq9|m.20441	164	..........K.R........
cds.Camellia_sinensis.comp32598_c0_seq1|m.32571-135	cds.Camellia_sinensis.comp32598_c0_seq1|m.32571	135	..........K.R........
cds.Camellia_sinensis.comp30979_c1_seq1|m.25752-27	cds.Camellia_sinensis.comp30979_c1_seq1|m.25752	27	..........K.R........
cds.Camellia_sinensis.comp32362_c0_seq1|m.5696-88	cds.Camellia_sinensis.comp32362_c0_seq1|m.5696	88	..........K.R........
cds.Camellia_sinensis.comp27982_c0_seq1|m.46320-111	cds.Camellia_sinensis.comp27982_c0_seq1|m.46320	111	..........K.R........
cds.Camellia_sinensis.comp33491_c0_seq1|m.10369-108	cds.Camellia_sinensis.comp33491_c0_seq1|m.10369	108	..........K.R........
cds.Camellia_sinensis.comp9555_c0_seq1|m.40693-58	cds.Camellia_sinensis.comp9555_c0_seq1|m.40693	58	..........K.R........
cds.Camellia_sinensis.comp27064_c0_seq1|m.17481-48	cds.Camellia_sinensis.comp27064_c0_seq1|m.17481	48	..........K.R........
cds.Camellia_sinensis.comp33109_c0_seq13|m.29073-206	cds.Camellia_sinensis.comp33109_c0_seq13|m.29073	206	..........K.R........
cds.Camellia_sinensis.comp33518_c0_seq4|m.18496-70	cds.Camellia_sinensis.comp33518_c0_seq4|m.18496	70	..........K.R........
cds.Camellia_sinensis.comp33506_c1_seq5|m.38168-129	cds.Camellia_sinensis.comp33506_c1_seq5|m.38168	129	..........K.R........
cds.Camellia_sinensis.comp33690_c0_seq1|m.25763-75	cds.Camellia_sinensis.comp33690_c0_seq1|m.25763	75	..........K.R........
cds.Camellia_sinensis.comp33906_c0_seq2|m.25830-55	cds.Camellia_sinensis.comp33906_c0_seq2|m.25830	55	..........K.R........
cds.Camellia_sinensis.comp35459_c0_seq1|m.25644-198	cds.Camellia_sinensis.comp35459_c0_seq1|m.25644	198	..........K.R........
cds.Camellia_sinensis.comp33373_c0_seq1|m.2756-770	cds.Camellia_sinensis.comp33373_c0_seq1|m.2756	770	..........K.R........
cds.Camellia_sinensis.comp20349_c0_seq1|m.22493-81	cds.Camellia_sinensis.comp20349_c0_seq1|m.22493	81	..........K.R........
cds.Camellia_sinensis.comp33473_c1_seq1|m.11925-489	cds.Camellia_sinensis.comp33473_c1_seq1|m.11925	489	..........K.R........
cds.Camellia_sinensis.comp26614_c0_seq1|m.15318-331	cds.Camellia_sinensis.comp26614_c0_seq1|m.15318	331	..........K.R........
cds.Camellia_sinensis.comp20346_c0_seq1|m.45093-91	cds.Camellia_sinensis.comp20346_c0_seq1|m.45093	91	..........K.R........
cds.Camellia_sinensis.comp33788_c0_seq3|m.6645-875	cds.Camellia_sinensis.comp33788_c0_seq3|m.6645	875	..........K.R........
cds.CL798Contig1|m.5776-763	cds.CL798Contig1|m.5776	763	..........K.R........
cds.CL1670Contig1|m.28637-240	cds.CL1670Contig1|m.28637	240	..........K.R........
cds.Camellia_sinensis.comp35658_c0_seq1|m.42642-81	cds.Camellia_sinensis.comp35658_c0_seq1|m.42642	81	..........K.R........
cds.Camellia_sinensis.comp28329_c0_seq1|m.34253-62	cds.Camellia_sinensis.comp28329_c0_seq1|m.34253	62	..........K.R........
cds.Camellia_sinensis.comp33605_c0_seq4|m.13858-171	cds.Camellia_sinensis.comp33605_c0_seq4|m.13858	171	..........K.R........
cds.Camellia_sinensis.comp25497_c0_seq1|m.43426-74	cds.Camellia_sinensis.comp25497_c0_seq1|m.43426	74	..........K.R........
cds.Camellia_sinensis.comp26477_c0_seq1|m.45240-108	cds.Camellia_sinensis.comp26477_c0_seq1|m.45240	108	..........K.R........
cds.Camellia_sinensis.comp30212_c0_seq1|m.7102-132	cds.Camellia_sinensis.comp30212_c0_seq1|m.7102	132	..........K.R........
cds.Camellia_sinensis.comp11557_c0_seq1|m.4291-261	cds.Camellia_sinensis.comp11557_c0_seq1|m.4291	261	..........K.R........
cds.Camellia_sinensis.comp34604_c1_seq6|m.34115-87	cds.Camellia_sinensis.comp34604_c1_seq6|m.34115	87	..........K.R........
cds.Camellia_sinensis.comp23929_c0_seq1|m.31994-153	cds.Camellia_sinensis.comp23929_c0_seq1|m.31994	153	..........K.R........
cds.Camellia_sinensis.comp34728_c0_seq1|m.3101-309	cds.Camellia_sinensis.comp34728_c0_seq1|m.3101	309	..........K.R........
cds.Camellia_sinensis.comp32382_c0_seq1|m.25543-102	cds.Camellia_sinensis.comp32382_c0_seq1|m.25543	102	..........K.R........
cds.Camellia_sinensis.comp20616_c0_seq1|m.32068-243	cds.Camellia_sinensis.comp20616_c0_seq1|m.32068	243	..........K.R........
cds.Camellia_sinensis.comp29939_c0_seq2|m.19375-87	cds.Camellia_sinensis.comp29939_c0_seq2|m.19375	87	..........K.R........
cds.Camellia_sinensis.comp17139_c0_seq1|m.20771-88	cds.Camellia_sinensis.comp17139_c0_seq1|m.20771	88	..........K.R........
cds.Camellia_sinensis.comp16821_c0_seq1|m.45046-58	cds.Camellia_sinensis.comp16821_c0_seq1|m.45046	58	..........K.R........
cds.CL3128Contig1|m.6449-684	cds.CL3128Contig1|m.6449	684	..........K.R........
cds.Camellia_sinensis.comp32203_c0_seq1|m.3830-142	cds.Camellia_sinensis.comp32203_c0_seq1|m.3830	142	..........K.R........
cds.Camellia_sinensis.comp33614_c1_seq1|m.4575-130	cds.Camellia_sinensis.comp33614_c1_seq1|m.4575	130	..........K.R........
cds.Camellia_sinensis.comp15355_c0_seq1|m.41637-123	cds.Camellia_sinensis.comp15355_c0_seq1|m.41637	123	..........K.R........
cds.Camellia_sinensis.comp33730_c1_seq3|m.47110-14	cds.Camellia_sinensis.comp33730_c1_seq3|m.47110	14	..........K.R........
cds.Camellia_sinensis.comp28341_c0_seq2|m.49807-23	cds.Camellia_sinensis.comp28341_c0_seq2|m.49807	23	..........K.R........
cds.CL798Contig1|m.5776-477	cds.CL798Contig1|m.5776	477	..........K.R........
cds.Camellia_sinensis.comp20820_c0_seq1|m.38571-197	cds.Camellia_sinensis.comp20820_c0_seq1|m.38571	197	..........K.R........
cds.Camellia_sinensis.comp30630_c0_seq4|m.11210-32	cds.Camellia_sinensis.comp30630_c0_seq4|m.11210	32	..........K.R........
cds.Camellia_sinensis.comp28458_c0_seq1|m.11409-34	cds.Camellia_sinensis.comp28458_c0_seq1|m.11409	34	..........K.R........
cds.Camellia_sinensis.comp9974_c0_seq1|m.53069-18	cds.Camellia_sinensis.comp9974_c0_seq1|m.53069	18	..........K.R........
cds.Camellia_sinensis.comp33365_c2_seq3|m.23252-61	cds.Camellia_sinensis.comp33365_c2_seq3|m.23252	61	..........K.R........
cds.Camellia_sinensis.comp33690_c0_seq1|m.25763-106	cds.Camellia_sinensis.comp33690_c0_seq1|m.25763	106	..........K.R........
cds.Camellia_sinensis.comp34177_c0_seq1|m.15509-110	cds.Camellia_sinensis.comp34177_c0_seq1|m.15509	110	..........K.R........
cds.Camellia_sinensis.comp33755_c0_seq12|m.44370-74	cds.Camellia_sinensis.comp33755_c0_seq12|m.44370	74	..........K.R........
cds.Camellia_sinensis.comp32081_c0_seq1|m.30822-354	cds.Camellia_sinensis.comp32081_c0_seq1|m.30822	354	..........K.R........
cds.Camellia_sinensis.comp33925_c0_seq2|m.3411-348	cds.Camellia_sinensis.comp33925_c0_seq2|m.3411	348	..........K.R........
cds.Camellia_sinensis.comp23640_c0_seq1|m.22313-275	cds.Camellia_sinensis.comp23640_c0_seq1|m.22313	275	..........K.R........
cds.Camellia_sinensis.comp32613_c0_seq1|m.19293-243	cds.Camellia_sinensis.comp32613_c0_seq1|m.19293	243	..........K.R........
cds.Camellia_sinensis.comp34040_c0_seq1|m.20513-317	cds.Camellia_sinensis.comp34040_c0_seq1|m.20513	317	..........K.R........
cds.Camellia_sinensis.comp33441_c0_seq3|m.26596-167	cds.Camellia_sinensis.comp33441_c0_seq3|m.26596	167	..........K.R........
cds.Camellia_sinensis.comp17330_c0_seq1|m.25747-115	cds.Camellia_sinensis.comp17330_c0_seq1|m.25747	115	..........K.R........
cds.Camellia_sinensis.comp35884_c0_seq1|m.33763-255	cds.Camellia_sinensis.comp35884_c0_seq1|m.33763	255	..........K.R........
cds.Camellia_sinensis.comp12243_c0_seq1|m.43261-143	cds.Camellia_sinensis.comp12243_c0_seq1|m.43261	143	..........K.R........
cds.Camellia_sinensis.comp16016_c0_seq1|m.17394-195	cds.Camellia_sinensis.comp16016_c0_seq1|m.17394	195	..........K.R........
cds.Camellia_sinensis.comp34203_c0_seq1|m.10841-216	cds.Camellia_sinensis.comp34203_c0_seq1|m.10841	216	..........K.R........
cds.Camellia_sinensis.comp20625_c0_seq1|m.16923-60	cds.Camellia_sinensis.comp20625_c0_seq1|m.16923	60	..........K.R........
cds.Camellia_sinensis.comp32742_c1_seq1|m.45933-56	cds.Camellia_sinensis.comp32742_c1_seq1|m.45933	56	..........K.R........
cds.Camellia_sinensis.comp31222_c1_seq1|m.35525-88	cds.Camellia_sinensis.comp31222_c1_seq1|m.35525	88	..........K.R........
cds.Camellia_sinensis.comp28106_c0_seq1|m.46951-106	cds.Camellia_sinensis.comp28106_c0_seq1|m.46951	106	..........K.R........
cds.Camellia_sinensis.comp14664_c0_seq1|m.4137-349	cds.Camellia_sinensis.comp14664_c0_seq1|m.4137	349	..........K.R........
cds.Camellia_sinensis.comp35183_c0_seq1|m.41778-47	cds.Camellia_sinensis.comp35183_c0_seq1|m.41778	47	..........KH.........
cds.Camellia_sinensis.comp31222_c2_seq1|m.42949-47	cds.Camellia_sinensis.comp31222_c2_seq1|m.42949	47	..........KH.........
cds.Camellia_sinensis.comp30467_c2_seq1|m.40185-194	cds.Camellia_sinensis.comp30467_c2_seq1|m.40185	194	..........KH.........
cds.Camellia_sinensis.comp20756_c0_seq1|m.21710-263	cds.Camellia_sinensis.comp20756_c0_seq1|m.21710	263	..........KH.........
cds.CL3334Contig1|m.18342-220	cds.CL3334Contig1|m.18342	220	..........KH.........
cds.CL677Contig1|m.26553-364	cds.CL677Contig1|m.26553	364	..........KH.........
cds.Camellia_sinensis.comp33412_c0_seq7|m.17502-244	cds.Camellia_sinensis.comp33412_c0_seq7|m.17502	244	..........KH.........
cds.Camellia_sinensis.comp22694_c0_seq1|m.17208-292	cds.Camellia_sinensis.comp22694_c0_seq1|m.17208	292	..........KH.........
cds.Camellia_sinensis.comp30453_c0_seq1|m.32376-233	cds.Camellia_sinensis.comp30453_c0_seq1|m.32376	233	..........KH.........
cds.Camellia_sinensis.comp35890_c0_seq1|m.40314-82	cds.Camellia_sinensis.comp35890_c0_seq1|m.40314	82	..........KH.........
cds.Camellia_sinensis.comp28166_c0_seq2|m.26709-70	cds.Camellia_sinensis.comp28166_c0_seq2|m.26709	70	..........KH.........
cds.Camellia_sinensis.comp17862_c0_seq1|m.51544-15	cds.Camellia_sinensis.comp17862_c0_seq1|m.51544	15	..........KH.........
cds.Camellia_sinensis.comp27369_c0_seq2|m.41742-145	cds.Camellia_sinensis.comp27369_c0_seq2|m.41742	145	..........KH.........
cds.Camellia_sinensis.comp25868_c0_seq1|m.24454-37	cds.Camellia_sinensis.comp25868_c0_seq1|m.24454	37	..........KH.........
cds.Camellia_sinensis.comp34763_c0_seq1|m.14738-463	cds.Camellia_sinensis.comp34763_c0_seq1|m.14738	463	..........KH.........
cds.Camellia_sinensis.comp11398_c0_seq1|m.34837-242	cds.Camellia_sinensis.comp11398_c0_seq1|m.34837	242	..........KH.........
cds.Camellia_sinensis.comp12137_c0_seq1|m.17932-179	cds.Camellia_sinensis.comp12137_c0_seq1|m.17932	179	..........KH.........
cds.Camellia_sinensis.comp7306_c0_seq1|m.21311-317	cds.Camellia_sinensis.comp7306_c0_seq1|m.21311	317	..........KH.........
cds.Camellia_sinensis.comp29613_c0_seq1|m.38462-80	cds.Camellia_sinensis.comp29613_c0_seq1|m.38462	80	..........KH.........
cds.Camellia_sinensis.comp29613_c0_seq2|m.38428-80	cds.Camellia_sinensis.comp29613_c0_seq2|m.38428	80	..........KH.........
cds.Camellia_sinensis.comp26874_c0_seq3|m.40819-135	cds.Camellia_sinensis.comp26874_c0_seq3|m.40819	135	..........KH.........
cds.Camellia_sinensis.comp30206_c0_seq1|m.17707-372	cds.Camellia_sinensis.comp30206_c0_seq1|m.17707	372	..........KH.........
cds.Camellia_sinensis.comp29540_c0_seq1|m.38474-168	cds.Camellia_sinensis.comp29540_c0_seq1|m.38474	168	..........KH.........
cds.Camellia_sinensis.comp28417_c0_seq1|m.22464-57	cds.Camellia_sinensis.comp28417_c0_seq1|m.22464	57	..........KH.........
cds.Camellia_sinensis.comp31205_c1_seq1|m.18720-148	cds.Camellia_sinensis.comp31205_c1_seq1|m.18720	148	..........KH.........
cds.Camellia_sinensis.comp28111_c0_seq1|m.41736-115	cds.Camellia_sinensis.comp28111_c0_seq1|m.41736	115	..........KH.........
cds.Camellia_sinensis.comp26707_c0_seq1|m.474-1101	cds.Camellia_sinensis.comp26707_c0_seq1|m.474	1101	..........KH.........
cds.Camellia_sinensis.comp25692_c0_seq1|m.23212-28	cds.Camellia_sinensis.comp25692_c0_seq1|m.23212	28	..........KH.........
cds.Camellia_sinensis.comp25697_c0_seq1|m.5308-661	cds.Camellia_sinensis.comp25697_c0_seq1|m.5308	661	..........KH.........
cds.Camellia_sinensis.comp20349_c0_seq2|m.32225-238	cds.Camellia_sinensis.comp20349_c0_seq2|m.32225	238	..........KH.........
cds.CL1496Contig1|m.28002-89	cds.CL1496Contig1|m.28002	89	..........KH.........
cds.Camellia_sinensis.comp28215_c0_seq8|m.14740-67	cds.Camellia_sinensis.comp28215_c0_seq8|m.14740	67	..........KH.........
cds.Camellia_sinensis.comp27502_c0_seq1|m.16363-437	cds.Camellia_sinensis.comp27502_c0_seq1|m.16363	437	..........KH.........
cds.Camellia_sinensis.comp17454_c0_seq1|m.52470-92	cds.Camellia_sinensis.comp17454_c0_seq1|m.52470	92	..........KH.........
cds.Camellia_sinensis.comp30895_c0_seq3|m.33234-333	cds.Camellia_sinensis.comp30895_c0_seq3|m.33234	333	..........KH.........
cds.Camellia_sinensis.comp30878_c1_seq3|m.45083-134	cds.Camellia_sinensis.comp30878_c1_seq3|m.45083	134	..........KH.........
cds.Camellia_sinensis.comp28111_c0_seq1|m.41736-111	cds.Camellia_sinensis.comp28111_c0_seq1|m.41736	111	..........KH.........
cds.Camellia_sinensis.comp29420_c0_seq1|m.7741-295	cds.Camellia_sinensis.comp29420_c0_seq1|m.7741	295	..........KH.........
cds.Camellia_sinensis.comp25726_c0_seq1|m.23728-159	cds.Camellia_sinensis.comp25726_c0_seq1|m.23728	159	..........KH.........
cds.Camellia_sinensis.comp32966_c0_seq5|m.53146-67	cds.Camellia_sinensis.comp32966_c0_seq5|m.53146	67	..........KH.........
cds.Camellia_sinensis.comp29357_c0_seq1|m.14976-531	cds.Camellia_sinensis.comp29357_c0_seq1|m.14976	531	..........KH.........
cds.CL28Contig4|m.11804-187	cds.CL28Contig4|m.11804	187	..........KH.........
cds.Camellia_sinensis.comp34386_c0_seq1|m.3887-682	cds.Camellia_sinensis.comp34386_c0_seq1|m.3887	682	..........KH.........
cds.Camellia_sinensis.comp31244_c0_seq1|m.20382-508	cds.Camellia_sinensis.comp31244_c0_seq1|m.20382	508	..........KH.........
cds.Camellia_sinensis.comp34698_c0_seq1|m.3023-456	cds.Camellia_sinensis.comp34698_c0_seq1|m.3023	456	..........KH.........
cds.Camellia_sinensis.comp11072_c0_seq1|m.44776-42	cds.Camellia_sinensis.comp11072_c0_seq1|m.44776	42	..........KH.........
cds.Camellia_sinensis.comp31510_c0_seq5|m.37881-12	cds.Camellia_sinensis.comp31510_c0_seq5|m.37881	12	..........KH.........
cds.Camellia_sinensis.comp14043_c0_seq1|m.732-130	cds.Camellia_sinensis.comp14043_c0_seq1|m.732	130	..........KH.........
cds.Camellia_sinensis.comp34991_c0_seq1|m.15071-158	cds.Camellia_sinensis.comp34991_c0_seq1|m.15071	158	..........KH.........
cds.Camellia_sinensis.comp31058_c0_seq1|m.3937-373	cds.Camellia_sinensis.comp31058_c0_seq1|m.3937	373	..........KH.........
cds.Camellia_sinensis.comp25607_c0_seq1|m.14266-441	cds.Camellia_sinensis.comp25607_c0_seq1|m.14266	441	..........KH.........
cds.Camellia_sinensis.comp33104_c0_seq1|m.8567-137	cds.Camellia_sinensis.comp33104_c0_seq1|m.8567	137	..........KH.........
cds.Camellia_sinensis.comp32891_c1_seq3|m.39628-156	cds.Camellia_sinensis.comp32891_c1_seq3|m.39628	156	..........KH.........
cds.Camellia_sinensis.comp31289_c0_seq1|m.5138-16	cds.Camellia_sinensis.comp31289_c0_seq1|m.5138	16	..........KH.........
cds.Camellia_sinensis.comp33032_c0_seq1|m.4992-727	cds.Camellia_sinensis.comp33032_c0_seq1|m.4992	727	..........KH.........
cds.Camellia_sinensis.comp20436_c0_seq1|m.16763-299	cds.Camellia_sinensis.comp20436_c0_seq1|m.16763	299	..........KH.........
cds.Camellia_sinensis.comp32537_c0_seq5|m.16986-87	cds.Camellia_sinensis.comp32537_c0_seq5|m.16986	87	..........KH.........
cds.Camellia_sinensis.comp34819_c0_seq4|m.1484-1515	cds.Camellia_sinensis.comp34819_c0_seq4|m.1484	1515	..........KH.........
cds.Camellia_sinensis.comp34400_c0_seq10|m.15166-88	cds.Camellia_sinensis.comp34400_c0_seq10|m.15166	88	..........KH.........
cds.Camellia_sinensis.comp26404_c0_seq1|m.35741-71	cds.Camellia_sinensis.comp26404_c0_seq1|m.35741	71	..........KH.........
cds.Camellia_sinensis.comp25952_c0_seq1|m.8178-538	cds.Camellia_sinensis.comp25952_c0_seq1|m.8178	538	..........KH.........
cds.Camellia_sinensis.comp30675_c0_seq1|m.8779-223	cds.Camellia_sinensis.comp30675_c0_seq1|m.8779	223	..........KH.........
cds.Camellia_sinensis.comp26785_c0_seq1|m.34625-207	cds.Camellia_sinensis.comp26785_c0_seq1|m.34625	207	..........KH.........
cds.Camellia_sinensis.comp34138_c0_seq1|m.417-734	cds.Camellia_sinensis.comp34138_c0_seq1|m.417	734	..........KH.........
cds.Camellia_sinensis.comp32444_c0_seq1|m.4295-313	cds.Camellia_sinensis.comp32444_c0_seq1|m.4295	313	..........KH.........
cds.Camellia_sinensis.comp20976_c0_seq1|m.44117-90	cds.Camellia_sinensis.comp20976_c0_seq1|m.44117	90	..........KH.........
cds.Camellia_sinensis.comp34138_c0_seq1|m.418-729	cds.Camellia_sinensis.comp34138_c0_seq1|m.418	729	..........KH.........
cds.Camellia_sinensis.comp14364_c0_seq1|m.35071-173	cds.Camellia_sinensis.comp14364_c0_seq1|m.35071	173	..........KH.........
cds.Camellia_sinensis.comp28757_c0_seq1|m.27387-253	cds.Camellia_sinensis.comp28757_c0_seq1|m.27387	253	..........KH.........
cds.Camellia_sinensis.comp32458_c0_seq1|m.14581-19	cds.Camellia_sinensis.comp32458_c0_seq1|m.14581	19	..........KH.........
cds.Camellia_sinensis.comp33032_c0_seq1|m.4992-108	cds.Camellia_sinensis.comp33032_c0_seq1|m.4992	108	..........KH.........
cds.Camellia_sinensis.comp26464_c0_seq1|m.23457-194	cds.Camellia_sinensis.comp26464_c0_seq1|m.23457	194	..........KH.........
cds.Camellia_sinensis.comp25446_c0_seq1|m.13292-171	cds.Camellia_sinensis.comp25446_c0_seq1|m.13292	171	..........KH.........
cds.Camellia_sinensis.comp34532_c1_seq3|m.3564-574	cds.Camellia_sinensis.comp34532_c1_seq3|m.3564	574	..........KH.........
cds.Camellia_sinensis.comp33673_c0_seq2|m.27338-147	cds.Camellia_sinensis.comp33673_c0_seq2|m.27338	147	..........KH.........
cds.Camellia_sinensis.comp26013_c0_seq1|m.23914-344	cds.Camellia_sinensis.comp26013_c0_seq1|m.23914	344	..........KH.........
cds.Camellia_sinensis.comp12781_c0_seq1|m.25470-54	cds.Camellia_sinensis.comp12781_c0_seq1|m.25470	54	..........KH.........
cds.Camellia_sinensis.comp30469_c0_seq1|m.14434-415	cds.Camellia_sinensis.comp30469_c0_seq1|m.14434	415	..........KH.........
cds.Camellia_sinensis.comp31517_c0_seq1|m.16421-130	cds.Camellia_sinensis.comp31517_c0_seq1|m.16421	130	..........KH.........
cds.Camellia_sinensis.comp37873_c0_seq1|m.49686-48	cds.Camellia_sinensis.comp37873_c0_seq1|m.49686	48	..........KH.........
cds.Camellia_sinensis.comp33690_c0_seq1|m.25763-16	cds.Camellia_sinensis.comp33690_c0_seq1|m.25763	16	..........KH.........
cds.Camellia_sinensis.comp25034_c0_seq2|m.32478-147	cds.Camellia_sinensis.comp25034_c0_seq2|m.32478	147	..........KH.........
cds.Camellia_sinensis.comp27022_c0_seq1|m.35616-157	cds.Camellia_sinensis.comp27022_c0_seq1|m.35616	157	..........KH.........
cds.Camellia_sinensis.comp19060_c0_seq1|m.4720-350	cds.Camellia_sinensis.comp19060_c0_seq1|m.4720	350	..........KH.........
cds.Camellia_sinensis.comp33315_c0_seq1|m.7168-114	cds.Camellia_sinensis.comp33315_c0_seq1|m.7168	114	..........KH.........
cds.Camellia_sinensis.comp28169_c0_seq1|m.38581-15	cds.Camellia_sinensis.comp28169_c0_seq1|m.38581	15	..........KH.........
cds.Camellia_sinensis.comp32800_c0_seq1|m.3897-591	cds.Camellia_sinensis.comp32800_c0_seq1|m.3897	591	..........KH.........
cds.Camellia_sinensis.comp25200_c0_seq2|m.44828-89	cds.Camellia_sinensis.comp25200_c0_seq2|m.44828	89	..........KH.........
cds.Camellia_sinensis.comp34929_c0_seq1|m.29202-231	cds.Camellia_sinensis.comp34929_c0_seq1|m.29202	231	..........KH.........
cds.Camellia_sinensis.comp27664_c0_seq1|m.40058-62	cds.Camellia_sinensis.comp27664_c0_seq1|m.40058	62	..........KH.........
cds.Camellia_sinensis.comp28244_c0_seq1|m.32818-148	cds.Camellia_sinensis.comp28244_c0_seq1|m.32818	148	..........KH.........
cds.Camellia_sinensis.comp25052_c0_seq1|m.4227-256	cds.Camellia_sinensis.comp25052_c0_seq1|m.4227	256	..........KH.........
cds.CL28Contig4|m.11804-176	cds.CL28Contig4|m.11804	176	..........KH.........
cds.Camellia_sinensis.comp29080_c0_seq1|m.18560-370	cds.Camellia_sinensis.comp29080_c0_seq1|m.18560	370	..........KH.........
cds.Camellia_sinensis.comp33912_c0_seq1|m.4257-278	cds.Camellia_sinensis.comp33912_c0_seq1|m.4257	278	..........KH.........
cds.Camellia_sinensis.comp32031_c0_seq1|m.16650-65	cds.Camellia_sinensis.comp32031_c0_seq1|m.16650	65	..........KH.........
cds.Camellia_sinensis.comp19702_c0_seq1|m.40855-115	cds.Camellia_sinensis.comp19702_c0_seq1|m.40855	115	..........KH.........
cds.Camellia_sinensis.comp31984_c1_seq4|m.33674-106	cds.Camellia_sinensis.comp31984_c1_seq4|m.33674	106	..........KH.........
cds.Camellia_sinensis.comp27316_c0_seq1|m.17284-183	cds.Camellia_sinensis.comp27316_c0_seq1|m.17284	183	..........KH.........
cds.Camellia_sinensis.comp33853_c0_seq1|m.22691-172	cds.Camellia_sinensis.comp33853_c0_seq1|m.22691	172	..........KH.........
cds.Camellia_sinensis.comp29105_c0_seq1|m.19191-213	cds.Camellia_sinensis.comp29105_c0_seq1|m.19191	213	..........KH.........
cds.Camellia_sinensis.comp14530_c0_seq1|m.42158-88	cds.Camellia_sinensis.comp14530_c0_seq1|m.42158	88	..........KH.........
cds.Camellia_sinensis.comp25420_c0_seq1|m.34045-12	cds.Camellia_sinensis.comp25420_c0_seq1|m.34045	12	..........KH.........
cds.Camellia_sinensis.comp27051_c0_seq1|m.17273-63	cds.Camellia_sinensis.comp27051_c0_seq1|m.17273	63	..........KH.........
cds.Camellia_sinensis.comp27870_c0_seq1|m.37067-215	cds.Camellia_sinensis.comp27870_c0_seq1|m.37067	215	..........KH.........
cds.Camellia_sinensis.comp30426_c0_seq1|m.40832-130	cds.Camellia_sinensis.comp30426_c0_seq1|m.40832	130	..........KH.........
cds.Camellia_sinensis.comp46723_c0_seq1|m.58684-57	cds.Camellia_sinensis.comp46723_c0_seq1|m.58684	57	..........KH.........
cds.Camellia_sinensis.comp15125_c0_seq1|m.36668-224	cds.Camellia_sinensis.comp15125_c0_seq1|m.36668	224	..........KH.........
cds.Camellia_sinensis.comp28948_c0_seq1|m.3320-360	cds.Camellia_sinensis.comp28948_c0_seq1|m.3320	360	..........KH.........
cds.CL798Contig1|m.5776-436	cds.CL798Contig1|m.5776	436	..........KH.........
cds.Camellia_sinensis.comp24697_c0_seq1|m.34694-272	cds.Camellia_sinensis.comp24697_c0_seq1|m.34694	272	..........KH.........
cds.Camellia_sinensis.comp24413_c0_seq3|m.43397-170	cds.Camellia_sinensis.comp24413_c0_seq3|m.43397	170	..........KH.........
cds.Camellia_sinensis.comp24411_c0_seq1|m.4823-42	cds.Camellia_sinensis.comp24411_c0_seq1|m.4823	42	..........KH.........
cds.Camellia_sinensis.comp32212_c1_seq2|m.3839-662	cds.Camellia_sinensis.comp32212_c1_seq2|m.3839	662	..........KH.........
cds.Camellia_sinensis.comp34712_c0_seq4|m.22172-21	cds.Camellia_sinensis.comp34712_c0_seq4|m.22172	21	..........KH.........
cds.Camellia_sinensis.comp10119_c0_seq1|m.18571-384	cds.Camellia_sinensis.comp10119_c0_seq1|m.18571	384	..........KH.........
cds.Camellia_sinensis.comp28025_c0_seq2|m.41004-103	cds.Camellia_sinensis.comp28025_c0_seq2|m.41004	103	..........KH.........
cds.Camellia_sinensis.comp35522_c0_seq1|m.26786-25	cds.Camellia_sinensis.comp35522_c0_seq1|m.26786	25	..........KH.........
cds.Camellia_sinensis.comp36378_c0_seq1|m.22456-63	cds.Camellia_sinensis.comp36378_c0_seq1|m.22456	63	..........KH.........
cds.Camellia_sinensis.comp33768_c0_seq1|m.12313-397	cds.Camellia_sinensis.comp33768_c0_seq1|m.12313	397	..........K..K.......
cds.CL423Contig1|m.10274-586	cds.CL423Contig1|m.10274	586	..........K..K.......
cds.Camellia_sinensis.comp23229_c0_seq2|m.32276-312	cds.Camellia_sinensis.comp23229_c0_seq2|m.32276	312	..........K..K.......
cds.Camellia_sinensis.comp34763_c0_seq1|m.14738-471	cds.Camellia_sinensis.comp34763_c0_seq1|m.14738	471	..........K..K.......
cds.Camellia_sinensis.comp20693_c0_seq1|m.16158-15	cds.Camellia_sinensis.comp20693_c0_seq1|m.16158	15	..........K..K.......
cds.CL772Contig1|m.15228-429	cds.CL772Contig1|m.15228	429	..........K..K.......
cds.Camellia_sinensis.comp23822_c0_seq1|m.12574-471	cds.Camellia_sinensis.comp23822_c0_seq1|m.12574	471	..........K..K.......
cds.Camellia_sinensis.comp16615_c0_seq1|m.17318-163	cds.Camellia_sinensis.comp16615_c0_seq1|m.17318	163	..........K..K.......
cds.Camellia_sinensis.comp13829_c0_seq1|m.38050-138	cds.Camellia_sinensis.comp13829_c0_seq1|m.38050	138	..........K..K.......
cds.Camellia_sinensis.comp20807_c0_seq2|m.52164-64	cds.Camellia_sinensis.comp20807_c0_seq2|m.52164	64	..........K..K.......
cds.Camellia_sinensis.comp30468_c0_seq1|m.32890-47	cds.Camellia_sinensis.comp30468_c0_seq1|m.32890	47	..........K..K.......
cds.Camellia_sinensis.comp31831_c0_seq8|m.25494-304	cds.Camellia_sinensis.comp31831_c0_seq8|m.25494	304	..........K..K.......
cds.Camellia_sinensis.comp33674_c0_seq1|m.21430-443	cds.Camellia_sinensis.comp33674_c0_seq1|m.21430	443	..........K..K.......
cds.Camellia_sinensis.comp24569_c0_seq1|m.41022-97	cds.Camellia_sinensis.comp24569_c0_seq1|m.41022	97	..........K..K.......
cds.Camellia_sinensis.comp31888_c0_seq3|m.42433-81	cds.Camellia_sinensis.comp31888_c0_seq3|m.42433	81	..........K..K.......
cds.Camellia_sinensis.comp33650_c1_seq7|m.35695-159	cds.Camellia_sinensis.comp33650_c1_seq7|m.35695	159	..........K..K.......
cds.Camellia_sinensis.comp31976_c1_seq1|m.38493-142	cds.Camellia_sinensis.comp31976_c1_seq1|m.38493	142	..........K..K.......
cds.Camellia_sinensis.comp20960_c0_seq1|m.41449-40	cds.Camellia_sinensis.comp20960_c0_seq1|m.41449	40	..........K..K.......
cds.Camellia_sinensis.comp31058_c0_seq1|m.3937-514	cds.Camellia_sinensis.comp31058_c0_seq1|m.3937	514	..........K..K.......
cds.Camellia_sinensis.comp32458_c0_seq1|m.14581-111	cds.Camellia_sinensis.comp32458_c0_seq1|m.14581	111	..........K..K.......
cds.Camellia_sinensis.comp17061_c0_seq1|m.30094-80	cds.Camellia_sinensis.comp17061_c0_seq1|m.30094	80	..........K..K.......
cds.CL546Contig2|m.7929-506	cds.CL546Contig2|m.7929	506	..........K..K.......
cds.Camellia_sinensis.comp33673_c0_seq2|m.27338-342	cds.Camellia_sinensis.comp33673_c0_seq2|m.27338	342	..........K..K.......
cds.Camellia_sinensis.comp32716_c0_seq2|m.17812-159	cds.Camellia_sinensis.comp32716_c0_seq2|m.17812	159	..........K..K.......
cds.Camellia_sinensis.comp30448_c0_seq1|m.13595-214	cds.Camellia_sinensis.comp30448_c0_seq1|m.13595	214	..........K..K.......
cds.Camellia_sinensis.comp30878_c1_seq3|m.45083-39	cds.Camellia_sinensis.comp30878_c1_seq3|m.45083	39	..........K..K.......
cds.Camellia_sinensis.comp31831_c0_seq8|m.25494-47	cds.Camellia_sinensis.comp31831_c0_seq8|m.25494	47	..........K..K.......
cds.Camellia_sinensis.comp26027_c0_seq1|m.7122-363	cds.Camellia_sinensis.comp26027_c0_seq1|m.7122	363	..........K..K.......
cds.Camellia_sinensis.comp20624_c0_seq1|m.11184-214	cds.Camellia_sinensis.comp20624_c0_seq1|m.11184	214	..........K..K.......
cds.Camellia_sinensis.comp34950_c0_seq1|m.37352-137	cds.Camellia_sinensis.comp34950_c0_seq1|m.37352	137	..........K..K.......
cds.Camellia_sinensis.comp28948_c0_seq1|m.3320-398	cds.Camellia_sinensis.comp28948_c0_seq1|m.3320	398	..........K..K.......
cds.Camellia_sinensis.comp33248_c0_seq1|m.4358-317	cds.Camellia_sinensis.comp33248_c0_seq1|m.4358	317	..........K..K.......
cds.Camellia_sinensis.comp14464_c0_seq1|m.54354-48	cds.Camellia_sinensis.comp14464_c0_seq1|m.54354	48	..........K..K.......
cds.Camellia_sinensis.comp12723_c0_seq1|m.32948-151	cds.Camellia_sinensis.comp12723_c0_seq1|m.32948	151	..........K..K.......
cds.Camellia_sinensis.comp33469_c0_seq1|m.8798-368	cds.Camellia_sinensis.comp33469_c0_seq1|m.8798	368	..........K..K.......
cds.Camellia_sinensis.comp30200_c1_seq1|m.43417-76	cds.Camellia_sinensis.comp30200_c1_seq1|m.43417	76	..........K..K.......
cds.Camellia_sinensis.comp19526_c0_seq1|m.10490-120	cds.Camellia_sinensis.comp19526_c0_seq1|m.10490	120	..........K..K.......
cds.Camellia_sinensis.comp36402_c0_seq1|m.27301-246	cds.Camellia_sinensis.comp36402_c0_seq1|m.27301	246	..........K..K.......
cds.Camellia_sinensis.comp29523_c0_seq1|m.24971-223	cds.Camellia_sinensis.comp29523_c0_seq1|m.24971	223	..........K..K.......
cds.Camellia_sinensis.comp15334_c0_seq1|m.36519-186	cds.Camellia_sinensis.comp15334_c0_seq1|m.36519	186	..........K..K.......
cds.Camellia_sinensis.comp32027_c0_seq1|m.3932-65	cds.Camellia_sinensis.comp32027_c0_seq1|m.3932	65	..........K..K.......
cds.Camellia_sinensis.comp31186_c1_seq1|m.18514-186	cds.Camellia_sinensis.comp31186_c1_seq1|m.18514	186	..........K..K.......
cds.Camellia_sinensis.comp34181_c0_seq2|m.9537-102	cds.Camellia_sinensis.comp34181_c0_seq2|m.9537	102	..........K..K.......
cds.Camellia_sinensis.comp24569_c0_seq2|m.50549-97	cds.Camellia_sinensis.comp24569_c0_seq2|m.50549	97	..........K..K.......
cds.Camellia_sinensis.comp29774_c0_seq2|m.36934-274	cds.Camellia_sinensis.comp29774_c0_seq2|m.36934	274	..........K..K.......
cds.Camellia_sinensis.comp14771_c0_seq1|m.16671-148	cds.Camellia_sinensis.comp14771_c0_seq1|m.16671	148	..........K..K.......
cds.Camellia_sinensis.comp25050_c0_seq1|m.47802-66	cds.Camellia_sinensis.comp25050_c0_seq1|m.47802	66	..........K..K.......
cds.Camellia_sinensis.comp29523_c0_seq1|m.24971-239	cds.Camellia_sinensis.comp29523_c0_seq1|m.24971	239	..........K..K.......
cds.Camellia_sinensis.comp22253_c0_seq1|m.45388-66	cds.Camellia_sinensis.comp22253_c0_seq1|m.45388	66	..........K..K.......
cds.Camellia_sinensis.comp30622_c0_seq1|m.27600-34	cds.Camellia_sinensis.comp30622_c0_seq1|m.27600	34	..........K..K.......
cds.Camellia_sinensis.comp32846_c0_seq1|m.32656-290	cds.Camellia_sinensis.comp32846_c0_seq1|m.32656	290	..........K..K.......
cds.Camellia_sinensis.comp33672_c0_seq1|m.4477-105	cds.Camellia_sinensis.comp33672_c0_seq1|m.4477	105	..........K..K.......
cds.CL546Contig2|m.7929-240	cds.CL546Contig2|m.7929	240	..........K..K.......
cds.CL546Contig2|m.7929-390	cds.CL546Contig2|m.7929	390	..........K..K.......
cds.Camellia_sinensis.comp34120_c0_seq1|m.4606-273	cds.Camellia_sinensis.comp34120_c0_seq1|m.4606	273	..........K..K.......
cds.Camellia_sinensis.comp32467_c0_seq1|m.27579-178	cds.Camellia_sinensis.comp32467_c0_seq1|m.27579	178	..........K..K.......
cds.Camellia_sinensis.comp27260_c0_seq5|m.16743-70	cds.Camellia_sinensis.comp27260_c0_seq5|m.16743	70	..........K..K.......
cds.Camellia_sinensis.comp33959_c1_seq9|m.38959-75	cds.Camellia_sinensis.comp33959_c1_seq9|m.38959	75	..........K..K.......
cds.Camellia_sinensis.comp36377_c0_seq1|m.36798-221	cds.Camellia_sinensis.comp36377_c0_seq1|m.36798	221	..........K..K.......
cds.Camellia_sinensis.comp30448_c0_seq1|m.13595-447	cds.Camellia_sinensis.comp30448_c0_seq1|m.13595	447	..........K..K.......
cds.Camellia_sinensis.comp34541_c0_seq1|m.9840-292	cds.Camellia_sinensis.comp34541_c0_seq1|m.9840	292	..........K..K.......
cds.Camellia_sinensis.comp16576_c0_seq1|m.36226-52	cds.Camellia_sinensis.comp16576_c0_seq1|m.36226	52	..........K..K.......
cds.Camellia_sinensis.comp25050_c0_seq1|m.47802-176	cds.Camellia_sinensis.comp25050_c0_seq1|m.47802	176	..........K..K.......
cds.Camellia_sinensis.comp29657_c0_seq1|m.37205-49	cds.Camellia_sinensis.comp29657_c0_seq1|m.37205	49	..........K..K.......
cds.Camellia_sinensis.comp24836_c0_seq2|m.45142-58	cds.Camellia_sinensis.comp24836_c0_seq2|m.45142	58	..........K..K.......
cds.Camellia_sinensis.comp34294_c4_seq1|m.1774-366	cds.Camellia_sinensis.comp34294_c4_seq1|m.1774	366	..........K..K.......
cds.Camellia_sinensis.comp32585_c0_seq1|m.4306-203	cds.Camellia_sinensis.comp32585_c0_seq1|m.4306	203	..........K..K.......
cds.Camellia_sinensis.comp16447_c0_seq1|m.16705-129	cds.Camellia_sinensis.comp16447_c0_seq1|m.16705	129	..........K..K.......
cds.Camellia_sinensis.comp33170_c0_seq11|m.16683-243	cds.Camellia_sinensis.comp33170_c0_seq11|m.16683	243	..........K..K.......
cds.Camellia_sinensis.comp30240_c0_seq4|m.32227-100	cds.Camellia_sinensis.comp30240_c0_seq4|m.32227	100	..........K..K.......
cds.Camellia_sinensis.comp26177_c0_seq1|m.41667-59	cds.Camellia_sinensis.comp26177_c0_seq1|m.41667	59	..........K..K.......
cds.Camellia_sinensis.comp19060_c0_seq1|m.4720-620	cds.Camellia_sinensis.comp19060_c0_seq1|m.4720	620	..........K..K.......
cds.Camellia_sinensis.comp32944_c0_seq2|m.12177-572	cds.Camellia_sinensis.comp32944_c0_seq2|m.12177	572	..........K..K.......
cds.CL2953Contig1|m.39156-132	cds.CL2953Contig1|m.39156	132	..........K..K.......
cds.Camellia_sinensis.comp34939_c0_seq1|m.44583-135	cds.Camellia_sinensis.comp34939_c0_seq1|m.44583	135	..........K..K.......
cds.Camellia_sinensis.comp27528_c0_seq1|m.41225-49	cds.Camellia_sinensis.comp27528_c0_seq1|m.41225	49	..........K..K.......
cds.Camellia_sinensis.comp37272_c0_seq1|m.16508-602	cds.Camellia_sinensis.comp37272_c0_seq1|m.16508	602	..........K..K.......
cds.Camellia_sinensis.comp26850_c0_seq1|m.10545-457	cds.Camellia_sinensis.comp26850_c0_seq1|m.10545	457	..........K..K.......
cds.Camellia_sinensis.comp31353_c0_seq4|m.6313-22	cds.Camellia_sinensis.comp31353_c0_seq4|m.6313	22	..........K..K.......
cds.Camellia_sinensis.comp32625_c0_seq1|m.1156-25	cds.Camellia_sinensis.comp32625_c0_seq1|m.1156	25	..........K..K.......
cds.Camellia_sinensis.comp34668_c0_seq1|m.463-930	cds.Camellia_sinensis.comp34668_c0_seq1|m.463	930	..........K..K.......
cds.Camellia_sinensis.comp21610_c0_seq1|m.10485-612	cds.Camellia_sinensis.comp21610_c0_seq1|m.10485	612	..........K..K.......
cds.Camellia_sinensis.comp26768_c0_seq1|m.36038-89	cds.Camellia_sinensis.comp26768_c0_seq1|m.36038	89	..........K..K.......
cds.Camellia_sinensis.comp61532_c0_seq1|m.49627-153	cds.Camellia_sinensis.comp61532_c0_seq1|m.49627	153	..........K..K.......
cds.Camellia_sinensis.comp32207_c0_seq1|m.13675-567	cds.Camellia_sinensis.comp32207_c0_seq1|m.13675	567	..........K..K.......
cds.Camellia_sinensis.comp11716_c0_seq1|m.37295-190	cds.Camellia_sinensis.comp11716_c0_seq1|m.37295	190	..........K..K.......
cds.Camellia_sinensis.comp19060_c0_seq1|m.4720-798	cds.Camellia_sinensis.comp19060_c0_seq1|m.4720	798	..........K..K.......
cds.Camellia_sinensis.comp27976_c0_seq4|m.17832-204	cds.Camellia_sinensis.comp27976_c0_seq4|m.17832	204	..........K..K.......
cds.Camellia_sinensis.comp14771_c0_seq1|m.16671-132	cds.Camellia_sinensis.comp14771_c0_seq1|m.16671	132	..........K..K.......
cds.Camellia_sinensis.comp32040_c0_seq9|m.9512-93	cds.Camellia_sinensis.comp32040_c0_seq9|m.9512	93	..........K..K.......
cds.Camellia_sinensis.comp32608_c0_seq2|m.39213-179	cds.Camellia_sinensis.comp32608_c0_seq2|m.39213	179	..........K..K.......
cds.Camellia_sinensis.comp32643_c0_seq3|m.7403-456	cds.Camellia_sinensis.comp32643_c0_seq3|m.7403	456	..........K..K.......
cds.Camellia_sinensis.comp28786_c0_seq1|m.32971-26	cds.Camellia_sinensis.comp28786_c0_seq1|m.32971	26	..........K..K.......
cds.Camellia_sinensis.comp13488_c0_seq1|m.33920-207	cds.Camellia_sinensis.comp13488_c0_seq1|m.33920	207	..........K..K.......
cds.Camellia_sinensis.comp27225_c0_seq1|m.28449-306	cds.Camellia_sinensis.comp27225_c0_seq1|m.28449	306	..........K..K.......
cds.Camellia_sinensis.comp32742_c1_seq1|m.45933-98	cds.Camellia_sinensis.comp32742_c1_seq1|m.45933	98	..........K..K.......
cds.Camellia_sinensis.comp16730_c0_seq1|m.27278-277	cds.Camellia_sinensis.comp16730_c0_seq1|m.27278	277	..........K..K.......
cds.Camellia_sinensis.comp16591_c0_seq1|m.34054-31	cds.Camellia_sinensis.comp16591_c0_seq1|m.34054	31	..........K..K.......
cds.Camellia_sinensis.comp31186_c1_seq1|m.18514-118	cds.Camellia_sinensis.comp31186_c1_seq1|m.18514	118	..........K..K.......
cds.Camellia_sinensis.comp34403_c0_seq16|m.45872-22	cds.Camellia_sinensis.comp34403_c0_seq16|m.45872	22	..........K..K.......
cds.Camellia_sinensis.comp33383_c2_seq1|m.43851-143	cds.Camellia_sinensis.comp33383_c2_seq1|m.43851	143	..........K..K.......
cds.Camellia_sinensis.comp34128_c0_seq3|m.18781-186	cds.Camellia_sinensis.comp34128_c0_seq3|m.18781	186	..........K..K.......
cds.Camellia_sinensis.comp20950_c0_seq1|m.28165-270	cds.Camellia_sinensis.comp20950_c0_seq1|m.28165	270	..........K..K.......
cds.Camellia_sinensis.comp18855_c0_seq1|m.21765-173	cds.Camellia_sinensis.comp18855_c0_seq1|m.21765	173	..........K..K.......
cds.Camellia_sinensis.comp18932_c0_seq1|m.32317-60	cds.Camellia_sinensis.comp18932_c0_seq1|m.32317	60	..........K..K.......
cds.Camellia_sinensis.comp32978_c1_seq1|m.3957-694	cds.Camellia_sinensis.comp32978_c1_seq1|m.3957	694	..........K..K.......
cds.Camellia_sinensis.comp35001_c0_seq1|m.38543-190	cds.Camellia_sinensis.comp35001_c0_seq1|m.38543	190	..........K..K.......
cds.Camellia_sinensis.comp34181_c0_seq2|m.9537-340	cds.Camellia_sinensis.comp34181_c0_seq2|m.9537	340	..........K..K.......
cds.Camellia_sinensis.comp24207_c0_seq1|m.26848-225	cds.Camellia_sinensis.comp24207_c0_seq1|m.26848	225	..........K..K.......
cds.Camellia_sinensis.comp25819_c1_seq1|m.34973-132	cds.Camellia_sinensis.comp25819_c1_seq1|m.34973	132	..........K..K.......
cds.Camellia_sinensis.comp17766_c0_seq1|m.51155-161	cds.Camellia_sinensis.comp17766_c0_seq1|m.51155	161	..........K..K.......
cds.Camellia_sinensis.comp20347_c0_seq1|m.30439-238	cds.Camellia_sinensis.comp20347_c0_seq1|m.30439	238	..........K..K.......
cds.Camellia_sinensis.comp29540_c0_seq1|m.38474-172	cds.Camellia_sinensis.comp29540_c0_seq1|m.38474	172	..........K..K.......
cds.Camellia_sinensis.comp30105_c0_seq1|m.26906-310	cds.Camellia_sinensis.comp30105_c0_seq1|m.26906	310	..........K..K.......
cds.Camellia_sinensis.comp28686_c0_seq2|m.19806-271	cds.Camellia_sinensis.comp28686_c0_seq2|m.19806	271	..........K..K.......
cds.Camellia_sinensis.comp34981_c0_seq1|m.15901-115	cds.Camellia_sinensis.comp34981_c0_seq1|m.15901	115	..........K..K.......
cds.Camellia_sinensis.comp33170_c0_seq11|m.16683-23	cds.Camellia_sinensis.comp33170_c0_seq11|m.16683	23	..........K..K.......
cds.Camellia_sinensis.comp30261_c0_seq1|m.17853-420	cds.Camellia_sinensis.comp30261_c0_seq1|m.17853	420	..........K..K.......
cds.Camellia_sinensis.comp28032_c0_seq1|m.26675-291	cds.Camellia_sinensis.comp28032_c0_seq1|m.26675	291	..........K..K.......
cds.Camellia_sinensis.comp31900_c0_seq1|m.9317-112	cds.Camellia_sinensis.comp31900_c0_seq1|m.9317	112	..........K..K.......
cds.CL1635Contig1|m.8107-259	cds.CL1635Contig1|m.8107	259	..........K..K.......
cds.Camellia_sinensis.comp21024_c0_seq1|m.14426-111	cds.Camellia_sinensis.comp21024_c0_seq1|m.14426	111	..........K..K.......
cds.Camellia_sinensis.comp32643_c0_seq3|m.7403-421	cds.Camellia_sinensis.comp32643_c0_seq3|m.7403	421	..........K..K.......
cds.Camellia_sinensis.comp24875_c0_seq1|m.21153-338	cds.Camellia_sinensis.comp24875_c0_seq1|m.21153	338	..........K..K.......
cds.Camellia_sinensis.comp24387_c0_seq2|m.41361-170	cds.Camellia_sinensis.comp24387_c0_seq2|m.41361	170	..........K..K.......
cds.CL423Contig1|m.10274-204	cds.CL423Contig1|m.10274	204	..........K..K.......
cds.Camellia_sinensis.comp33050_c1_seq1|m.7876-451	cds.Camellia_sinensis.comp33050_c1_seq1|m.7876	451	..........K..K.......
cds.Camellia_sinensis.comp9974_c0_seq1|m.53069-15	cds.Camellia_sinensis.comp9974_c0_seq1|m.53069	15	..........K..K.......
cds.Camellia_sinensis.comp27570_c0_seq1|m.24938-384	cds.Camellia_sinensis.comp27570_c0_seq1|m.24938	384	..........K..K.......
cds.Camellia_sinensis.comp20857_c0_seq1|m.19543-133	cds.Camellia_sinensis.comp20857_c0_seq1|m.19543	133	..........K..K.......
cds.Camellia_sinensis.comp30049_c0_seq1|m.26651-108	cds.Camellia_sinensis.comp30049_c0_seq1|m.26651	108	..........K..K.......
cds.Camellia_sinensis.comp33224_c0_seq1|m.18045-261	cds.Camellia_sinensis.comp33224_c0_seq1|m.18045	261	..........K..K.......
cds.Camellia_sinensis.comp28425_c0_seq1|m.10099-378	cds.Camellia_sinensis.comp28425_c0_seq1|m.10099	378	..........K..K.......
cds.Camellia_sinensis.comp10582_c0_seq1|m.24052-376	cds.Camellia_sinensis.comp10582_c0_seq1|m.24052	376	..........K..K.......
cds.Camellia_sinensis.comp15334_c0_seq1|m.36519-182	cds.Camellia_sinensis.comp15334_c0_seq1|m.36519	182	..........K..K.......
cds.Camellia_sinensis.comp34838_c1_seq1|m.2286-439	cds.Camellia_sinensis.comp34838_c1_seq1|m.2286	439	..........K..K.......
cds.Camellia_sinensis.comp32630_c0_seq8|m.25938-42	cds.Camellia_sinensis.comp32630_c0_seq8|m.25938	42	..........K..K.......
cds.Camellia_sinensis.comp33605_c0_seq6|m.24251-216	cds.Camellia_sinensis.comp33605_c0_seq6|m.24251	216	..........K..K.......
cds.Camellia_sinensis.comp31022_c0_seq2|m.27008-214	cds.Camellia_sinensis.comp31022_c0_seq2|m.27008	214	..........K..K.......
cds.Camellia_sinensis.comp15297_c0_seq1|m.4262-466	cds.Camellia_sinensis.comp15297_c0_seq1|m.4262	466	..........K..K.......
cds.Camellia_sinensis.comp34991_c0_seq1|m.15071-237	cds.Camellia_sinensis.comp34991_c0_seq1|m.15071	237	..........KN.........
cds.Camellia_sinensis.comp33448_c0_seq2|m.21505-129	cds.Camellia_sinensis.comp33448_c0_seq2|m.21505	129	..........KN.........
cds.Camellia_sinensis.comp28507_c0_seq1|m.16806-300	cds.Camellia_sinensis.comp28507_c0_seq1|m.16806	300	..........KN.........
cds.Camellia_sinensis.comp34083_c0_seq2|m.8412-366	cds.Camellia_sinensis.comp34083_c0_seq2|m.8412	366	..........KN.........
cds.Camellia_sinensis.comp32031_c0_seq1|m.16650-368	cds.Camellia_sinensis.comp32031_c0_seq1|m.16650	368	..........KN.........
cds.Camellia_sinensis.comp33909_c1_seq26|m.42277-30	cds.Camellia_sinensis.comp33909_c1_seq26|m.42277	30	..........KN.........
cds.Camellia_sinensis.comp32625_c0_seq1|m.1156-312	cds.Camellia_sinensis.comp32625_c0_seq1|m.1156	312	..........KN.........
cds.Camellia_sinensis.comp31817_c0_seq2|m.7905-114	cds.Camellia_sinensis.comp31817_c0_seq2|m.7905	114	..........KN.........
cds.Camellia_sinensis.comp20851_c0_seq1|m.29429-82	cds.Camellia_sinensis.comp20851_c0_seq1|m.29429	82	..........KN.........
cds.Camellia_sinensis.comp34753_c0_seq2|m.17644-366	cds.Camellia_sinensis.comp34753_c0_seq2|m.17644	366	..........KN.........
cds.Camellia_sinensis.comp18932_c0_seq1|m.32317-56	cds.Camellia_sinensis.comp18932_c0_seq1|m.32317	56	..........KN.........
cds.Camellia_sinensis.comp32214_c0_seq1|m.34384-85	cds.Camellia_sinensis.comp32214_c0_seq1|m.34384	85	..........KN.........
cds.Camellia_sinensis.comp36606_c0_seq1|m.29147-267	cds.Camellia_sinensis.comp36606_c0_seq1|m.29147	267	..........KN.........
cds.Camellia_sinensis.comp34487_c0_seq1|m.16775-61	cds.Camellia_sinensis.comp34487_c0_seq1|m.16775	61	..........KN.........
cds.Camellia_sinensis.comp34235_c0_seq12|m.36539-152	cds.Camellia_sinensis.comp34235_c0_seq12|m.36539	152	..........KN.........
cds.Camellia_sinensis.comp33032_c0_seq1|m.4992-282	cds.Camellia_sinensis.comp33032_c0_seq1|m.4992	282	..........KN.........
cds.Camellia_sinensis.comp32214_c0_seq3|m.43656-11	cds.Camellia_sinensis.comp32214_c0_seq3|m.43656	11	..........KN.........
cds.Camellia_sinensis.comp33579_c1_seq1|m.50294-30	cds.Camellia_sinensis.comp33579_c1_seq1|m.50294	30	..........KN.........
cds.Camellia_sinensis.comp24440_c0_seq1|m.28957-66	cds.Camellia_sinensis.comp24440_c0_seq1|m.28957	66	..........KN.........
cds.Camellia_sinensis.comp31205_c0_seq1|m.15992-192	cds.Camellia_sinensis.comp31205_c0_seq1|m.15992	192	..........KN.........
cds.Camellia_sinensis.comp32393_c0_seq1|m.22641-224	cds.Camellia_sinensis.comp32393_c0_seq1|m.22641	224	..........KN.........
cds.Camellia_sinensis.comp31135_c1_seq1|m.30434-71	cds.Camellia_sinensis.comp31135_c1_seq1|m.30434	71	..........KN.........
cds.Camellia_sinensis.comp32207_c0_seq1|m.13675-452	cds.Camellia_sinensis.comp32207_c0_seq1|m.13675	452	..........KN.........
cds.CL798Contig1|m.5776-315	cds.CL798Contig1|m.5776	315	..........KN.........
cds.Camellia_sinensis.comp10582_c0_seq1|m.24052-319	cds.Camellia_sinensis.comp10582_c0_seq1|m.24052	319	..........KN.........
cds.Camellia_sinensis.comp25955_c0_seq1|m.37552-40	cds.Camellia_sinensis.comp25955_c0_seq1|m.37552	40	..........KN.........
cds.Camellia_sinensis.comp31261_c0_seq1|m.13115-273	cds.Camellia_sinensis.comp31261_c0_seq1|m.13115	273	..........KN.........
cds.Camellia_sinensis.comp34308_c0_seq1|m.15055-296	cds.Camellia_sinensis.comp34308_c0_seq1|m.15055	296	..........KN.........
cds.Camellia_sinensis.comp33518_c0_seq3|m.18225-327	cds.Camellia_sinensis.comp33518_c0_seq3|m.18225	327	..........KN.........
cds.Camellia_sinensis.comp33629_c1_seq1|m.6279-249	cds.Camellia_sinensis.comp33629_c1_seq1|m.6279	249	..........KN.........
cds.Camellia_sinensis.comp29121_c0_seq1|m.33698-197	cds.Camellia_sinensis.comp29121_c0_seq1|m.33698	197	..........KN.........
cds.Camellia_sinensis.comp26895_c0_seq1|m.15701-126	cds.Camellia_sinensis.comp26895_c0_seq1|m.15701	126	..........KN.........
cds.Camellia_sinensis.comp33409_c0_seq11|m.20714-242	cds.Camellia_sinensis.comp33409_c0_seq11|m.20714	242	..........KN.........
cds.Camellia_sinensis.comp34526_c0_seq2|m.10529-88	cds.Camellia_sinensis.comp34526_c0_seq2|m.10529	88	..........KN.........
cds.CL1635Contig1|m.8107-12	cds.CL1635Contig1|m.8107	12	..........KN.........
cds.Camellia_sinensis.comp35001_c0_seq1|m.38543-142	cds.Camellia_sinensis.comp35001_c0_seq1|m.38543	142	..........KN.........
cds.Camellia_sinensis.comp31008_c0_seq1|m.30772-166	cds.Camellia_sinensis.comp31008_c0_seq1|m.30772	166	..........KN.........
cds.Camellia_sinensis.comp29548_c0_seq1|m.22053-349	cds.Camellia_sinensis.comp29548_c0_seq1|m.22053	349	..........KN.........
cds.CL798Contig1|m.5776-541	cds.CL798Contig1|m.5776	541	..........KN.........
cds.Camellia_sinensis.comp34975_c0_seq1|m.47652-81	cds.Camellia_sinensis.comp34975_c0_seq1|m.47652	81	..........KN.........
cds.Camellia_sinensis.comp20772_c0_seq1|m.32739-105	cds.Camellia_sinensis.comp20772_c0_seq1|m.32739	105	..........KN.........
cds.Camellia_sinensis.comp25862_c0_seq1|m.10282-115	cds.Camellia_sinensis.comp25862_c0_seq1|m.10282	115	..........KN.........
cds.Camellia_sinensis.comp28071_c0_seq1|m.22627-366	cds.Camellia_sinensis.comp28071_c0_seq1|m.22627	366	..........KN.........
cds.Camellia_sinensis.comp34299_c3_seq2|m.31009-82	cds.Camellia_sinensis.comp34299_c3_seq2|m.31009	82	..........KN.........
cds.Camellia_sinensis.comp20696_c0_seq1|m.14529-535	cds.Camellia_sinensis.comp20696_c0_seq1|m.14529	535	..........KN.........
cds.Camellia_sinensis.comp32958_c0_seq1|m.15709-609	cds.Camellia_sinensis.comp32958_c0_seq1|m.15709	609	..........KN.........
cds.Camellia_sinensis.comp18951_c0_seq1|m.49344-122	cds.Camellia_sinensis.comp18951_c0_seq1|m.49344	122	..........KN.........
cds.Camellia_sinensis.comp28544_c0_seq2|m.45493-85	cds.Camellia_sinensis.comp28544_c0_seq2|m.45493	85	..........KN.........
cds.Camellia_sinensis.comp34164_c0_seq1|m.29465-244	cds.Camellia_sinensis.comp34164_c0_seq1|m.29465	244	..........KN.........
cds.Camellia_sinensis.comp34165_c1_seq1|m.2418-161	cds.Camellia_sinensis.comp34165_c1_seq1|m.2418	161	..........KN.........
cds.Camellia_sinensis.comp18932_c0_seq1|m.32317-104	cds.Camellia_sinensis.comp18932_c0_seq1|m.32317	104	..........KN.........
cds.Camellia_sinensis.comp35466_c0_seq1|m.31835-323	cds.Camellia_sinensis.comp35466_c0_seq1|m.31835	323	..........KN.........
cds.Camellia_sinensis.comp25034_c0_seq2|m.32478-30	cds.Camellia_sinensis.comp25034_c0_seq2|m.32478	30	..........KN.........
cds.Camellia_sinensis.comp34838_c1_seq1|m.2286-442	cds.Camellia_sinensis.comp34838_c1_seq1|m.2286	442	..........KN.........
cds.Camellia_sinensis.comp30409_c1_seq1|m.20071-141	cds.Camellia_sinensis.comp30409_c1_seq1|m.20071	141	..........KN.........
cds.Camellia_sinensis.comp19060_c0_seq1|m.4720-263	cds.Camellia_sinensis.comp19060_c0_seq1|m.4720	263	..........KN.........
cds.Camellia_sinensis.comp32586_c0_seq1|m.27262-262	cds.Camellia_sinensis.comp32586_c0_seq1|m.27262	262	..........KN.........
cds.Camellia_sinensis.comp25412_c0_seq1|m.11340-86	cds.Camellia_sinensis.comp25412_c0_seq1|m.11340	86	..........KN.........
cds.Camellia_sinensis.comp31244_c0_seq1|m.20382-411	cds.Camellia_sinensis.comp31244_c0_seq1|m.20382	411	..........KN.........
cds.Camellia_sinensis.comp33009_c0_seq1|m.13504-256	cds.Camellia_sinensis.comp33009_c0_seq1|m.13504	256	..........KN.........
cds.Camellia_sinensis.comp32027_c0_seq1|m.3932-936	cds.Camellia_sinensis.comp32027_c0_seq1|m.3932	936	..........KN.........
cds.Camellia_sinensis.comp29774_c0_seq2|m.36934-244	cds.Camellia_sinensis.comp29774_c0_seq2|m.36934	244	..........KN.........
cds.Camellia_sinensis.comp24465_c0_seq1|m.43939-36	cds.Camellia_sinensis.comp24465_c0_seq1|m.43939	36	..........KN.........
cds.Camellia_sinensis.comp34487_c0_seq1|m.16775-413	cds.Camellia_sinensis.comp34487_c0_seq1|m.16775	413	..........KN.........
cds.Camellia_sinensis.comp29144_c0_seq1|m.14277-393	cds.Camellia_sinensis.comp29144_c0_seq1|m.14277	393	..........KN.........
cds.Camellia_sinensis.comp11764_c1_seq1|m.32328-69	cds.Camellia_sinensis.comp11764_c1_seq1|m.32328	69	..........KN.........
cds.Camellia_sinensis.comp20616_c0_seq1|m.32068-274	cds.Camellia_sinensis.comp20616_c0_seq1|m.32068	274	..........KN.........
cds.Camellia_sinensis.comp34819_c0_seq4|m.1484-774	cds.Camellia_sinensis.comp34819_c0_seq4|m.1484	774	..........KN.........
cds.Camellia_sinensis.comp28406_c0_seq1|m.27823-103	cds.Camellia_sinensis.comp28406_c0_seq1|m.27823	103	..........KN.........
cds.Camellia_sinensis.comp33965_c0_seq1|m.33803-194	cds.Camellia_sinensis.comp33965_c0_seq1|m.33803	194	..........KN.........
cds.Camellia_sinensis.comp12442_c0_seq1|m.43097-221	cds.Camellia_sinensis.comp12442_c0_seq1|m.43097	221	..........KN.........
cds.Camellia_sinensis.comp27998_c0_seq1|m.15252-469	cds.Camellia_sinensis.comp27998_c0_seq1|m.15252	469	..........KN.........
cds.Camellia_sinensis.comp33248_c0_seq1|m.4358-905	cds.Camellia_sinensis.comp33248_c0_seq1|m.4358	905	..........KN.........
cds.Camellia_sinensis.comp34120_c0_seq1|m.4606-472	cds.Camellia_sinensis.comp34120_c0_seq1|m.4606	472	..........KN.........
cds.Camellia_sinensis.comp32846_c0_seq1|m.32656-43	cds.Camellia_sinensis.comp32846_c0_seq1|m.32656	43	..........KN.........
cds.Camellia_sinensis.comp32730_c0_seq2|m.54520-116	cds.Camellia_sinensis.comp32730_c0_seq2|m.54520	116	..........KN.........
cds.Camellia_sinensis.comp20474_c0_seq1|m.33064-155	cds.Camellia_sinensis.comp20474_c0_seq1|m.33064	155	..........KN.........
cds.Camellia_sinensis.comp27537_c0_seq1|m.15290-240	cds.Camellia_sinensis.comp27537_c0_seq1|m.15290	240	..........KN.........
cds.Camellia_sinensis.comp32437_c0_seq1|m.8865-665	cds.Camellia_sinensis.comp32437_c0_seq1|m.8865	665	..........KN.........
cds.Camellia_sinensis.comp18914_c0_seq1|m.37497-153	cds.Camellia_sinensis.comp18914_c0_seq1|m.37497	153	..........KN.........
cds.Camellia_sinensis.comp20616_c0_seq1|m.32068-150	cds.Camellia_sinensis.comp20616_c0_seq1|m.32068	150	..........KN.........
cds.Camellia_sinensis.comp25834_c0_seq1|m.24919-364	cds.Camellia_sinensis.comp25834_c0_seq1|m.24919	364	..........KN.........
cds.Camellia_sinensis.comp27879_c0_seq2|m.30639-199	cds.Camellia_sinensis.comp27879_c0_seq2|m.30639	199	..........KN.........
cds.Camellia_sinensis.comp18571_c0_seq1|m.11928-63	cds.Camellia_sinensis.comp18571_c0_seq1|m.11928	63	..........KN.........
cds.Camellia_sinensis.comp30465_c2_seq1|m.29438-193	cds.Camellia_sinensis.comp30465_c2_seq1|m.29438	193	..........KN.........
cds.Camellia_sinensis.comp26027_c0_seq1|m.7122-654	cds.Camellia_sinensis.comp26027_c0_seq1|m.7122	654	..........KN.........
cds.Camellia_sinensis.comp26555_c0_seq1|m.49470-40	cds.Camellia_sinensis.comp26555_c0_seq1|m.49470	40	..........KN.........
cds.Camellia_sinensis.comp27898_c0_seq1|m.15788-502	cds.Camellia_sinensis.comp27898_c0_seq1|m.15788	502	..........KN.........
cds.Camellia_sinensis.comp23469_c0_seq2|m.34279-81	cds.Camellia_sinensis.comp23469_c0_seq2|m.34279	81	..........KN.........
cds.Camellia_sinensis.comp27166_c0_seq1|m.22873-276	cds.Camellia_sinensis.comp27166_c0_seq1|m.22873	276	..........KN.........
cds.Camellia_sinensis.comp34040_c0_seq1|m.20513-416	cds.Camellia_sinensis.comp34040_c0_seq1|m.20513	416	..........KN.........
cds.Camellia_sinensis.comp26768_c0_seq1|m.36038-95	cds.Camellia_sinensis.comp26768_c0_seq1|m.36038	95	..........KN.........
cds.Camellia_sinensis.comp19060_c0_seq1|m.4720-801	cds.Camellia_sinensis.comp19060_c0_seq1|m.4720	801	..........KN.........
cds.Camellia_sinensis.comp34120_c0_seq1|m.4606-461	cds.Camellia_sinensis.comp34120_c0_seq1|m.4606	461	..........KN.........
cds.Camellia_sinensis.comp31257_c1_seq2|m.37787-33	cds.Camellia_sinensis.comp31257_c1_seq2|m.37787	33	..........KN.........
cds.Camellia_sinensis.comp32625_c0_seq1|m.1156-190	cds.Camellia_sinensis.comp32625_c0_seq1|m.1156	190	..........KN.........
cds.Camellia_sinensis.comp34838_c1_seq1|m.2286-1108	cds.Camellia_sinensis.comp34838_c1_seq1|m.2286	1108	..........KN.........
cds.Camellia_sinensis.comp32709_c0_seq2|m.50782-30	cds.Camellia_sinensis.comp32709_c0_seq2|m.50782	30	..........KN.........
cds.CL976Contig1|m.11581-300	cds.CL976Contig1|m.11581	300	..........KN.........
cds.Camellia_sinensis.comp32152_c0_seq1|m.21546-269	cds.Camellia_sinensis.comp32152_c0_seq1|m.21546	269	..........KN.........
cds.Camellia_sinensis.comp24691_c0_seq1|m.35394-264	cds.Camellia_sinensis.comp24691_c0_seq1|m.35394	264	..........KN.........
cds.Camellia_sinensis.comp28706_c0_seq1|m.43479-101	cds.Camellia_sinensis.comp28706_c0_seq1|m.43479	101	..........KN.........
cds.CL1436Contig1|m.4483-71	cds.CL1436Contig1|m.4483	71	..........KN.........
cds.Camellia_sinensis.comp34197_c0_seq1|m.11738-425	cds.Camellia_sinensis.comp34197_c0_seq1|m.11738	425	..........KN.........
cds.Camellia_sinensis.comp20551_c0_seq1|m.32591-228	cds.Camellia_sinensis.comp20551_c0_seq1|m.32591	228	..........KN.........
cds.Camellia_sinensis.comp25680_c0_seq1|m.17593-215	cds.Camellia_sinensis.comp25680_c0_seq1|m.17593	215	..........KN.........
cds.Camellia_sinensis.comp20774_c0_seq1|m.26562-58	cds.Camellia_sinensis.comp20774_c0_seq1|m.26562	58	..........KN.........
cds.Camellia_sinensis.comp34232_c0_seq1|m.11671-287	cds.Camellia_sinensis.comp34232_c0_seq1|m.11671	287	..........KS.........
cds.Camellia_sinensis.comp21034_c0_seq1|m.49400-25	cds.Camellia_sinensis.comp21034_c0_seq1|m.49400	25	..........KS.........
cds.Camellia_sinensis.comp20693_c0_seq1|m.16158-238	cds.Camellia_sinensis.comp20693_c0_seq1|m.16158	238	..........KS.........
cds.Camellia_sinensis.comp27117_c0_seq1|m.17061-320	cds.Camellia_sinensis.comp27117_c0_seq1|m.17061	320	..........KS.........
cds.Camellia_sinensis.comp31817_c0_seq2|m.7905-105	cds.Camellia_sinensis.comp31817_c0_seq2|m.7905	105	..........KS.........
cds.Camellia_sinensis.comp27864_c0_seq1|m.32651-207	cds.Camellia_sinensis.comp27864_c0_seq1|m.32651	207	..........KS.........
cds.Camellia_sinensis.comp28167_c0_seq1|m.27410-239	cds.Camellia_sinensis.comp28167_c0_seq1|m.27410	239	..........KS.........
cds.Camellia_sinensis.comp20717_c0_seq1|m.12353-532	cds.Camellia_sinensis.comp20717_c0_seq1|m.12353	532	..........KS.........
cds.Camellia_sinensis.comp24411_c0_seq1|m.4822-208	cds.Camellia_sinensis.comp24411_c0_seq1|m.4822	208	..........KS.........
cds.Camellia_sinensis.comp20592_c0_seq2|m.49303-13	cds.Camellia_sinensis.comp20592_c0_seq2|m.49303	13	..........KS.........
cds.Camellia_sinensis.comp16030_c0_seq1|m.20464-124	cds.Camellia_sinensis.comp16030_c0_seq1|m.20464	124	..........KS.........
cds.Camellia_sinensis.comp33599_c0_seq1|m.28484-253	cds.Camellia_sinensis.comp33599_c0_seq1|m.28484	253	..........KS.........
cds.Camellia_sinensis.comp30448_c0_seq1|m.13595-504	cds.Camellia_sinensis.comp30448_c0_seq1|m.13595	504	..........KS.........
cds.Camellia_sinensis.comp25190_c0_seq1|m.35088-207	cds.Camellia_sinensis.comp25190_c0_seq1|m.35088	207	..........KS.........
cds.Camellia_sinensis.comp33412_c0_seq5|m.16415-414	cds.Camellia_sinensis.comp33412_c0_seq5|m.16415	414	..........KS.........
cds.Camellia_sinensis.comp24910_c0_seq1|m.13294-243	cds.Camellia_sinensis.comp24910_c0_seq1|m.13294	243	..........KS.........
cds.Camellia_sinensis.comp36734_c0_seq1|m.26682-165	cds.Camellia_sinensis.comp36734_c0_seq1|m.26682	165	..........KS.........
cds.Camellia_sinensis.comp30878_c1_seq3|m.45083-58	cds.Camellia_sinensis.comp30878_c1_seq3|m.45083	58	..........KS.........
cds.Camellia_sinensis.comp33412_c0_seq7|m.17502-503	cds.Camellia_sinensis.comp33412_c0_seq7|m.17502	503	..........KS.........
cds.Camellia_sinensis.comp26895_c0_seq1|m.15701-117	cds.Camellia_sinensis.comp26895_c0_seq1|m.15701	117	..........KS.........
cds.Camellia_sinensis.comp35619_c0_seq1|m.47230-78	cds.Camellia_sinensis.comp35619_c0_seq1|m.47230	78	..........KS.........
cds.Camellia_sinensis.comp16730_c0_seq1|m.27278-131	cds.Camellia_sinensis.comp16730_c0_seq1|m.27278	131	..........KS.........
cds.Camellia_sinensis.comp18936_c0_seq1|m.23704-386	cds.Camellia_sinensis.comp18936_c0_seq1|m.23704	386	..........KS.........
cds.Camellia_sinensis.comp33736_c0_seq1|m.12198-266	cds.Camellia_sinensis.comp33736_c0_seq1|m.12198	266	..........KS.........
cds.Camellia_sinensis.comp12396_c0_seq1|m.16096-427	cds.Camellia_sinensis.comp12396_c0_seq1|m.16096	427	..........KS.........
cds.Camellia_sinensis.comp21006_c1_seq1|m.26070-333	cds.Camellia_sinensis.comp21006_c1_seq1|m.26070	333	..........KS.........
cds.Camellia_sinensis.comp31276_c0_seq2|m.31885-165	cds.Camellia_sinensis.comp31276_c0_seq2|m.31885	165	..........KS.........
cds.Camellia_sinensis.comp20717_c0_seq1|m.12353-334	cds.Camellia_sinensis.comp20717_c0_seq1|m.12353	334	..........KS.........
cds.Camellia_sinensis.comp29098_c0_seq1|m.46314-82	cds.Camellia_sinensis.comp29098_c0_seq1|m.46314	82	..........KS.........
cds.Camellia_sinensis.comp33050_c1_seq1|m.7876-698	cds.Camellia_sinensis.comp33050_c1_seq1|m.7876	698	..........KS.........
cds.Camellia_sinensis.comp29670_c0_seq1|m.28316-209	cds.Camellia_sinensis.comp29670_c0_seq1|m.28316	209	..........KS.........
cds.Camellia_sinensis.comp21034_c0_seq1|m.49400-54	cds.Camellia_sinensis.comp21034_c0_seq1|m.49400	54	..........KS.........
cds.Camellia_sinensis.comp32566_c0_seq2|m.24088-23	cds.Camellia_sinensis.comp32566_c0_seq2|m.24088	23	..........KS.........
cds.Camellia_sinensis.comp21053_c0_seq1|m.8628-576	cds.Camellia_sinensis.comp21053_c0_seq1|m.8628	576	..........KS.........
cds.Camellia_sinensis.comp34165_c1_seq1|m.2418-323	cds.Camellia_sinensis.comp34165_c1_seq1|m.2418	323	..........KS.........
cds.Camellia_sinensis.comp15493_c0_seq1|m.30430-276	cds.Camellia_sinensis.comp15493_c0_seq1|m.30430	276	..........KS.........
cds.Camellia_sinensis.comp34991_c0_seq1|m.15071-113	cds.Camellia_sinensis.comp34991_c0_seq1|m.15071	113	..........KS.........
cds.CL2953Contig1|m.39156-115	cds.CL2953Contig1|m.39156	115	..........KS.........
cds.Camellia_sinensis.comp34275_c0_seq1|m.19539-51	cds.Camellia_sinensis.comp34275_c0_seq1|m.19539	51	..........KS.........
cds.Camellia_sinensis.comp25907_c0_seq2|m.21991-342	cds.Camellia_sinensis.comp25907_c0_seq2|m.21991	342	..........KS.........
cds.Camellia_sinensis.comp31766_c0_seq1|m.39689-175	cds.Camellia_sinensis.comp31766_c0_seq1|m.39689	175	..........KS.........
cds.Camellia_sinensis.comp33044_c0_seq9|m.20441-284	cds.Camellia_sinensis.comp33044_c0_seq9|m.20441	284	..........KS.........
cds.Camellia_sinensis.comp24205_c0_seq1|m.43355-55	cds.Camellia_sinensis.comp24205_c0_seq1|m.43355	55	..........KS.........
cds.Camellia_sinensis.comp29535_c1_seq2|m.43556-181	cds.Camellia_sinensis.comp29535_c1_seq2|m.43556	181	..........KS.........
cds.CL1436Contig1|m.4483-18	cds.CL1436Contig1|m.4483	18	..........KS.........
cds.Camellia_sinensis.comp25300_c0_seq1|m.38412-143	cds.Camellia_sinensis.comp25300_c0_seq1|m.38412	143	..........KS.........
cds.Camellia_sinensis.comp27570_c0_seq1|m.24938-142	cds.Camellia_sinensis.comp27570_c0_seq1|m.24938	142	..........KS.........
cds.Camellia_sinensis.comp32921_c0_seq1|m.22018-264	cds.Camellia_sinensis.comp32921_c0_seq1|m.22018	264	..........KS.........
cds.Camellia_sinensis.comp26384_c0_seq3|m.40134-37	cds.Camellia_sinensis.comp26384_c0_seq3|m.40134	37	..........KS.........
cds.Camellia_sinensis.comp24077_c0_seq1|m.23151-105	cds.Camellia_sinensis.comp24077_c0_seq1|m.23151	105	..........KS.........
cds.Camellia_sinensis.comp20820_c0_seq1|m.38571-89	cds.Camellia_sinensis.comp20820_c0_seq1|m.38571	89	..........KS.........
cds.Camellia_sinensis.comp32347_c1_seq1|m.26020-85	cds.Camellia_sinensis.comp32347_c1_seq1|m.26020	85	..........KS.........
cds.Camellia_sinensis.comp16615_c0_seq1|m.17318-252	cds.Camellia_sinensis.comp16615_c0_seq1|m.17318	252	..........KS.........
cds.Camellia_sinensis.comp14986_c0_seq1|m.37943-110	cds.Camellia_sinensis.comp14986_c0_seq1|m.37943	110	..........KS.........
cds.Camellia_sinensis.comp34971_c0_seq1|m.24340-290	cds.Camellia_sinensis.comp34971_c0_seq1|m.24340	290	..........KS.........
cds.Camellia_sinensis.comp17454_c0_seq1|m.52470-73	cds.Camellia_sinensis.comp17454_c0_seq1|m.52470	73	..........KS.........
cds.Camellia_sinensis.comp23905_c0_seq1|m.37019-79	cds.Camellia_sinensis.comp23905_c0_seq1|m.37019	79	..........KS.........
cds.Camellia_sinensis.comp13914_c0_seq1|m.35793-200	cds.Camellia_sinensis.comp13914_c0_seq1|m.35793	200	..........KS.........
cds.Camellia_sinensis.comp20685_c0_seq2|m.34273-151	cds.Camellia_sinensis.comp20685_c0_seq2|m.34273	151	..........KS.........
cds.Camellia_sinensis.comp33947_c1_seq3|m.2586-122	cds.Camellia_sinensis.comp33947_c1_seq3|m.2586	122	..........KS.........
cds.Camellia_sinensis.comp26850_c0_seq1|m.10545-60	cds.Camellia_sinensis.comp26850_c0_seq1|m.10545	60	..........KS.........
cds.Camellia_sinensis.comp17285_c0_seq1|m.21253-136	cds.Camellia_sinensis.comp17285_c0_seq1|m.21253	136	..........KS.........
cds.Camellia_sinensis.comp31008_c0_seq1|m.30772-176	cds.Camellia_sinensis.comp31008_c0_seq1|m.30772	176	..........KS.........
cds.Camellia_sinensis.comp35390_c0_seq1|m.27691-135	cds.Camellia_sinensis.comp35390_c0_seq1|m.27691	135	..........KS.........
cds.Camellia_sinensis.comp32669_c0_seq1|m.22867-246	cds.Camellia_sinensis.comp32669_c0_seq1|m.22867	246	..........KS.........
cds.Camellia_sinensis.comp34821_c0_seq1|m.3529-462	cds.Camellia_sinensis.comp34821_c0_seq1|m.3529	462	..........KS.........
cds.CL102Contig1|m.19364-427	cds.CL102Contig1|m.19364	427	..........KS.........
cds.Camellia_sinensis.comp28948_c0_seq1|m.3320-203	cds.Camellia_sinensis.comp28948_c0_seq1|m.3320	203	..........KS.........
cds.Camellia_sinensis.comp17904_c0_seq1|m.26470-252	cds.Camellia_sinensis.comp17904_c0_seq1|m.26470	252	..........KS.........
cds.Camellia_sinensis.comp26061_c0_seq1|m.36997-239	cds.Camellia_sinensis.comp26061_c0_seq1|m.36997	239	..........KS.........
cds.Camellia_sinensis.comp15888_c0_seq1|m.4259-282	cds.Camellia_sinensis.comp15888_c0_seq1|m.4259	282	..........KS.........
cds.Camellia_sinensis.comp30979_c1_seq1|m.25752-259	cds.Camellia_sinensis.comp30979_c1_seq1|m.25752	259	..........KS.........
cds.Camellia_sinensis.comp17904_c0_seq1|m.26470-314	cds.Camellia_sinensis.comp17904_c0_seq1|m.26470	314	..........KS.........
cds.Camellia_sinensis.comp35258_c0_seq1|m.47005-11	cds.Camellia_sinensis.comp35258_c0_seq1|m.47005	11	..........KS.........
cds.Camellia_sinensis.comp28333_c0_seq1|m.25292-413	cds.Camellia_sinensis.comp28333_c0_seq1|m.25292	413	..........KS.........
cds.Camellia_sinensis.comp32739_c0_seq3|m.16599-394	cds.Camellia_sinensis.comp32739_c0_seq3|m.16599	394	..........KS.........
cds.Camellia_sinensis.comp26027_c0_seq1|m.7122-258	cds.Camellia_sinensis.comp26027_c0_seq1|m.7122	258	..........KS.........
cds.Camellia_sinensis.comp33853_c0_seq3|m.24968-144	cds.Camellia_sinensis.comp33853_c0_seq3|m.24968	144	..........KS.........
cds.Camellia_sinensis.comp35593_c0_seq1|m.42827-53	cds.Camellia_sinensis.comp35593_c0_seq1|m.42827	53	..........KS.........
cds.Camellia_sinensis.comp36719_c0_seq1|m.52881-11	cds.Camellia_sinensis.comp36719_c0_seq1|m.52881	11	..........KS.........
cds.Camellia_sinensis.comp35113_c0_seq1|m.25625-213	cds.Camellia_sinensis.comp35113_c0_seq1|m.25625	213	..........KS.........
cds.Camellia_sinensis.comp9596_c0_seq1|m.33351-212	cds.Camellia_sinensis.comp9596_c0_seq1|m.33351	212	..........KS.........
cds.Camellia_sinensis.comp31289_c0_seq1|m.5138-427	cds.Camellia_sinensis.comp31289_c0_seq1|m.5138	427	..........KS.........
cds.CL568Contig1|m.38094-184	cds.CL568Contig1|m.38094	184	..........KS.........
cds.CL1635Contig1|m.8106-89	cds.CL1635Contig1|m.8106	89	..........KS.........
cds.Camellia_sinensis.comp20786_c0_seq1|m.22268-125	cds.Camellia_sinensis.comp20786_c0_seq1|m.22268	125	..........KS.........
cds.Camellia_sinensis.comp20857_c0_seq1|m.19543-136	cds.Camellia_sinensis.comp20857_c0_seq1|m.19543	136	..........KS.........
cds.Camellia_sinensis.comp32537_c0_seq3|m.13950-408	cds.Camellia_sinensis.comp32537_c0_seq3|m.13950	408	..........KS.........
cds.Camellia_sinensis.comp32730_c0_seq2|m.54520-121	cds.Camellia_sinensis.comp32730_c0_seq2|m.54520	121	..........KS.........
cds.Camellia_sinensis.comp29421_c0_seq1|m.26499-124	cds.Camellia_sinensis.comp29421_c0_seq1|m.26499	124	..........KS.........
cds.Camellia_sinensis.comp32152_c0_seq1|m.21546-311	cds.Camellia_sinensis.comp32152_c0_seq1|m.21546	311	..........KS.........
cds.Camellia_sinensis.comp15334_c0_seq1|m.36519-209	cds.Camellia_sinensis.comp15334_c0_seq1|m.36519	209	..........KS.........
cds.Camellia_sinensis.comp11668_c0_seq1|m.52932-145	cds.Camellia_sinensis.comp11668_c0_seq1|m.52932	145	..........KS.........
cds.Camellia_sinensis.comp34533_c0_seq12|m.1258-183	cds.Camellia_sinensis.comp34533_c0_seq12|m.1258	183	..........KS.........
cds.Camellia_sinensis.comp17414_c0_seq1|m.7290-594	cds.Camellia_sinensis.comp17414_c0_seq1|m.7290	594	..........KS.........
cds.Camellia_sinensis.comp33437_c0_seq2|m.15626-398	cds.Camellia_sinensis.comp33437_c0_seq2|m.15626	398	..........KS.........
cds.Camellia_sinensis.comp29494_c0_seq4|m.49425-105	cds.Camellia_sinensis.comp29494_c0_seq4|m.49425	105	..........KS.........
cds.Camellia_sinensis.comp9166_c0_seq1|m.26212-361	cds.Camellia_sinensis.comp9166_c0_seq1|m.26212	361	..........KS.........
cds.Camellia_sinensis.comp30878_c1_seq3|m.45083-21	cds.Camellia_sinensis.comp30878_c1_seq3|m.45083	21	..........KS.........
cds.Camellia_sinensis.comp33177_c0_seq1|m.33010-153	cds.Camellia_sinensis.comp33177_c0_seq1|m.33010	153	..........KS.........
cds.Camellia_sinensis.comp34533_c0_seq12|m.1258-987	cds.Camellia_sinensis.comp34533_c0_seq12|m.1258	987	..........KS.........
cds.Camellia_sinensis.comp11738_c0_seq1|m.37320-54	cds.Camellia_sinensis.comp11738_c0_seq1|m.37320	54	..........KS.........
cds.Camellia_sinensis.comp27212_c0_seq1|m.12901-198	cds.Camellia_sinensis.comp27212_c0_seq1|m.12901	198	..........KS.........
cds.Camellia_sinensis.comp31831_c0_seq8|m.25494-310	cds.Camellia_sinensis.comp31831_c0_seq8|m.25494	310	..........KS.........
cds.Camellia_sinensis.comp20082_c1_seq1|m.14890-175	cds.Camellia_sinensis.comp20082_c1_seq1|m.14890	175	..........KS.........
cds.Camellia_sinensis.comp29774_c0_seq2|m.36934-168	cds.Camellia_sinensis.comp29774_c0_seq2|m.36934	168	..........KS.........
cds.Camellia_sinensis.comp26631_c0_seq1|m.33058-169	cds.Camellia_sinensis.comp26631_c0_seq1|m.33058	169	..........KS.........
cds.Camellia_sinensis.comp34779_c0_seq1|m.1426-112	cds.Camellia_sinensis.comp34779_c0_seq1|m.1426	112	..........KS.........
cds.Camellia_sinensis.comp26967_c0_seq1|m.16638-59	cds.Camellia_sinensis.comp26967_c0_seq1|m.16638	59	..........KS.........
cds.Camellia_sinensis.comp32872_c0_seq5|m.2326-309	cds.Camellia_sinensis.comp32872_c0_seq5|m.2326	309	..........KS.........
cds.Camellia_sinensis.comp34939_c0_seq1|m.44583-138	cds.Camellia_sinensis.comp34939_c0_seq1|m.44583	138	..........KS.........
cds.Camellia_sinensis.comp33518_c0_seq4|m.18496-171	cds.Camellia_sinensis.comp33518_c0_seq4|m.18496	171	..........KS.........
cds.Camellia_sinensis.comp38664_c0_seq1|m.43903-220	cds.Camellia_sinensis.comp38664_c0_seq1|m.43903	220	..........KS.........
cds.Camellia_sinensis.comp34197_c0_seq1|m.11738-432	cds.Camellia_sinensis.comp34197_c0_seq1|m.11738	432	..........KS.........
cds.Camellia_sinensis.comp33003_c0_seq1|m.29734-257	cds.Camellia_sinensis.comp33003_c0_seq1|m.29734	257	..........KS.........
cds.Camellia_sinensis.comp16051_c0_seq1|m.15178-127	cds.Camellia_sinensis.comp16051_c0_seq1|m.15178	127	..........KS.........
cds.Camellia_sinensis.comp32013_c0_seq2|m.11407-517	cds.Camellia_sinensis.comp32013_c0_seq2|m.11407	517	..........KS.........
cds.Camellia_sinensis.comp35907_c0_seq1|m.43483-72	cds.Camellia_sinensis.comp35907_c0_seq1|m.43483	72	..........KS.........
cds.CL423Contig1|m.10274-517	cds.CL423Contig1|m.10274	517	..........KS.........
cds.Camellia_sinensis.comp25420_c0_seq1|m.34045-52	cds.Camellia_sinensis.comp25420_c0_seq1|m.34045	52	..........KS.........
cds.Camellia_sinensis.comp29718_c0_seq2|m.28086-206	cds.Camellia_sinensis.comp29718_c0_seq2|m.28086	206	..........KS.........
cds.Camellia_sinensis.comp31014_c0_seq1|m.2071-200	cds.Camellia_sinensis.comp31014_c0_seq1|m.2071	200	..........KS.........
cds.Camellia_sinensis.comp25050_c0_seq1|m.47802-168	cds.Camellia_sinensis.comp25050_c0_seq1|m.47802	168	..........KS.........
cds.CL1318Contig1|m.35048-107	cds.CL1318Contig1|m.35048	107	..........KS.........
cds.Camellia_sinensis.comp34386_c0_seq2|m.36640-110	cds.Camellia_sinensis.comp34386_c0_seq2|m.36640	110	..........KS.........
cds.Camellia_sinensis.comp31289_c0_seq1|m.5138-571	cds.Camellia_sinensis.comp31289_c0_seq1|m.5138	571	..........KS.........
cds.Camellia_sinensis.comp15125_c0_seq1|m.36668-150	cds.Camellia_sinensis.comp15125_c0_seq1|m.36668	150	..........KS.........
cds.Camellia_sinensis.comp34506_c0_seq8|m.14379-110	cds.Camellia_sinensis.comp34506_c0_seq8|m.14379	110	..........KS.........
cds.Camellia_sinensis.comp34451_c2_seq2|m.41716-64	cds.Camellia_sinensis.comp34451_c2_seq2|m.41716	64	..........KS.........
cds.Camellia_sinensis.comp33109_c0_seq9|m.20004-11	cds.Camellia_sinensis.comp33109_c0_seq9|m.20004	11	..........KS.........
cds.Camellia_sinensis.comp34779_c0_seq3|m.20449-110	cds.Camellia_sinensis.comp34779_c0_seq3|m.20449	110	..........KS.........
cds.Camellia_sinensis.comp27164_c0_seq1|m.29784-254	cds.Camellia_sinensis.comp27164_c0_seq1|m.29784	254	..........KS.........
cds.Camellia_sinensis.comp12828_c1_seq1|m.58512-52	cds.Camellia_sinensis.comp12828_c1_seq1|m.58512	52	..........KS.........
cds.Camellia_sinensis.comp34050_c0_seq11|m.48921-11	cds.Camellia_sinensis.comp34050_c0_seq11|m.48921	11	..........KS.........
cds.Camellia_sinensis.comp12370_c1_seq1|m.15160-358	cds.Camellia_sinensis.comp12370_c1_seq1|m.15160	358	..........KS.........
cds.Camellia_sinensis.comp33604_c0_seq3|m.26056-275	cds.Camellia_sinensis.comp33604_c0_seq3|m.26056	275	..........KS.........
cds.Camellia_sinensis.comp12827_c0_seq1|m.42944-63	cds.Camellia_sinensis.comp12827_c0_seq1|m.42944	63	..........KT.........
cds.Camellia_sinensis.comp31222_c4_seq1|m.33714-143	cds.Camellia_sinensis.comp31222_c4_seq1|m.33714	143	..........KT.........
cds.Camellia_sinensis.comp14741_c0_seq1|m.57407-45	cds.Camellia_sinensis.comp14741_c0_seq1|m.57407	45	..........KT.........
cds.Camellia_sinensis.comp24412_c0_seq1|m.44139-13	cds.Camellia_sinensis.comp24412_c0_seq1|m.44139	13	..........KT.........
cds.Camellia_sinensis.comp11843_c0_seq1|m.25706-187	cds.Camellia_sinensis.comp11843_c0_seq1|m.25706	187	..........KT.........
cds.Camellia_sinensis.comp28835_c0_seq1|m.35332-142	cds.Camellia_sinensis.comp28835_c0_seq1|m.35332	142	..........KT.........
cds.Camellia_sinensis.comp28222_c0_seq1|m.16700-116	cds.Camellia_sinensis.comp28222_c0_seq1|m.16700	116	..........KT.........
cds.Camellia_sinensis.comp33084_c5_seq1|m.15203-183	cds.Camellia_sinensis.comp33084_c5_seq1|m.15203	183	..........KT.........
cds.Camellia_sinensis.comp26309_c0_seq1|m.35452-65	cds.Camellia_sinensis.comp26309_c0_seq1|m.35452	65	..........KT.........
cds.Camellia_sinensis.comp29178_c0_seq1|m.22814-263	cds.Camellia_sinensis.comp29178_c0_seq1|m.22814	263	..........KT.........
cds.Camellia_sinensis.comp14771_c0_seq1|m.16671-106	cds.Camellia_sinensis.comp14771_c0_seq1|m.16671	106	..........KT.........
cds.Camellia_sinensis.comp31831_c0_seq4|m.21767-274	cds.Camellia_sinensis.comp31831_c0_seq4|m.21767	274	..........KT.........
cds.Camellia_sinensis.comp35106_c0_seq1|m.6667-54	cds.Camellia_sinensis.comp35106_c0_seq1|m.6667	54	..........KT.........
cds.Camellia_sinensis.comp12137_c0_seq1|m.17932-321	cds.Camellia_sinensis.comp12137_c0_seq1|m.17932	321	..........KT.........
cds.Camellia_sinensis.comp31135_c1_seq1|m.30434-199	cds.Camellia_sinensis.comp31135_c1_seq1|m.30434	199	..........KT.........
cds.Camellia_sinensis.comp19342_c0_seq1|m.8600-423	cds.Camellia_sinensis.comp19342_c0_seq1|m.8600	423	..........KT.........
cds.Camellia_sinensis.comp35063_c0_seq1|m.37893-66	cds.Camellia_sinensis.comp35063_c0_seq1|m.37893	66	..........KT.........
cds.Camellia_sinensis.comp34121_c0_seq2|m.17596-211	cds.Camellia_sinensis.comp34121_c0_seq2|m.17596	211	..........KT.........
cds.Camellia_sinensis.comp28163_c0_seq1|m.22370-81	cds.Camellia_sinensis.comp28163_c0_seq1|m.22370	81	..........KT.........
cds.Camellia_sinensis.comp25866_c0_seq1|m.12227-148	cds.Camellia_sinensis.comp25866_c0_seq1|m.12227	148	..........KT.........
cds.Camellia_sinensis.comp30472_c3_seq2|m.23353-384	cds.Camellia_sinensis.comp30472_c3_seq2|m.23353	384	..........KT.........
cds.Camellia_sinensis.comp27051_c0_seq1|m.17273-144	cds.Camellia_sinensis.comp27051_c0_seq1|m.17273	144	..........KT.........
cds.Camellia_sinensis.comp28544_c0_seq2|m.45493-181	cds.Camellia_sinensis.comp28544_c0_seq2|m.45493	181	..........KT.........
cds.Camellia_sinensis.comp18197_c0_seq1|m.39880-13	cds.Camellia_sinensis.comp18197_c0_seq1|m.39880	13	..........KT.........
cds.Camellia_sinensis.comp16620_c0_seq1|m.38325-90	cds.Camellia_sinensis.comp16620_c0_seq1|m.38325	90	..........KT.........
cds.Camellia_sinensis.comp15234_c0_seq1|m.41657-216	cds.Camellia_sinensis.comp15234_c0_seq1|m.41657	216	..........KT.........
cds.Camellia_sinensis.comp24563_c0_seq1|m.34737-169	cds.Camellia_sinensis.comp24563_c0_seq1|m.34737	169	..........KT.........
cds.Camellia_sinensis.comp33050_c1_seq1|m.7876-716	cds.Camellia_sinensis.comp33050_c1_seq1|m.7876	716	..........KT.........
cds.Camellia_sinensis.comp24714_c0_seq1|m.50851-138	cds.Camellia_sinensis.comp24714_c0_seq1|m.50851	138	..........KT.........
cds.Camellia_sinensis.comp34604_c1_seq6|m.34115-241	cds.Camellia_sinensis.comp34604_c1_seq6|m.34115	241	..........KT.........
cds.Camellia_sinensis.comp25607_c0_seq1|m.14266-186	cds.Camellia_sinensis.comp25607_c0_seq1|m.14266	186	..........KT.........
cds.Camellia_sinensis.comp13626_c0_seq1|m.14698-115	cds.Camellia_sinensis.comp13626_c0_seq1|m.14698	115	..........KT.........
cds.Camellia_sinensis.comp30939_c0_seq1|m.5098-269	cds.Camellia_sinensis.comp30939_c0_seq1|m.5098	269	..........KT.........
cds.Camellia_sinensis.comp20608_c0_seq1|m.16069-221	cds.Camellia_sinensis.comp20608_c0_seq1|m.16069	221	..........KT.........
cds.Camellia_sinensis.comp35447_c0_seq1|m.38935-50	cds.Camellia_sinensis.comp35447_c0_seq1|m.38935	50	..........KT.........
cds.Camellia_sinensis.comp26059_c0_seq1|m.33749-69	cds.Camellia_sinensis.comp26059_c0_seq1|m.33749	69	..........KT.........
cds.Camellia_sinensis.comp29535_c0_seq1|m.38228-212	cds.Camellia_sinensis.comp29535_c0_seq1|m.38228	212	..........KT.........
cds.Camellia_sinensis.comp11744_c0_seq1|m.46894-111	cds.Camellia_sinensis.comp11744_c0_seq1|m.46894	111	..........KT.........
cds.Camellia_sinensis.comp33248_c0_seq1|m.4358-248	cds.Camellia_sinensis.comp33248_c0_seq1|m.4358	248	..........KT.........
cds.Camellia_sinensis.comp35568_c0_seq1|m.15312-324	cds.Camellia_sinensis.comp35568_c0_seq1|m.15312	324	..........KT.........
cds.Camellia_sinensis.comp34939_c0_seq1|m.44583-128	cds.Camellia_sinensis.comp34939_c0_seq1|m.44583	128	..........KT.........
cds.Camellia_sinensis.comp25442_c0_seq1|m.40798-83	cds.Camellia_sinensis.comp25442_c0_seq1|m.40798	83	..........KT.........
cds.Camellia_sinensis.comp32612_c1_seq1|m.15867-75	cds.Camellia_sinensis.comp32612_c1_seq1|m.15867	75	..........KT.........
cds.Camellia_sinensis.comp30454_c1_seq1|m.18257-70	cds.Camellia_sinensis.comp30454_c1_seq1|m.18257	70	..........KT.........
cds.Camellia_sinensis.comp29319_c1_seq1|m.24228-321	cds.Camellia_sinensis.comp29319_c1_seq1|m.24228	321	..........KT.........
cds.Camellia_sinensis.comp15287_c0_seq1|m.18815-261	cds.Camellia_sinensis.comp15287_c0_seq1|m.18815	261	..........KT.........
cds.Camellia_sinensis.comp31313_c0_seq2|m.19927-170	cds.Camellia_sinensis.comp31313_c0_seq2|m.19927	170	..........KT.........
cds.Camellia_sinensis.comp33506_c1_seq1|m.16384-470	cds.Camellia_sinensis.comp33506_c1_seq1|m.16384	470	..........KT.........
cds.Camellia_sinensis.comp24003_c0_seq1|m.33142-126	cds.Camellia_sinensis.comp24003_c0_seq1|m.33142	126	..........KT.........
cds.Camellia_sinensis.comp21034_c0_seq1|m.49400-77	cds.Camellia_sinensis.comp21034_c0_seq1|m.49400	77	..........KT.........
cds.Camellia_sinensis.comp34400_c0_seq9|m.12194-189	cds.Camellia_sinensis.comp34400_c0_seq9|m.12194	189	..........KT.........
cds.CL1318Contig1|m.35048-115	cds.CL1318Contig1|m.35048	115	..........KT.........
cds.Camellia_sinensis.comp32814_c0_seq8|m.27326-323	cds.Camellia_sinensis.comp32814_c0_seq8|m.27326	323	..........KT.........
cds.Camellia_sinensis.comp32625_c0_seq1|m.1156-153	cds.Camellia_sinensis.comp32625_c0_seq1|m.1156	153	..........KT.........
cds.Camellia_sinensis.comp34606_c0_seq6|m.25994-31	cds.Camellia_sinensis.comp34606_c0_seq6|m.25994	31	..........KT.........
cds.Camellia_sinensis.comp24387_c0_seq2|m.41361-156	cds.Camellia_sinensis.comp24387_c0_seq2|m.41361	156	..........KT.........
cds.Camellia_sinensis.comp25036_c0_seq1|m.20734-227	cds.Camellia_sinensis.comp25036_c0_seq1|m.20734	227	..........KT.........
cds.Camellia_sinensis.comp21039_c0_seq1|m.29908-71	cds.Camellia_sinensis.comp21039_c0_seq1|m.29908	71	..........KT.........
cds.Camellia_sinensis.comp27570_c0_seq1|m.24938-177	cds.Camellia_sinensis.comp27570_c0_seq1|m.24938	177	..........KT.........
cds.Camellia_sinensis.comp15130_c0_seq1|m.33712-92	cds.Camellia_sinensis.comp15130_c0_seq1|m.33712	92	..........KT.........
cds.Camellia_sinensis.comp32345_c0_seq1|m.37112-171	cds.Camellia_sinensis.comp32345_c0_seq1|m.37112	171	..........KT.........
cds.Camellia_sinensis.comp20895_c0_seq1|m.1803-639	cds.Camellia_sinensis.comp20895_c0_seq1|m.1803	639	..........KT.........
cds.Camellia_sinensis.comp29937_c0_seq3|m.12662-209	cds.Camellia_sinensis.comp29937_c0_seq3|m.12662	209	..........KT.........
cds.Camellia_sinensis.comp28845_c0_seq1|m.28073-184	cds.Camellia_sinensis.comp28845_c0_seq1|m.28073	184	..........KT.........
cds.Camellia_sinensis.comp12192_c0_seq1|m.22171-346	cds.Camellia_sinensis.comp12192_c0_seq1|m.22171	346	..........KT.........
cds.Camellia_sinensis.comp32585_c0_seq1|m.4306-334	cds.Camellia_sinensis.comp32585_c0_seq1|m.4306	334	..........KT.........
cds.Camellia_sinensis.comp23905_c0_seq1|m.37019-95	cds.Camellia_sinensis.comp23905_c0_seq1|m.37019	95	..........KT.........
cds.Camellia_sinensis.comp29417_c0_seq1|m.27919-381	cds.Camellia_sinensis.comp29417_c0_seq1|m.27919	381	..........KT.........
cds.Camellia_sinensis.comp12293_c0_seq1|m.10889-128	cds.Camellia_sinensis.comp12293_c0_seq1|m.10889	128	..........KT.........
cds.Camellia_sinensis.comp29189_c0_seq3|m.31238-60	cds.Camellia_sinensis.comp29189_c0_seq3|m.31238	60	..........KT.........
cds.Camellia_sinensis.comp30349_c0_seq1|m.32860-281	cds.Camellia_sinensis.comp30349_c0_seq1|m.32860	281	..........KT.........
cds.Camellia_sinensis.comp32954_c0_seq1|m.19253-251	cds.Camellia_sinensis.comp32954_c0_seq1|m.19253	251	..........KT.........
cds.Camellia_sinensis.comp34950_c0_seq1|m.37352-125	cds.Camellia_sinensis.comp34950_c0_seq1|m.37352	125	..........KT.........
cds.Camellia_sinensis.comp32978_c1_seq1|m.3957-147	cds.Camellia_sinensis.comp32978_c1_seq1|m.3957	147	..........KT.........
cds.Camellia_sinensis.comp33354_c0_seq1|m.13563-338	cds.Camellia_sinensis.comp33354_c0_seq1|m.13563	338	..........KT.........
cds.Camellia_sinensis.comp35658_c0_seq1|m.42642-178	cds.Camellia_sinensis.comp35658_c0_seq1|m.42642	178	..........KT.........
cds.Camellia_sinensis.comp16506_c0_seq1|m.29027-266	cds.Camellia_sinensis.comp16506_c0_seq1|m.29027	266	..........KT.........
cds.Camellia_sinensis.comp33906_c0_seq2|m.25830-44	cds.Camellia_sinensis.comp33906_c0_seq2|m.25830	44	..........KT.........
cds.Camellia_sinensis.comp32954_c0_seq1|m.19253-483	cds.Camellia_sinensis.comp32954_c0_seq1|m.19253	483	..........KT.........
cds.Camellia_sinensis.comp29358_c0_seq1|m.36435-77	cds.Camellia_sinensis.comp29358_c0_seq1|m.36435	77	..........KT.........
cds.Camellia_sinensis.comp27870_c0_seq1|m.37067-159	cds.Camellia_sinensis.comp27870_c0_seq1|m.37067	159	..........KT.........
cds.Camellia_sinensis.comp33740_c0_seq1|m.40906-208	cds.Camellia_sinensis.comp33740_c0_seq1|m.40906	208	..........KT.........
cds.Camellia_sinensis.comp33491_c0_seq1|m.10369-457	cds.Camellia_sinensis.comp33491_c0_seq1|m.10369	457	..........KT.........
cds.Camellia_sinensis.comp20709_c0_seq1|m.51241-69	cds.Camellia_sinensis.comp20709_c0_seq1|m.51241	69	..........KT.........
cds.Camellia_sinensis.comp20474_c0_seq1|m.33064-36	cds.Camellia_sinensis.comp20474_c0_seq1|m.33064	36	..........KT.........
cds.Camellia_sinensis.comp28222_c0_seq1|m.16700-418	cds.Camellia_sinensis.comp28222_c0_seq1|m.16700	418	..........KT.........
cds.Camellia_sinensis.comp32730_c0_seq2|m.54520-18	cds.Camellia_sinensis.comp32730_c0_seq2|m.54520	18	..........KT.........
cds.CL1367Contig1|m.12959-713	cds.CL1367Contig1|m.12959	713	..........KT.........
cds.Camellia_sinensis.comp28510_c0_seq1|m.34868-166	cds.Camellia_sinensis.comp28510_c0_seq1|m.34868	166	..........KT.........
cds.Camellia_sinensis.comp35420_c0_seq1|m.48498-62	cds.Camellia_sinensis.comp35420_c0_seq1|m.48498	62	..........KT.........
cds.Camellia_sinensis.comp20895_c0_seq1|m.1803-390	cds.Camellia_sinensis.comp20895_c0_seq1|m.1803	390	..........KT.........
cds.Camellia_sinensis.comp29613_c0_seq2|m.38428-90	cds.Camellia_sinensis.comp29613_c0_seq2|m.38428	90	..........KT.........
cds.Camellia_sinensis.comp20820_c0_seq1|m.38571-98	cds.Camellia_sinensis.comp20820_c0_seq1|m.38571	98	..........KT.........
cds.Camellia_sinensis.comp12192_c0_seq1|m.22171-59	cds.Camellia_sinensis.comp12192_c0_seq1|m.22171	59	..........KT.........
cds.Camellia_sinensis.comp29535_c0_seq1|m.38228-208	cds.Camellia_sinensis.comp29535_c0_seq1|m.38228	208	..........KT.........
cds.Camellia_sinensis.comp22081_c0_seq1|m.37321-54	cds.Camellia_sinensis.comp22081_c0_seq1|m.37321	54	..........K.E........
cds.Camellia_sinensis.comp33830_c0_seq4|m.37216-66	cds.Camellia_sinensis.comp33830_c0_seq4|m.37216	66	..........K.E........
cds.Camellia_sinensis.comp24910_c0_seq1|m.13294-235	cds.Camellia_sinensis.comp24910_c0_seq1|m.13294	235	..........K.E........
cds.Camellia_sinensis.comp34164_c0_seq1|m.29465-80	cds.Camellia_sinensis.comp34164_c0_seq1|m.29465	80	..........K.E........
cds.Camellia_sinensis.comp29687_c0_seq1|m.40450-94	cds.Camellia_sinensis.comp29687_c0_seq1|m.40450	94	..........K.E........
cds.Camellia_sinensis.comp15156_c0_seq2|m.19699-458	cds.Camellia_sinensis.comp15156_c0_seq2|m.19699	458	..........K.E........
cds.Camellia_sinensis.comp20504_c0_seq2|m.31348-236	cds.Camellia_sinensis.comp20504_c0_seq2|m.31348	236	..........K.E........
cds.Camellia_sinensis.comp31244_c0_seq1|m.20382-389	cds.Camellia_sinensis.comp31244_c0_seq1|m.20382	389	..........K.E........
cds.Camellia_sinensis.comp30223_c0_seq3|m.43652-224	cds.Camellia_sinensis.comp30223_c0_seq3|m.43652	224	..........K.E........
cds.Camellia_sinensis.comp26531_c0_seq1|m.8009-632	cds.Camellia_sinensis.comp26531_c0_seq1|m.8009	632	..........K.E........
cds.Camellia_sinensis.comp25502_c0_seq1|m.37641-201	cds.Camellia_sinensis.comp25502_c0_seq1|m.37641	201	..........K.E........
cds.CL164Contig1|m.696-574	cds.CL164Contig1|m.696	574	..........K.E........
cds.Camellia_sinensis.comp29901_c0_seq1|m.36720-155	cds.Camellia_sinensis.comp29901_c0_seq1|m.36720	155	..........K.E........
cds.Camellia_sinensis.comp30091_c0_seq1|m.32600-225	cds.Camellia_sinensis.comp30091_c0_seq1|m.32600	225	..........K.E........
cds.Camellia_sinensis.comp16620_c0_seq1|m.38325-62	cds.Camellia_sinensis.comp16620_c0_seq1|m.38325	62	..........K.E........
cds.Camellia_sinensis.comp20717_c0_seq1|m.12353-518	cds.Camellia_sinensis.comp20717_c0_seq1|m.12353	518	..........K.E........
cds.Camellia_sinensis.comp31296_c0_seq1|m.16184-402	cds.Camellia_sinensis.comp31296_c0_seq1|m.16184	402	..........K.E........
cds.Camellia_sinensis.comp21350_c0_seq2|m.15219-130	cds.Camellia_sinensis.comp21350_c0_seq2|m.15219	130	..........K.E........
cds.CL488Contig1|m.3995-717	cds.CL488Contig1|m.3995	717	..........K.E........
cds.Camellia_sinensis.comp28297_c0_seq2|m.34773-233	cds.Camellia_sinensis.comp28297_c0_seq2|m.34773	233	..........K.E........
cds.Camellia_sinensis.comp21027_c0_seq1|m.39798-147	cds.Camellia_sinensis.comp21027_c0_seq1|m.39798	147	..........K.E........
cds.Camellia_sinensis.comp17454_c0_seq1|m.52470-77	cds.Camellia_sinensis.comp17454_c0_seq1|m.52470	77	..........K.E........
cds.Camellia_sinensis.comp31135_c1_seq1|m.30434-255	cds.Camellia_sinensis.comp31135_c1_seq1|m.30434	255	..........K.E........
cds.CL164Contig1|m.698-180	cds.CL164Contig1|m.698	180	..........K.E........
cds.Camellia_sinensis.comp29373_c0_seq2|m.37564-185	cds.Camellia_sinensis.comp29373_c0_seq2|m.37564	185	..........K.E........
cds.Camellia_sinensis.comp33956_c0_seq1|m.27445-194	cds.Camellia_sinensis.comp33956_c0_seq1|m.27445	194	..........K.E........
cds.Camellia_sinensis.comp14827_c0_seq1|m.33282-184	cds.Camellia_sinensis.comp14827_c0_seq1|m.33282	184	..........K.E........
cds.Camellia_sinensis.comp30934_c0_seq1|m.39216-207	cds.Camellia_sinensis.comp30934_c0_seq1|m.39216	207	..........K.E........
cds.Camellia_sinensis.comp26677_c1_seq1|m.34526-223	cds.Camellia_sinensis.comp26677_c1_seq1|m.34526	223	..........K.E........
cds.Camellia_sinensis.comp34991_c0_seq1|m.15071-233	cds.Camellia_sinensis.comp34991_c0_seq1|m.15071	233	..........K.E........
cds.Camellia_sinensis.comp35045_c0_seq1|m.29822-196	cds.Camellia_sinensis.comp35045_c0_seq1|m.29822	196	..........K.E........
cds.Camellia_sinensis.comp33448_c0_seq2|m.21505-125	cds.Camellia_sinensis.comp33448_c0_seq2|m.21505	125	..........K.E........
cds.Camellia_sinensis.comp33730_c0_seq7|m.25290-56	cds.Camellia_sinensis.comp33730_c0_seq7|m.25290	56	..........K.E........
cds.Camellia_sinensis.comp33299_c0_seq1|m.7996-25	cds.Camellia_sinensis.comp33299_c0_seq1|m.7996	25	..........K.E........
cds.Camellia_sinensis.comp21027_c0_seq1|m.39798-126	cds.Camellia_sinensis.comp21027_c0_seq1|m.39798	126	..........K.E........
cds.Camellia_sinensis.comp29485_c0_seq1|m.3324-405	cds.Camellia_sinensis.comp29485_c0_seq1|m.3324	405	..........K.E........
cds.Camellia_sinensis.comp20504_c0_seq1|m.22343-452	cds.Camellia_sinensis.comp20504_c0_seq1|m.22343	452	..........K.E........
cds.Camellia_sinensis.comp20882_c0_seq1|m.11112-154	cds.Camellia_sinensis.comp20882_c0_seq1|m.11112	154	..........K.E........
cds.Camellia_sinensis.comp33983_c0_seq2|m.40866-179	cds.Camellia_sinensis.comp33983_c0_seq2|m.40866	179	..........K.E........
cds.Camellia_sinensis.comp27744_c0_seq1|m.47324-14	cds.Camellia_sinensis.comp27744_c0_seq1|m.47324	14	..........K.E........
cds.Camellia_sinensis.comp29421_c0_seq1|m.26499-296	cds.Camellia_sinensis.comp29421_c0_seq1|m.26499	296	..........K.E........
cds.Camellia_sinensis.comp35365_c0_seq1|m.39330-184	cds.Camellia_sinensis.comp35365_c0_seq1|m.39330	184	..........K.E........
cds.Camellia_sinensis.comp29098_c0_seq1|m.46314-86	cds.Camellia_sinensis.comp29098_c0_seq1|m.46314	86	..........K.E........
cds.Camellia_sinensis.comp12443_c0_seq1|m.27897-385	cds.Camellia_sinensis.comp12443_c0_seq1|m.27897	385	..........K.E........
cds.Camellia_sinensis.comp33410_c0_seq3|m.12744-207	cds.Camellia_sinensis.comp33410_c0_seq3|m.12744	207	..........K.E........
cds.Camellia_sinensis.comp32203_c0_seq1|m.3830-632	cds.Camellia_sinensis.comp32203_c0_seq1|m.3830	632	..........K.E........
cds.Camellia_sinensis.comp11738_c0_seq1|m.37320-62	cds.Camellia_sinensis.comp11738_c0_seq1|m.37320	62	..........K.E........
cds.Camellia_sinensis.comp11416_c0_seq1|m.21653-73	cds.Camellia_sinensis.comp11416_c0_seq1|m.21653	73	..........K.E........
cds.Camellia_sinensis.comp29145_c0_seq1|m.13882-396	cds.Camellia_sinensis.comp29145_c0_seq1|m.13882	396	..........K.E........
cds.Camellia_sinensis.comp28544_c2_seq1|m.42824-93	cds.Camellia_sinensis.comp28544_c2_seq1|m.42824	93	..........K.E........
cds.Camellia_sinensis.comp15864_c0_seq1|m.58049-39	cds.Camellia_sinensis.comp15864_c0_seq1|m.58049	39	..........K.E........
cds.Camellia_sinensis.comp24077_c0_seq1|m.23151-127	cds.Camellia_sinensis.comp24077_c0_seq1|m.23151	127	..........K.E........
cds.Camellia_sinensis.comp32625_c0_seq1|m.1156-341	cds.Camellia_sinensis.comp32625_c0_seq1|m.1156	341	..........K.E........
cds.Camellia_sinensis.comp30075_c0_seq1|m.24809-391	cds.Camellia_sinensis.comp30075_c0_seq1|m.24809	391	..........K.E........
cds.Camellia_sinensis.comp35459_c0_seq1|m.25644-190	cds.Camellia_sinensis.comp35459_c0_seq1|m.25644	190	..........K.E........
cds.Camellia_sinensis.comp32920_c0_seq3|m.41273-93	cds.Camellia_sinensis.comp32920_c0_seq3|m.41273	93	..........K.E........
cds.Camellia_sinensis.comp35803_c0_seq1|m.54656-41	cds.Camellia_sinensis.comp35803_c0_seq1|m.54656	41	..........K.E........
cds.Camellia_sinensis.comp33170_c0_seq11|m.16683-36	cds.Camellia_sinensis.comp33170_c0_seq11|m.16683	36	..........K.E........
cds.Camellia_sinensis.comp20895_c0_seq1|m.1803-1195	cds.Camellia_sinensis.comp20895_c0_seq1|m.1803	1195	..........K.E........
cds.Camellia_sinensis.comp29851_c0_seq1|m.42357-123	cds.Camellia_sinensis.comp29851_c0_seq1|m.42357	123	..........K.E........
cds.Camellia_sinensis.comp33672_c0_seq1|m.4477-167	cds.Camellia_sinensis.comp33672_c0_seq1|m.4477	167	..........K.E........
cds.Camellia_sinensis.comp34899_c1_seq1|m.31033-58	cds.Camellia_sinensis.comp34899_c1_seq1|m.31033	58	..........K.E........
cds.Camellia_sinensis.comp31810_c0_seq1|m.6257-182	cds.Camellia_sinensis.comp31810_c0_seq1|m.6257	182	..........K.E........
cds.Camellia_sinensis.comp28223_c0_seq1|m.29677-232	cds.Camellia_sinensis.comp28223_c0_seq1|m.29677	232	..........K.E........
cds.Camellia_sinensis.comp29888_c0_seq2|m.28666-48	cds.Camellia_sinensis.comp29888_c0_seq2|m.28666	48	..........K.E........
cds.Camellia_sinensis.comp31694_c0_seq6|m.38692-100	cds.Camellia_sinensis.comp31694_c0_seq6|m.38692	100	..........K.E........
cds.Camellia_sinensis.comp23854_c0_seq1|m.38600-201	cds.Camellia_sinensis.comp23854_c0_seq1|m.38600	201	..........K.E........
cds.Camellia_sinensis.comp16730_c0_seq1|m.27278-280	cds.Camellia_sinensis.comp16730_c0_seq1|m.27278	280	..........K.E........
cds.Camellia_sinensis.comp15287_c0_seq1|m.18815-298	cds.Camellia_sinensis.comp15287_c0_seq1|m.18815	298	..........K.E........
cds.Camellia_sinensis.comp29469_c3_seq1|m.33264-283	cds.Camellia_sinensis.comp29469_c3_seq1|m.33264	283	..........K.E........
cds.CL798Contig1|m.5776-839	cds.CL798Contig1|m.5776	839	..........K.E........
cds.Camellia_sinensis.comp27469_c0_seq1|m.34207-186	cds.Camellia_sinensis.comp27469_c0_seq1|m.34207	186	..........K.E........
cds.Camellia_sinensis.comp35021_c0_seq1|m.26701-72	cds.Camellia_sinensis.comp35021_c0_seq1|m.26701	72	..........K.E........
cds.Camellia_sinensis.comp27102_c0_seq1|m.14624-261	cds.Camellia_sinensis.comp27102_c0_seq1|m.14624	261	..........K.D........
cds.Camellia_sinensis.comp34123_c1_seq42|m.39616-100	cds.Camellia_sinensis.comp34123_c1_seq42|m.39616	100	..........K.D........
cds.Camellia_sinensis.comp30197_c0_seq1|m.31887-293	cds.Camellia_sinensis.comp30197_c0_seq1|m.31887	293	..........K.D........
cds.Camellia_sinensis.comp22081_c0_seq1|m.37321-65	cds.Camellia_sinensis.comp22081_c0_seq1|m.37321	65	..........K.D........
cds.Camellia_sinensis.comp29903_c0_seq2|m.17109-43	cds.Camellia_sinensis.comp29903_c0_seq2|m.17109	43	..........K.D........
cds.Camellia_sinensis.comp15287_c0_seq1|m.18815-39	cds.Camellia_sinensis.comp15287_c0_seq1|m.18815	39	..........K.D........
cds.Camellia_sinensis.comp104279_c0_seq1|m.44387-218	cds.Camellia_sinensis.comp104279_c0_seq1|m.44387	218	..........K.D........
cds.Camellia_sinensis.comp26692_c0_seq1|m.29062-151	cds.Camellia_sinensis.comp26692_c0_seq1|m.29062	151	..........K.D........
cds.CL2855Contig1|m.13226-202	cds.CL2855Contig1|m.13226	202	..........K.D........
cds.Camellia_sinensis.comp33901_c0_seq1|m.12359-487	cds.Camellia_sinensis.comp33901_c0_seq1|m.12359	487	..........K.D........
cds.Camellia_sinensis.comp33830_c0_seq4|m.37216-77	cds.Camellia_sinensis.comp33830_c0_seq4|m.37216	77	..........K.D........
cds.Camellia_sinensis.comp34896_c1_seq4|m.388-768	cds.Camellia_sinensis.comp34896_c1_seq4|m.388	768	..........K.D........
cds.Camellia_sinensis.comp21039_c0_seq1|m.29908-109	cds.Camellia_sinensis.comp21039_c0_seq1|m.29908	109	..........K.D........
cds.Camellia_sinensis.comp9258_c0_seq1|m.13017-561	cds.Camellia_sinensis.comp9258_c0_seq1|m.13017	561	..........K.D........
cds.Camellia_sinensis.comp23930_c0_seq1|m.9730-563	cds.Camellia_sinensis.comp23930_c0_seq1|m.9730	563	..........K.D........
cds.Camellia_sinensis.comp25607_c0_seq1|m.14266-237	cds.Camellia_sinensis.comp25607_c0_seq1|m.14266	237	..........K.D........
cds.Camellia_sinensis.comp29226_c0_seq1|m.37213-163	cds.Camellia_sinensis.comp29226_c0_seq1|m.37213	163	..........K.D........
cds.Camellia_sinensis.comp26248_c0_seq1|m.28827-283	cds.Camellia_sinensis.comp26248_c0_seq1|m.28827	283	..........K.D........
cds.Camellia_sinensis.comp28222_c0_seq1|m.16700-318	cds.Camellia_sinensis.comp28222_c0_seq1|m.16700	318	..........K.D........
cds.Camellia_sinensis.comp14985_c0_seq1|m.42840-130	cds.Camellia_sinensis.comp14985_c0_seq1|m.42840	130	..........K.D........
cds.Camellia_sinensis.comp28962_c0_seq1|m.23541-82	cds.Camellia_sinensis.comp28962_c0_seq1|m.23541	82	..........K.D........
cds.Camellia_sinensis.comp26010_c0_seq1|m.30863-333	cds.Camellia_sinensis.comp26010_c0_seq1|m.30863	333	..........K.D........
cds.Camellia_sinensis.comp14464_c0_seq1|m.54354-97	cds.Camellia_sinensis.comp14464_c0_seq1|m.54354	97	..........K.D........
cds.Camellia_sinensis.comp33248_c0_seq1|m.4358-971	cds.Camellia_sinensis.comp33248_c0_seq1|m.4358	971	..........K.D........
cds.Camellia_sinensis.comp31210_c0_seq1|m.18091-388	cds.Camellia_sinensis.comp31210_c0_seq1|m.18091	388	..........K.D........
cds.Camellia_sinensis.comp14186_c0_seq1|m.45313-58	cds.Camellia_sinensis.comp14186_c0_seq1|m.45313	58	..........K.D........
cds.Camellia_sinensis.comp9194_c0_seq1|m.49654-49	cds.Camellia_sinensis.comp9194_c0_seq1|m.49654	49	..........K.D........
cds.Camellia_sinensis.comp28425_c0_seq1|m.10099-56	cds.Camellia_sinensis.comp28425_c0_seq1|m.10099	56	..........K.D........
cds.Camellia_sinensis.comp35593_c0_seq1|m.42827-77	cds.Camellia_sinensis.comp35593_c0_seq1|m.42827	77	..........K.D........
cds.Camellia_sinensis.comp32645_c0_seq1|m.1618-142	cds.Camellia_sinensis.comp32645_c0_seq1|m.1618	142	..........K.D........
cds.Camellia_sinensis.comp28481_c0_seq2|m.48310-194	cds.Camellia_sinensis.comp28481_c0_seq2|m.48310	194	..........K.D........
cds.Camellia_sinensis.comp33506_c1_seq1|m.16384-308	cds.Camellia_sinensis.comp33506_c1_seq1|m.16384	308	..........K.D........
cds.Camellia_sinensis.comp31694_c0_seq6|m.38692-92	cds.Camellia_sinensis.comp31694_c0_seq6|m.38692	92	..........K.D........
cds.Camellia_sinensis.comp23640_c0_seq1|m.22313-232	cds.Camellia_sinensis.comp23640_c0_seq1|m.22313	232	..........K.D........
cds.Camellia_sinensis.comp29238_c0_seq1|m.38345-143	cds.Camellia_sinensis.comp29238_c0_seq1|m.38345	143	..........K.D........
cds.Camellia_sinensis.comp29657_c0_seq1|m.37205-11	cds.Camellia_sinensis.comp29657_c0_seq1|m.37205	11	..........K.D........
cds.Camellia_sinensis.comp24851_c0_seq1|m.28271-47	cds.Camellia_sinensis.comp24851_c0_seq1|m.28271	47	..........K.D........
cds.Camellia_sinensis.comp33605_c0_seq6|m.24251-138	cds.Camellia_sinensis.comp33605_c0_seq6|m.24251	138	..........K.D........
cds.Camellia_sinensis.comp29535_c1_seq2|m.43556-95	cds.Camellia_sinensis.comp29535_c1_seq2|m.43556	95	..........K.D........
cds.Camellia_sinensis.comp31135_c1_seq1|m.30434-105	cds.Camellia_sinensis.comp31135_c1_seq1|m.30434	105	..........K.D........
cds.Camellia_sinensis.comp20616_c0_seq1|m.32068-144	cds.Camellia_sinensis.comp20616_c0_seq1|m.32068	144	..........K.D........
cds.Camellia_sinensis.comp32625_c0_seq1|m.1156-208	cds.Camellia_sinensis.comp32625_c0_seq1|m.1156	208	..........K.D........
cds.Camellia_sinensis.comp28080_c0_seq2|m.39935-164	cds.Camellia_sinensis.comp28080_c0_seq2|m.39935	164	..........K.D........
cds.Camellia_sinensis.comp35459_c0_seq1|m.25644-113	cds.Camellia_sinensis.comp35459_c0_seq1|m.25644	113	..........K.D........
cds.Camellia_sinensis.comp32347_c1_seq1|m.26020-246	cds.Camellia_sinensis.comp32347_c1_seq1|m.26020	246	..........K.D........
cds.Camellia_sinensis.comp33579_c1_seq1|m.50294-81	cds.Camellia_sinensis.comp33579_c1_seq1|m.50294	81	..........K.D........
cds.Camellia_sinensis.comp18855_c0_seq1|m.21765-357	cds.Camellia_sinensis.comp18855_c0_seq1|m.21765	357	..........K.D........
cds.Camellia_sinensis.comp26187_c0_seq1|m.24832-222	cds.Camellia_sinensis.comp26187_c0_seq1|m.24832	222	..........K.D........
cds.Camellia_sinensis.comp30238_c0_seq1|m.38070-178	cds.Camellia_sinensis.comp30238_c0_seq1|m.38070	178	..........K.D........
cds.Camellia_sinensis.comp35884_c0_seq1|m.33763-125	cds.Camellia_sinensis.comp35884_c0_seq1|m.33763	125	..........K.D........
cds.Camellia_sinensis.comp34765_c0_seq33|m.14153-302	cds.Camellia_sinensis.comp34765_c0_seq33|m.14153	302	..........K.D........
cds.Camellia_sinensis.comp33506_c1_seq5|m.38168-113	cds.Camellia_sinensis.comp33506_c1_seq5|m.38168	113	..........K.D........
cds.Camellia_sinensis.comp33668_c0_seq2|m.14633-286	cds.Camellia_sinensis.comp33668_c0_seq2|m.14633	286	..........K.D........
cds.Camellia_sinensis.comp31205_c0_seq1|m.15992-420	cds.Camellia_sinensis.comp31205_c0_seq1|m.15992	420	..........K.D........
cds.Camellia_sinensis.comp27381_c0_seq1|m.37044-90	cds.Camellia_sinensis.comp27381_c0_seq1|m.37044	90	..........K.D........
cds.Camellia_sinensis.comp32207_c0_seq1|m.13675-534	cds.Camellia_sinensis.comp32207_c0_seq1|m.13675	534	..........K.D........
cds.Camellia_sinensis.comp34253_c1_seq2|m.45510-93	cds.Camellia_sinensis.comp34253_c1_seq2|m.45510	93	..........K......K...
cds.Camellia_sinensis.comp21039_c0_seq1|m.29908-167	cds.Camellia_sinensis.comp21039_c0_seq1|m.29908	167	..........K......K...
cds.Camellia_sinensis.comp24266_c0_seq1|m.41470-115	cds.Camellia_sinensis.comp24266_c0_seq1|m.41470	115	..........K......K...
cds.Camellia_sinensis.comp33777_c0_seq2|m.11553-50	cds.Camellia_sinensis.comp33777_c0_seq2|m.11553	50	..........K......K...
cds.Camellia_sinensis.comp32585_c0_seq1|m.4306-340	cds.Camellia_sinensis.comp32585_c0_seq1|m.4306	340	..........K......K...
cds.Camellia_sinensis.comp28725_c0_seq1|m.5132-339	cds.Camellia_sinensis.comp28725_c0_seq1|m.5132	339	..........K......K...
cds.Camellia_sinensis.comp32625_c0_seq1|m.1156-21	cds.Camellia_sinensis.comp32625_c0_seq1|m.1156	21	..........K......K...
cds.Camellia_sinensis.comp30689_c0_seq2|m.30087-288	cds.Camellia_sinensis.comp30689_c0_seq2|m.30087	288	..........K......K...
cds.Camellia_sinensis.comp27976_c0_seq4|m.17832-298	cds.Camellia_sinensis.comp27976_c0_seq4|m.17832	298	..........K......K...
cds.Camellia_sinensis.comp33605_c0_seq6|m.24251-223	cds.Camellia_sinensis.comp33605_c0_seq6|m.24251	223	..........K......K...
cds.Camellia_sinensis.comp34971_c0_seq1|m.24340-361	cds.Camellia_sinensis.comp34971_c0_seq1|m.24340	361	..........K......K...
cds.Camellia_sinensis.comp35416_c0_seq1|m.4189-614	cds.Camellia_sinensis.comp35416_c0_seq1|m.4189	614	..........K......K...
cds.Camellia_sinensis.comp34991_c0_seq1|m.15071-450	cds.Camellia_sinensis.comp34991_c0_seq1|m.15071	450	..........K......K...
cds.Camellia_sinensis.comp32443_c0_seq1|m.34125-243	cds.Camellia_sinensis.comp32443_c0_seq1|m.34125	243	..........K......K...
cds.Camellia_sinensis.comp33777_c0_seq2|m.11553-355	cds.Camellia_sinensis.comp33777_c0_seq2|m.11553	355	..........K......K...
cds.Camellia_sinensis.comp35153_c0_seq1|m.36410-95	cds.Camellia_sinensis.comp35153_c0_seq1|m.36410	95	..........K......K...
cds.Camellia_sinensis.comp15355_c0_seq1|m.41637-87	cds.Camellia_sinensis.comp15355_c0_seq1|m.41637	87	..........K......K...
cds.Camellia_sinensis.comp34800_c0_seq2|m.7155-104	cds.Camellia_sinensis.comp34800_c0_seq2|m.7155	104	..........K......K...
cds.Camellia_sinensis.comp21045_c0_seq1|m.37610-234	cds.Camellia_sinensis.comp21045_c0_seq1|m.37610	234	..........K......K...
cds.Camellia_sinensis.comp34237_c2_seq1|m.4193-670	cds.Camellia_sinensis.comp34237_c2_seq1|m.4193	670	..........K......K...
cds.CL102Contig1|m.19364-373	cds.CL102Contig1|m.19364	373	..........K......K...
cds.Camellia_sinensis.comp33017_c1_seq64|m.1059-130	cds.Camellia_sinensis.comp33017_c1_seq64|m.1059	130	..........K......K...
cds.Camellia_sinensis.comp31289_c0_seq1|m.5138-232	cds.Camellia_sinensis.comp31289_c0_seq1|m.5138	232	..........K......K...
cds.Camellia_sinensis.comp32643_c0_seq3|m.7403-452	cds.Camellia_sinensis.comp32643_c0_seq3|m.7403	452	..........K......K...
cds.Camellia_sinensis.comp33605_c0_seq6|m.24251-49	cds.Camellia_sinensis.comp33605_c0_seq6|m.24251	49	..........K......K...
cds.Camellia_sinensis.comp27164_c0_seq1|m.29784-82	cds.Camellia_sinensis.comp27164_c0_seq1|m.29784	82	..........K......K...
cds.Camellia_sinensis.comp27870_c0_seq1|m.37067-152	cds.Camellia_sinensis.comp27870_c0_seq1|m.37067	152	..........K......K...
cds.Camellia_sinensis.comp20474_c0_seq1|m.33064-147	cds.Camellia_sinensis.comp20474_c0_seq1|m.33064	147	..........K......K...
cds.Camellia_sinensis.comp31276_c0_seq2|m.31885-101	cds.Camellia_sinensis.comp31276_c0_seq2|m.31885	101	..........K......K...
cds.CL546Contig2|m.7929-709	cds.CL546Contig2|m.7929	709	..........K......K...
cds.Camellia_sinensis.comp28962_c0_seq1|m.23541-60	cds.Camellia_sinensis.comp28962_c0_seq1|m.23541	60	..........K......K...
cds.Camellia_sinensis.comp28297_c0_seq2|m.34773-226	cds.Camellia_sinensis.comp28297_c0_seq2|m.34773	226	..........K......K...
cds.Camellia_sinensis.comp12032_c0_seq1|m.38308-15	cds.Camellia_sinensis.comp12032_c0_seq1|m.38308	15	..........K......K...
cds.Camellia_sinensis.comp20717_c0_seq1|m.12353-506	cds.Camellia_sinensis.comp20717_c0_seq1|m.12353	506	..........K......K...
cds.Camellia_sinensis.comp30375_c0_seq1|m.15500-133	cds.Camellia_sinensis.comp30375_c0_seq1|m.15500	133	..........K......K...
cds.Camellia_sinensis.comp28845_c0_seq1|m.28073-189	cds.Camellia_sinensis.comp28845_c0_seq1|m.28073	189	..........K......K...
cds.Camellia_sinensis.comp34299_c3_seq2|m.31009-40	cds.Camellia_sinensis.comp34299_c3_seq2|m.31009	40	..........K......K...
cds.Camellia_sinensis.comp25522_c0_seq1|m.12388-233	cds.Camellia_sinensis.comp25522_c0_seq1|m.12388	233	..........K......K...
cds.Camellia_sinensis.comp27178_c0_seq1|m.9522-230	cds.Camellia_sinensis.comp27178_c0_seq1|m.9522	230	..........K......K...
cds.Camellia_sinensis.comp25680_c0_seq1|m.17593-191	cds.Camellia_sinensis.comp25680_c0_seq1|m.17593	191	..........K......K...
cds.Camellia_sinensis.comp34800_c0_seq2|m.7155-92	cds.Camellia_sinensis.comp34800_c0_seq2|m.7155	92	..........K......K...
cds.Camellia_sinensis.comp28417_c0_seq1|m.22464-115	cds.Camellia_sinensis.comp28417_c0_seq1|m.22464	115	..........K....K.....
cds.Camellia_sinensis.comp29613_c0_seq2|m.38428-138	cds.Camellia_sinensis.comp29613_c0_seq2|m.38428	138	..........K....K.....
cds.Camellia_sinensis.comp30878_c1_seq1|m.10648-57	cds.Camellia_sinensis.comp30878_c1_seq1|m.10648	57	..........K....K.....
cds.Camellia_sinensis.comp33473_c0_seq3|m.41971-58	cds.Camellia_sinensis.comp33473_c0_seq3|m.41971	58	..........K....K.....
cds.Camellia_sinensis.comp13328_c0_seq1|m.30564-208	cds.Camellia_sinensis.comp13328_c0_seq1|m.30564	208	..........K....K.....
cds.Camellia_sinensis.comp33605_c0_seq11|m.35919-81	cds.Camellia_sinensis.comp33605_c0_seq11|m.35919	81	..........K....K.....
cds.Camellia_sinensis.comp12443_c0_seq1|m.27897-376	cds.Camellia_sinensis.comp12443_c0_seq1|m.27897	376	..........K....K.....
cds.Camellia_sinensis.comp30878_c1_seq3|m.45083-27	cds.Camellia_sinensis.comp30878_c1_seq3|m.45083	27	..........K....K.....
cds.Camellia_sinensis.comp35063_c0_seq1|m.37893-35	cds.Camellia_sinensis.comp35063_c0_seq1|m.37893	35	..........K....K.....
cds.Camellia_sinensis.comp21034_c0_seq1|m.49400-16	cds.Camellia_sinensis.comp21034_c0_seq1|m.49400	16	..........K....K.....
cds.Camellia_sinensis.comp29256_c0_seq1|m.4724-931	cds.Camellia_sinensis.comp29256_c0_seq1|m.4724	931	..........K....K.....
cds.Camellia_sinensis.comp18157_c0_seq1|m.44976-17	cds.Camellia_sinensis.comp18157_c0_seq1|m.44976	17	..........K....K.....
cds.Camellia_sinensis.comp34488_c1_seq1|m.29564-313	cds.Camellia_sinensis.comp34488_c1_seq1|m.29564	313	..........K....K.....
cds.Camellia_sinensis.comp32846_c0_seq1|m.32656-276	cds.Camellia_sinensis.comp32846_c0_seq1|m.32656	276	..........K....K.....
cds.Camellia_sinensis.comp30454_c1_seq1|m.18257-149	cds.Camellia_sinensis.comp30454_c1_seq1|m.18257	149	..........K....K.....
cds.Camellia_sinensis.comp11591_c0_seq1|m.53844-45	cds.Camellia_sinensis.comp11591_c0_seq1|m.53844	45	..........K....K.....
cds.Camellia_sinensis.comp26584_c0_seq2|m.37309-137	cds.Camellia_sinensis.comp26584_c0_seq2|m.37309	137	..........K....K.....
cds.Camellia_sinensis.comp33890_c0_seq1|m.19393-309	cds.Camellia_sinensis.comp33890_c0_seq1|m.19393	309	..........K....K.....
cds.Camellia_sinensis.comp26630_c0_seq1|m.40606-54	cds.Camellia_sinensis.comp26630_c0_seq1|m.40606	54	..........K....K.....
cds.Camellia_sinensis.comp31058_c0_seq1|m.3937-509	cds.Camellia_sinensis.comp31058_c0_seq1|m.3937	509	..........K....K.....
cds.Camellia_sinensis.comp35173_c0_seq1|m.9433-614	cds.Camellia_sinensis.comp35173_c0_seq1|m.9433	614	..........K....K.....
cds.Camellia_sinensis.comp33788_c0_seq3|m.6645-310	cds.Camellia_sinensis.comp33788_c0_seq3|m.6645	310	..........K....K.....
cds.Camellia_sinensis.comp8370_c0_seq1|m.39819-100	cds.Camellia_sinensis.comp8370_c0_seq1|m.39819	100	..........K....K.....
cds.Camellia_sinensis.comp28980_c0_seq4|m.400-545	cds.Camellia_sinensis.comp28980_c0_seq4|m.400	545	..........K....K.....
cds.Camellia_sinensis.comp26692_c0_seq1|m.29062-140	cds.Camellia_sinensis.comp26692_c0_seq1|m.29062	140	..........K....K.....
cds.Camellia_sinensis.comp32214_c0_seq3|m.43656-20	cds.Camellia_sinensis.comp32214_c0_seq3|m.43656	20	..........K....K.....
cds.Camellia_sinensis.comp12137_c0_seq1|m.17932-237	cds.Camellia_sinensis.comp12137_c0_seq1|m.17932	237	..........K....K.....
cds.Camellia_sinensis.comp29535_c0_seq1|m.38228-203	cds.Camellia_sinensis.comp29535_c0_seq1|m.38228	203	..........K....K.....
cds.Camellia_sinensis.comp32262_c0_seq1|m.19868-115	cds.Camellia_sinensis.comp32262_c0_seq1|m.19868	115	..........K....K.....
cds.CL3363Contig1|m.19967-279	cds.CL3363Contig1|m.19967	279	..........K....K.....
cds.Camellia_sinensis.comp34308_c0_seq1|m.15055-496	cds.Camellia_sinensis.comp34308_c0_seq1|m.15055	496	..........K....K.....
cds.Camellia_sinensis.comp35173_c0_seq1|m.9433-609	cds.Camellia_sinensis.comp35173_c0_seq1|m.9433	609	..........K....K.....
cds.Camellia_sinensis.comp20768_c0_seq1|m.35796-289	cds.Camellia_sinensis.comp20768_c0_seq1|m.35796	289	..........K....K.....
