# Supplementary material for: Comprehensive proteome analyses of lysine acetylation in tea leaves by sensing nitrogen nutrition
Source: BMC Genomics. 2018 Nov 26;19:840. doi: 10.1186/s12864-018-5250-4 (PMC6258439; doi:10.1186/s12864-018-5250-4)
Supplement: Supplementary file 9 — Table S7. Functional characterization and cellular localization of lysine acetylated proteins. (XLSX 12 kb) [file 12864_2018_5250_MOESM9_ESM.xlsx]

## Sheet: GO terms
GO Terms Level 1	GO Terms Level 2	3dNvs0N	3dNvs3hN	3hNvs0N	Identified
Cellular Component	membrane-enclosed lumen-	0	0	0	1
	organelle	31	40	26	133
	macromolecular complex	32	43	30	148
	membrane	16	16	21	95
	supramolecular complex	0	0	2	2
	cell	49	62	46	239
Molecular Function	electron carrier activity	2	3	4	12
	catalytic activity	78	79	79	578
	binding	81	90	78	519
	nucleic acid binding transcription factor activity	0	0	0	1
	antioxidant activity	2	3	1	16
	nutrient reservoir activity	0	1	1	4
	molecular function regulator	1	4	4	12
	signal transducer activity	0	0	0	1
	structural molecule activity	8	16	12	70
	transcription factor activity, protein binding	1	0	0	4
	transporter activity	9	6	8	40
Biological Process	developmental process	0	1	1	1
	metabolic process	80	90	82	585
	single-organism process	46	49	53	352
	locomotion	0	0	0	1
	localization	9	5	9	72
	response to stimulus	7	6	5	36
	signaling	0	0	0	7
	multicellular organismal process	0	1	1	1
	cellular process	64	74	68	429
	biological regulation	14	11	10	53
	cellular component organization or biogenesis	5	6	4	19

## Sheet: Subcellular Location
Subcellular Location	3dNvs0N	3dNvs3hN	3hNvs0N	Identified
endoplasmic reticulum	3	4	2	12
Golgi apparatus	0	0	0	3
peroxisome	0	1	1	6
vacuolar membrane	2	3	2	15
cyto_nucl	1	1	0	3
cytoplasm	59	50	48	374
mito_plas	0	0	0	1
extracellular	3	10	9	26
chlo_mito	0	0	0	2
plasma membrane	6	5	7	38
chloroplast	69	75	66	498
cytoskeleton	3	3	3	21
nucleus	47	58	39	218
nucl_plas	0	0	1	3
mitochondria	7	11	15	66
