# Supplementary material for: Comprehensive proteome analyses of lysine acetylation in tea leaves by sensing nitrogen nutrition
Source: BMC Genomics. 2018 Nov 26;19:840. doi: 10.1186/s12864-018-5250-4 (PMC6258439; doi:10.1186/s12864-018-5250-4)
Supplement: Supplementary file 10 — Table S8. Enrichment analysis of lysine-acetylated proteins. (XLSX 25 kb) [file 12864_2018_5250_MOESM10_ESM.xlsx]

## Sheet: 3hNvs0n-GO
GO Terms Level 1	GO Terms Description	GO Terms Level	GO Terms ID	Mapping	Background	All Mapping	All Background	Fold Enrichment	Fisher' exact test P value	-log10(p value)
Cellular Component	photosynthetic membrane	8	GO:0034357	8	15	53	281	2.83	0.00215048	2.67
	thylakoid	6	GO:0009579	8	15	53	281	2.83	0.00215048	2.67
	thylakoid part	7	GO:0044436	8	15	53	281	2.83	0.00215048	2.67
	photosystem	9	GO:0009521	7	13	53	281	2.85	0.00400239	2.4
	photosystem II	10	GO:0009523	4	7	53	281	3.03	0.0255533	1.59
	membrane protein complex	4	GO:0098796	11	33	53	281	1.77	0.0261538	1.58
	supramolecular complex	2	GO:0099080	2	2	53	281	5.3	0.035028	1.46
	polymeric cytoskeletal fiber	10	GO:0099513	2	2	53	281	5.3	0.035028	1.46
Molecular Function	enzyme inhibitor activity	4	GO:0004857	4	5	131	911	5.56	0.00182465	2.74
	peptidase regulator activity	4	GO:0061134	3	3	131	911	6.95	0.00291528	2.54
	cysteine-type endopeptidase inhibitor activity	7	GO:0004869	3	3	131	911	6.95	0.00291528	2.54
	peptidase inhibitor activity	5	GO:0030414	3	3	131	911	6.95	0.00291528	2.54
	endopeptidase regulator activity	5	GO:0061135	3	3	131	911	6.95	0.00291528	2.54
	endopeptidase inhibitor activity	6	GO:0004866	3	3	131	911	6.95	0.00291528	2.54
	copper ion binding	7	GO:0005507	2	2	131	911	6.95	0.0205426	1.69
	sucrose synthase activity	8	GO:0016157	2	2	131	911	6.95	0.0205426	1.69
Biological Process	photosynthesis	4	GO:0015979	8	16	108	730	3.38	0.000824938	3.08
	positive regulation of cellular protein metabolic process	8	GO:0032270	2	2	108	730	6.76	0.0217149	1.66
	positive regulation of protein complex disassembly	7	GO:0043243	2	2	108	730	6.76	0.0217149	1.66
	regulation of translational termination	9	GO:0006449	2	2	108	730	6.76	0.0217149	1.66
	positive regulation of biosynthetic process	6	GO:0009891	2	2	108	730	6.76	0.0217149	1.66
	positive regulation of cellular component organization	6	GO:0051130	2	2	108	730	6.76	0.0217149	1.66
	positive regulation of metabolic process	5	GO:0009893	2	2	108	730	6.76	0.0217149	1.66
	positive regulation of nitrogen compound metabolic process	6	GO:0051173	2	2	108	730	6.76	0.0217149	1.66
	positive regulation of translation	9	GO:0045727	2	2	108	730	6.76	0.0217149	1.66
	positive regulation of translational termination	10	GO:0045905	2	2	108	730	6.76	0.0217149	1.66
	positive regulation of macromolecule biosynthetic process	7	GO:0010557	2	2	108	730	6.76	0.0217149	1.66
	positive regulation of macromolecule metabolic process	6	GO:0010604	2	2	108	730	6.76	0.0217149	1.66
	regulation of protein complex disassembly	6	GO:0043244	2	2	108	730	6.76	0.0217149	1.66
	translational frameshifting	10	GO:0006452	2	2	108	730	6.76	0.0217149	1.66

## Sheet: 3hNvs0N-KEGG
KEGG pathway	Mapping	Background	All Mapping	All Background	Fold enrichment	Fisher's exact test p value	-log10(p value)
ath00195 Photosynthesis - Arabidopsis thaliana (thale cress)	10	22	87	513	2.68	0.0013407	2.87

## Sheet: 3hNvs0N-protein
Domain Description	Mapping	Background	All Mapping	All Backgroud	Fold enrichment	Fisher's exact test p value	-log10(P value)
Cystatin domain	3	3	155	1048	6.76	0.00318203	2.5
Saposin B type, region 2	2	2	155	1048	6.76	0.0217543	1.66
Translation elongation factor, IF5A C-terminal	2	2	155	1048	6.76	0.0217543	1.66
Saposin-like	2	2	155	1048	6.76	0.0217543	1.66
Sucrose synthase	2	2	155	1048	6.76	0.0217543	1.66
Saposin-like type B, region 1	2	2	155	1048	6.76	0.0217543	1.66
Nucleic acid-binding, OB-fold	5	12	155	1048	2.82	0.0218991	1.66
Ribosomal protein L2 domain 2	4	9	155	1048	3.01	0.0317345	1.5
NAD-dependent epimerase/dehydratase	5	14	155	1048	2.41	0.0431893	1.36
Glyceraldehyde 3-phosphate dehydrogenase, NAD(P) binding domain	3	6	155	1048	3.38	0.0451264	1.35
Mitochondrial carrier domain	3	6	155	1048	3.38	0.0451264	1.35
Translation protein SH3-like domain	4	10	155	1048	2.7	0.0469244	1.33

## Sheet: 3dNvs0N-GO
GO Terms Level 1	GO Terms Description	GO Terms Level	GO Terms ID	Mapping	Background	All Mapping	All Background	Fold Enrichment	Fisher' exact test P value	-log10(p value)
Cellular Component	chromosomal part	9	GO:0044427	14	17	55	281	4.21	1.17674e-08	7.93
	chromosome	8	GO:0005694	14	17	55	281	4.21	1.17674e-08	7.93
	DNA packaging complex	3	GO:0044815	13	16	55	281	4.15	6.13648e-08	7.21
	nucleosome	11	GO:0000786	13	16	55	281	4.15	6.13648e-08	7.21
	chromatin	10	GO:0000785	13	16	55	281	4.15	6.13648e-08	7.21
	protein-DNA complex	3	GO:0032993	13	16	55	281	4.15	6.13648e-08	7.21
	nucleus	8	GO:0005634	12	26	55	281	2.36	0.00109659	2.96
	organelle part	3	GO:0044422	20	58	55	281	1.76	0.00186974	2.73
Molecular Function	DNA binding	5	GO:0003677	19	34	133	911	3.83	1.09431e-08	7.96
	protein heterodimerization activity	5	GO:0046982	12	16	133	911	5.14	6.47346e-08	7.19
	protein dimerization activity	4	GO:0046983	12	22	133	911	3.74	1.03693e-05	4.98
	nucleic acid binding	4	GO:0003676	27	110	133	911	1.68	0.0021959	2.66
	carbon-nitrogen lyase activity	4	GO:0016840	2	2	133	911	6.85	0.0211771	1.67
	ion transmembrane transporter activity	5	GO:0015075	6	18	133	911	2.28	0.035718	1.45
	transmembrane transporter activity	3	GO:0022857	8	29	133	911	1.89	0.0483318	1.32
Biological Process	regulation of cellular metabolic process	5	GO:0031323	7	14	104	730	3.51	0.00143239	2.84
	regulation of cellular biosynthetic process	6	GO:0031326	6	13	104	730	3.24	0.00535876	2.27
	regulation of cellular macromolecule biosynthetic process	7	GO:2000112	6	13	104	730	3.24	0.00535876	2.27
	regulation of biosynthetic process	5	GO:0009889	6	13	104	730	3.24	0.00535876	2.27
	regulation of nitrogen compound metabolic process	5	GO:0051171	6	13	104	730	3.24	0.00535876	2.27
	regulation of macromolecule biosynthetic process	6	GO:0010556	6	13	104	730	3.24	0.00535876	2.27
	regulation of metabolic process	4	GO:0019222	7	17	104	730	2.89	0.00560083	2.25
	regulation of primary metabolic process	5	GO:0080090	6	14	104	730	3.01	0.00830353	2.08
	nucleosome assembly	9	GO:0006334	3	4	104	730	5.26	0.0101056	2
	chromatin assembly	8	GO:0031497	3	4	104	730	5.26	0.0101056	2
	DNA conformation change	6	GO:0071103	3	4	104	730	5.26	0.0101056	2
	protein-DNA complex subunit organization	5	GO:0071824	3	4	104	730	5.26	0.0101056	2
	chromatin assembly or disassembly	7	GO:0006333	3	4	104	730	5.26	0.0101056	2
	protein-DNA complex assembly	7	GO:0065004	3	4	104	730	5.26	0.0101056	2

## Sheet: 3dNvs0N-KEGG
KEGG pathway	Mapping	Background	All Mapping	All Background	Fold enrichment	Fisher's exact test p value	-log10(p value)
ath00360 Phenylalanine metabolism - Arabidopsis thaliana (thale cress)	3	4	80	513	4.81	0.0130278	1.89
ath00591 Linoleic acid metabolism - Arabidopsis thaliana (thale cress)	2	2	80	513	6.41	0.0240619	1.62
ath00950 Isoquinoline alkaloid biosynthesis - Arabidopsis thaliana (thale cress)	2	2	80	513	6.41	0.0240619	1.62
ath00960 Tropane, piperidine and pyridine alkaloid biosynthesis - Arabidopsis thaliana (thale cress)	2	2	80	513	6.41	0.0240619	1.62
ath00940 Phenylpropanoid biosynthesis - Arabidopsis thaliana (thale cress)	3	5	80	513	3.85	0.0289074	1.54
ath00190 Oxidative phosphorylation - Arabidopsis thaliana (thale cress)	9	30	80	513	1.92	0.0304535	1.52

## Sheet: 3dNvs0N-protein
Domain Description	Mapping	Background	All Mapping	All Backgroud	Fold enrichment	Fisher's exact test p value	-log10(P value)
Histone-fold	12	16	154	1048	5.1	7.37053e-08	7.13
Histone H2A/H2B/H3	10	12	154	1048	5.67	1.83305e-07	6.74
Histone H2A, C-terminal domain	6	8	154	1048	5.1	0.000199938	3.7
Heat shock protein 70kD, C-terminal domain	4	7	154	1048	3.89	0.0109611	1.96
Heat shock protein 70kD, peptide-binding domain	4	8	154	1048	3.4	0.0194387	1.71
Sieve element occlusion, N-terminal	2	2	154	1048	6.81	0.0214736	1.67
Lipoxygenase, domain 3	2	2	154	1048	6.81	0.0214736	1.67
Translation elongation factor, IF5A C-terminal	2	2	154	1048	6.81	0.0214736	1.67
Glyceraldehyde 3-phosphate dehydrogenase, catalytic domain	3	5	154	1048	4.08	0.0248297	1.61
NAD-dependent epimerase/dehydratase	5	14	154	1048	2.43	0.0421267	1.38
Glyceraldehyde 3-phosphate dehydrogenase, NAD(P) binding domain	3	6	154	1048	3.4	0.0443582	1.35
Mitochondrial carrier domain	3	6	154	1048	3.4	0.0443582	1.35

## Sheet: 3dNvs3hN-G0
GO Terms Level 1	GO Terms Description	GO Terms Level	GO Terms ID	Mapping	Background	All Mapping	All Background	Fold Enrichment	Fisher' exact test P value	-log10(p value)
Cellular Component	chromosomal part	9	GO:0044427	15	17	66	281	3.76	8.72901e-09	8.06
	chromosome	8	GO:0005694	15	17	66	281	3.76	8.72901e-09	8.06
	DNA packaging complex	3	GO:0044815	14	16	66	281	3.73	3.93531e-08	7.41
	nucleosome	11	GO:0000786	14	16	66	281	3.73	3.93531e-08	7.41
	chromatin	10	GO:0000785	14	16	66	281	3.73	3.93531e-08	7.41
	protein-DNA complex	3	GO:0032993	14	16	66	281	3.73	3.93531e-08	7.41
	non-membrane-bounded organelle	3	GO:0043228	31	82	66	281	1.61	0.000343811	3.46
	intracellular non-membrane-bounded organelle	7	GO:0043232	31	82	66	281	1.61	0.000343811	3.46
Molecular Function	protein heterodimerization activity	5	GO:0046982	12	16	149	911	4.59	2.48194e-07	6.61
	DNA binding	5	GO:0003677	18	34	149	911	3.24	5.66987e-07	6.25
	protein dimerization activity	4	GO:0046983	12	22	149	911	3.33	3.55161e-05	4.45
	nucleic acid binding	4	GO:0003676	30	110	149	911	1.67	0.00133601	2.87
	enzyme inhibitor activity	4	GO:0004857	4	5	149	911	4.89	0.00301611	2.52
	peptidase regulator activity	4	GO:0061134	3	3	149	911	6.11	0.00430172	2.37
	cysteine-type endopeptidase inhibitor activity	7	GO:0004869	3	3	149	911	6.11	0.00430172	2.37
	peptidase inhibitor activity	5	GO:0030414	3	3	149	911	6.11	0.00430172	2.37
Biological Process	photosynthesis	4	GO:0015979	8	16	112	730	3.26	0.0010657	2.97
	regulation of cellular metabolic process	5	GO:0031323	6	14	112	730	2.79	0.0120319	1.92
	nucleosome assembly	9	GO:0006334	3	4	112	730	4.89	0.0125316	1.9
	chromatin assembly	8	GO:0031497	3	4	112	730	4.89	0.0125316	1.9
	DNA conformation change	6	GO:0071103	3	4	112	730	4.89	0.0125316	1.9
	protein-DNA complex subunit organization	5	GO:0071824	3	4	112	730	4.89	0.0125316	1.9
	chromatin assembly or disassembly	7	GO:0006333	3	4	112	730	4.89	0.0125316	1.9
	protein-DNA complex assembly	7	GO:0065004	3	4	112	730	4.89	0.0125316	1.9
	nucleosome organization	7	GO:0034728	3	4	112	730	4.89	0.0125316	1.9
	DNA packaging	7	GO:0006323	3	4	112	730	4.89	0.0125316	1.9
	macromolecular complex subunit organization	4	GO:0043933	4	8	112	730	3.26	0.0224008	1.65
	organelle organization	4	GO:0006996	4	8	112	730	3.26	0.0224008	1.65
	positive regulation of cellular protein metabolic process	8	GO:0032270	2	2	112	730	6.52	0.023361	1.63
	positive regulation of protein complex disassembly	7	GO:0043243	2	2	112	730	6.52	0.023361	1.63

## Sheet: 3dNvs3hN-KEGG
KEGG pathway	Mapping	Background	All Mapping	All Background	Fold enrichment	Fisher's exact test p value	-log10(p value)
ath00195 Photosynthesis - Arabidopsis thaliana (thale cress)	11	22	91	513	2.82	0.000401596	3.4
ath00941 Flavonoid biosynthesis - Arabidopsis thaliana (thale cress)	3	5	91	513	3.38	0.041213	1.38
ath00196 Photosynthesis - antenna proteins - Arabidopsis thaliana (thale cress)	3	5	91	513	3.38	0.041213	1.38

## Sheet: 3dNvs3hN-protein
Domain Description	Mapping	Background	All Mapping	All Backgroud	Fold enrichment	Fisher's exact test p value	-log10(P value)
Histone H2A/H2B/H3	11	12	173	1048	5.55	1.94317e-08	7.71
Histone-fold	12	16	173	1048	4.54	2.89283e-07	6.54
Histone H2A, C-terminal domain	7	8	173	1048	5.3	2.07467e-05	4.68
Zinc finger, PHD-type	5	6	173	1048	5.05	0.000606463	3.22
Zinc finger, FYVE/PHD-type	5	7	173	1048	4.33	0.00183874	2.74
Zinc finger, PHD-finger	5	7	173	1048	4.33	0.00183874	2.74
Zinc finger, RING/FYVE/PHD-type	5	7	173	1048	4.33	0.00183874	2.74
Chlorophyll a/b binding protein domain	5	7	173	1048	4.33	0.00183874	2.74
Cystatin domain	3	3	173	1048	6.06	0.00443334	2.35
Dienelactone hydrolase	3	4	173	1048	4.54	0.0155697	1.81
Saposin B type, region 2	2	2	173	1048	6.06	0.0271186	1.57
Ribulose-1,5-bisphosphate carboxylase small subunit, N-terminal	2	2	173	1048	6.06	0.0271186	1.57
Pectin lyase fold/virulence factor	2	2	173	1048	6.06	0.0271186	1.57
Pectin lyase fold	2	2	173	1048	6.06	0.0271186	1.57
Ribulose bisphosphate carboxylase small chain, domain	2	2	173	1048	6.06	0.0271186	1.57
Translation elongation factor, IF5A C-terminal	2	2	173	1048	6.06	0.0271186	1.57
Saposin-like	2	2	173	1048	6.06	0.0271186	1.57
Pectinesterase, catalytic	2	2	173	1048	6.06	0.0271186	1.57
Saposin-like type B, region 1	2	2	173	1048	6.06	0.0271186	1.57
