# Supplementary material for: Comprehensive proteome analyses of lysine acetylation in tea leaves by sensing nitrogen nutrition
Source: BMC Genomics. 2018 Nov 26;19:840. doi: 10.1186/s12864-018-5250-4 (PMC6258439; doi:10.1186/s12864-018-5250-4)
Supplement: Supplementary file 11 — Table S9. The detailed information of proteins involved in 3hN/0 N Interaction network. (XLSX 21 kb) [file 12864_2018_5250_MOESM11_ESM.xlsx]

## Sheet: 3hN VS 0N node
#node1	node2
m.39645	m.34917
m.25763	m.34917
m.42374	m.34723
m.35346	m.34917
m.52503	m.35346
m.34917	m.41266
m.34917	m.34723
m.42374	m.34917
m.35346	m.41266
m.25763	m.35346
m.25763	m.34723
m.25470	m.28314
m.25763	m.52503
m.42374	m.35346
m.35346	m.34723
m.52503	m.34723
m.42374	m.52503
m.42374	m.41266
m.34917	m.5138
m.4358	m.17318
m.42374	m.25763
m.52503	m.34917
m.18257	m.17318
m.51936	m.39887
m.25763	m.41266
m.25855	m.18225
m.25855	m.18496
m.40348	m.17318
m.39645	m.34723
m.1156	m.37943
m.25855	m.37112
m.40348	m.4358
m.24052	m.18257
m.52503	m.41266
m.38668	m.41637
m.34723	m.5138
m.38428	m.20984
m.44919	m.20984
m.40348	m.24971
m.1059	m.404
m.40382	m.39645
m.20984	m.38543
m.35346	m.39645
m.16638	m.26470
m.38428	CL1635Contig1|m.8107
m.44919	CL1635Contig1|m.8107
CL1635Contig1|m.8107	m.38543
m.35346	m.52164
m.41266	m.34723
m.35346	m.37205
m.4358	m.18257
m.18225	m.37112
m.18496	m.37112
m.26470	m.21765
m.35346	m.41225
m.40382	m.34917
m.40348	m.18257
m.39645	m.5138
m.38668	m.33282
m.1059	m.32068
m.30883	m.42581
m.44139	m.45083
m.404	m.33282
m.2418	m.11553
m.404	m.41637
m.1156	m.26020
m.2418	m.16638
m.1889	m.5138
m.40382	m.34723
m.2071	m.404
m.4358	m.24971
m.9279	m.15629
m.1059	m.2071
m.58049	m.881
m.22745	m.215
m.32068	m.36519
m.22745	m.1156
m.38543	m.26020
m.27897	m.25644
m.18225	m.26020
m.18496	m.26020
m.1156	m.404
m.2418	m.43648
m.37943	m.26020
m.14618	m.24228
m.43648	m.20984
m.1059	m.1156
m.19751	m.17318
m.42374	m.39645
m.42642	m.22394
m.1156	m.215
m.33282	m.34370
m.10099	m.58049
m.38428	m.16671
m.44919	m.16671
m.2071	m.1156
m.32068	m.38668
m.42374	m.7904
m.24971	m.17318
m.34917	m.7904
m.25763	m.39645
m.38668	m.36519
m.11553	m.24052
m.25763	m.7904
m.17936	m.58049
m.14618	m.14793
m.18514	m.7876
m.18514	m.8188
m.16638	m.11553
m.51936	m.18257
m.32068	m.33282
m.18225	m.38543
m.18496	m.38543
m.35346	m.7904
m.7542	m.23541
m.1059	m.22745
m.2071	m.215
CL677Contig1|m.26553	m.58049
m.22745	m.404
m.34773	m.32317
m.43648	m.16638
m.58049	m.42494
m.9279	m.36226
m.9279	m.24971
m.32068	m.34370
m.32317	m.31033
m.52503	m.39645
m.32068	m.18225
m.32068	m.18496
m.34723	m.7904
m.34917	CL680Contig1|m.5309
CL1635Contig1|m.8107	m.16671
m.1059	m.215
m.41266	m.7904
m.9840	m.10369
m.35346	m.5138
m.38543	m.25644
CL1635Contig1|m.8107	m.20984
m.19751	m.4358
m.52503	m.7904
m.16671	m.24052
m.40348	m.38543
m.404	m.215
m.24971	m.18257
m.36519	m.33282
m.7122	m.28867
m.19751	m.18257
m.32068	m.41637
m.39887	m.18257
m.215	m.43556
m.14581	m.28867
m.16671	m.20984
m.48898	m.44139
m.35346	m.40910
m.18225	m.25644
m.18496	m.25644
m.26020	m.25644
m.33282	m.41637
m.41225	m.37205
m.36519	m.41637
m.19751	m.40348
m.1889	m.58049
m.1889	m.42494
m.40348	m.18225
m.36519	m.34370
m.34370	m.38543
m.38668	m.34370
m.39645	m.52164
m.39819	m.33803
m.18225	m.34370
m.34370	m.25644
m.27897	m.38543
m.48898	m.49400
m.19751	m.14618
m.2071	m.22745
m.35646	m.25644
m.40348	m.26020
m.17318	m.25644
m.48898	m.45083
m.32068	m.41745
m.34917	m.52164
m.31009	m.32317
m.40348	m.25644
m.38668	m.18225
m.49400	m.45083
m.2418	m.16671
m.27897	m.35646
m.32068	m.38543
m.36519	m.35646
m.14707	m.34370
m.25763	m.5138
m.34917	m.41225
m.40348	m.27897
m.27897	m.36088
m.1059	m.34370
m.41745	m.26020
m.27897	m.26020
m.34723	m.40910
m.32068	m.25644
m.32068	m.26020
m.38543	m.17318
m.35646	m.34370
m.16671	m.38543
m.41736	m.5138
CL1635Contig1|m.8107	m.24052
m.38474	m.32317
m.42374	m.40910
m.22394	m.25644
m.52164	m.34773
m.1156	m.27886
m.45240	m.14707
m.49400	m.44139
m.2418	m.21765
m.52503	m.40910
m.22745	m.20513
m.41118	m.32317
m.27897	m.22394
m.40382	m.5138
m.19751	m.25644
m.41736	m.38428
m.24052	m.3830
m.27497	m.32656
m.27497	m.27977
m.22745	m.16638
m.27497	m.25470
m.2418	m.26020
m.34917	m.37205
m.32068	m.35646
m.22394	m.38543
m.36088	m.25644
m.38668	m.25644
m.43648	m.24052
m.34370	m.26020
m.19751	m.38543
m.404	m.34370
m.45240	m.34370
m.40348	m.10369
m.39645	m.32317
m.38668	m.26020
m.7542	m.58049
m.38474	m.34917
m.36519	m.18225
m.2418	m.38543
m.33282	m.38543
m.16671	m.26020
m.27897	m.17318
m.38668	m.40348
m.41745	m.25644
m.1889	m.2286
m.14618	m.4358
m.4358	m.16671
m.27977	m.18514
m.38668	m.38543
m.2418	m.14618
m.2418	m.18257
m.41745	m.38543
m.38474	m.39645
m.16638	m.24052
m.33282	m.18225
m.25470	m.18514
m.18514	m.32656
m.43648	m.11553
m.29734	m.19806
m.18225	m.24971
m.36519	m.38543
m.38668	m.41745
m.15252	m.8188
m.52164	m.38543
m.27897	m.34370
m.404	m.38668
m.38474	m.34723
m.39645	m.17318
m.16638	m.21765
m.37943	m.22394
m.40348	m.41745
m.32545	m.36088
m.215	m.34723
m.27897	m.18225
m.40348	m.34370
m.41745	m.18225
m.38474	m.43556
m.34793	m.4358
m.32068	m.58049
m.15252	m.25644
m.15252	m.7876
m.25470	m.3932
m.41736	m.18257
m.23541	m.18257
m.26020	m.17318
m.40348	m.33282
m.215	m.5138
m.16638	m.20984
m.19751	m.18225
m.42581	m.32317
m.20513	m.40348
m.19751	m.27897
m.33282	m.26020
m.35646	m.26020
m.25763	m.40910
m.39645	m.34773
m.36088	m.35646
m.52164	m.27886
m.32068	m.27897
m.39645	m.38543
m.40348	m.36088
m.22394	m.18225
m.42581	m.31033
m.35646	m.17318
m.881	m.14707
m.10099	m.14707
m.41745	m.24971
m.35646	|m.38543
m.32545	m.25644
m.16638	m.18257
m.36088	m.34370
m.32068	m.40348
m.41637	m.26020
m.36088	m.38543
m.2418	m.18225
m.215	m.39645
m.2071	m.34370
m.36519	m.26020
m.29062	m.17318
m.34793	m.16671
m.14618	m.34793
m.41745	m.41637
m.36088	m.17318
m.10099	m.17936
m.17936	m.881
m.38474	m.5138
m.40348	m.18496
m.38668	m.18496
m.41736	m.44919
m.36519	m.18496
m.33282	m.18496
m.27897	m.18496
m.41745	m.18496
m.19751	m.18496
m.22394	m.18496
m.2418	m.18496
m.18496	m.34370
m.18496	m.24971

## Sheet: 3hN VS 0N network
ID1	ID2	Degree	Cluster	Ratio	Protein describe
m.40348	3702.AT4G37930.1	19	Cluster 1	0.784
m.38668	3702.AT5G64040.2	13	Cluster 1	1.38	psaN; photosystem I subunit PsaN
m.38543	3702.AT1G42970.1	23	Cluster 1	0.761	GAPA; glyceraldehyde-3-phosphate dehydrogenase (NADP+) (phosphorylating) [EC:1.2.1.13]
m.33282	3702.AT3G54890.1	11	Cluster 1	1.285	LHCA1; light-harvesting complex I chlorophyll a/b binding protein 1
m.32068	3702.AT5G66570.1	16	Cluster 1	1.401	psbO; photosystem II oxygen-evolving enhancer protein 1
m.26020	3702.AT1G32060.1	19	Cluster 1	1.0015	PRK; phosphoribulokinase [EC:2.7.1.19]
m.36519	3702.AT4G05180.1	10	Cluster 1	1.26	psbQ; photosystem II oxygen-evolving enhancer protein 3
m.25644	3702.AT1G09340.1	17	Cluster 1	1.21
m.34370	3702.AT1G44575.1	18	Cluster 1	1.507	psbS; photosystem II 22kDa protein
m.41745	3702.AT4G32260.1	10	Cluster 1	1.4875	ATPF0B; F-type H+-transporting ATPase subunit b
m.39645	3702.AT3G25920.1	15	Cluster 2	0.814	RP-L15; large subunit ribosomal protein L15
m.34917	3702.AT3G25520.1	15	Cluster 2	0.819	RP-L5e; large subunit ribosomal protein L5e
m.25763	3702.AT5G58420.1	10	Cluster 2	0.822	RP-S4e; small subunit ribosomal protein S4e
m.42374	3702.AT5G61170.1	9	Cluster 2	1.222	RP-S19e; small subunit ribosomal protein S19e
m.34723	3702.AT2G37270.1	13	Cluster 2	0.814	RP-S5e; small subunit ribosomal protein S5e
m.35346	3702.AT4G16720.1	13	Cluster 2	0.79	RP-L15e; large subunit ribosomal protein L15e
m.52503	3702.AT4G27090.1	9	Cluster 2	0.788
m.41266	3702.AT3G05560.1	7	Cluster 2	0.833	RP-L22e; large subunit ribosomal protein L22e
m.7904	3702.AT1G49760.1	7	Cluster 2	1.571
m.1156	3702.ATCG00490.1	8	Cluster 3	2.008	rbcL; ribulose-bisphosphate carboxylase large chain [EC:4.1.1.39]
m.1059	3702.ATCG00680.1	7	Cluster 3	0.803	psbB; photosystem II CP47 chlorophyll apoprotein
m.404	3702.ATCG00350.1	9	Cluster 3	0.746	psaA; photosystem I P700 chlorophyll a apoprotein A1
m.2071	3702.ATCG00540.1	6	Cluster 3	1.438	petA; apocytochrome f
m.22745	3702.ATCG00500.1	7	Cluster 3	0.786	accD; acetyl-CoA carboxylase carboxyl transferase subunit beta [EC:6.4.1.2]
m.215	3702.ATCG00170.1	9	Cluster 3	0.811	rpoC; DNA-directed RNA polymerase subunit beta' [EC:2.7.7.6]
m.17318	3702.AT1G11860.1	13	Cluster 4	0.762	gcvT; aminomethyltransferase [EC:2.1.2.10]
m.27897	3702.AT3G63140.1	13	Cluster 4	1.311
m.35646	3702.AT3G55330.1	9	Cluster 4	1.254	psbP; photosystem II oxygen-evolving enhancer protein 2
m.36088	3702.AT3G61870.1	8	Cluster 4	1.252
m.24052	3702.AT1G59900.1	7	Cluster 5	1.231	PDHA; pyruvate dehydrogenase E1 component alpha subunit [EC:1.2.4.1]
m.38428	3702.AT3G04120.1	4	Cluster 5	1.325	GAPDH; glyceraldehyde 3-phosphate dehydrogenase [EC:1.2.1.12]
m.20984	3702.AT1G74030.1	7	Cluster 5	0.793	ENO; enolase [EC:4.2.1.11]
m.44919	3702.AT3G04120.1	4	Cluster 5	1.232
m.16638	3702.AT2G44350.2	9	Cluster 5	1.389	CS; citrate synthase [EC:2.3.3.1]
m.8107	3702.AT2G45290.1	6	Cluster 5	0.802
m.11553	3702.AT1G79750.1	4	Cluster 5	0.833	E1.1.1.40; malate dehydrogenase (oxaloacetate-decarboxylating)(NADP+) [EC:1.1.1.40]
m.43648	3702.AT4G37870.1	5	Cluster 5	1.259	E4.1.1.49; phosphoenolpyruvate carboxykinase (ATP) [EC:4.1.1.49]
m.4358	3702.AT2G26080.1	8	Cluster 6	0.805	GLDC; glycine dehydrogenase [EC:1.4.4.2]
m.18257	3702.AT1G48030.1	12	Cluster 6	0.831	DLD; dihydrolipoamide dehydrogenase [EC:1.8.1.4]
m.24971	3702.AT2G13360.1	8	Cluster 6	0.829	AGXT; alanine-glyoxylate transaminase / serine-glyoxylate transaminase / serine-pyruvate transaminase [EC:2.6.1.44 2.6.1.45 2.6.1.51]
m.19751	3702.AT5G35630.1	10	Cluster 6	1.251	glnA; glutamine synthetase [EC:6.3.1.2]
m.881	3702.AT2G04030.1	3	Cluster 7	0.814	HSP90B; heat shock protein 90kDa beta
m.10099	3702.AT5G56010.1	3	Cluster 7	0.7965
m.17936	3702.AT5G49060.1	3	Cluster 7	0.83	DNAJB12; DnaJ homolog subfamily B member 12
m.14707	3702.AT1G68830.1	4	Cluster 7	0.77
m.2418	3702.AT5G58330.1	11	Cluster 8	0.809
m.14618	3702.AT4G34240.1	6	Cluster 8	0.785	ALDH; aldehyde dehydrogenase (NAD+) [EC:1.2.1.3]
m.16671	3702.AT2G24270.4	10	Cluster 8	0.79	gapN; glyceraldehyde-3-phosphate dehydrogenase (NADP+) [EC:1.2.1.9]
m.34793	3702.AT3G51680.1	3	Cluster 8	1.206
m.25470	3702.AT5G42800.1	4		1.207	DFR; bifunctional dihydroflavonol 4-reductase/flavanone 4-reductase [EC:1.1.1.219 1.1.1.234]
m.28314	3702.AT3G51240.1	1		1.278	E1.14.11.9; naringenin 3-dioxygenase [EC:1.14.11.9]
m.5138	3702.AT1G56070.1	10		1.215
m.51936	3702.AT5G18800.1	2		1.729	NDUFA8; NADH dehydrogenase (ubiquinone) 1 alpha subcomplex subunit 8
m.39887	3702.AT3G12260.1	2		1.206	NDUFA6; NADH dehydrogenase (ubiquinone) 1 alpha subcomplex subunit 6
m.25855	3702.AT5G58290.1	3		1.202	PSMC4; 26S proteasome regulatory subunit T3
m.18225	3702.AT2G39730.1	17		0.722
m.18496	3702.AT2G39730.1	17		0.776
m.37943	3702.AT5G38430.1	3		1.632	rbcS; ribulose-bisphosphate carboxylase small chain [EC:4.1.1.39]
m.37112	3702.AT1G79210.1	3		1.327	PSMA2; 20S proteasome subunit alpha 2 [EC:3.4.25.1]
m.41637	3702.AT2G20260.1	7		1.243	psaE; photosystem I subunit IV
m.40382	3702.AT3G27850.1	4		1.34	RP-L7; large subunit ribosomal protein L7/L12
m.26470	3702.AT2G05710.1	2		0.795
m.52164	3702.AT3G08740.1	6		1.343
m.37205	3702.AT1G13950.1	3		1.205
m.21765	3702.AT1G65930.1	3		2.02	IDH1; isocitrate dehydrogenase [EC:1.1.1.42]
m.41225	3702.AT1G69410.1	3		1.205
m.30883	3702.AT3G58730.1	1		0.797	ATPeV1D; V-type H+-transporting ATPase subunit D
m.42581	3702.AT3G01390.1	3		1.494	ATPeV1G; V-type H+-transporting ATPase subunit G
m.1889	3702.AT5G64270.1	4		1.274
m.9279	3702.AT4G13780.1	3		1.203	MARS; methionyl-tRNA synthetase [EC:6.1.1.10]
m.15629	3702.AT3G13490.1	1		1.433
m.58049	3702.AT3G12580.1	8		1.218
m.24228	3702.AT1G77120.1	1		0.7285	ADH1; alcohol dehydrogenase class-P [EC:1.1.1.1]
m.42642	3702.AT3G23490.1	1		0.815	cynS; cyanate lyase [EC:4.2.1.104]
m.22394	3702.AT3G01500.2	7		0.818	cynT; carbonic anhydrase [EC:4.2.1.1]
m.14793	3702.AT1G31690.1	1		0.757	AOC3; primary-amine oxidase [EC:1.4.3.21]
m.18514	3702.AT5G15490.1	5		1.274	UGDH; UDPglucose 6-dehydrogenase [EC:1.1.1.22]
m.7876	3702.AT4G02280.1	2		1.234	E2.4.1.13; sucrose synthase [EC:2.4.1.13]
m.8188	3702.AT1G73370.1	2		1.293	E2.4.1.13; sucrose synthase [EC:2.4.1.13]
m.7542	3702.AT5G61790.1	2		0.798	CANX; calnexin
m.23541	3702.AT2G47470.1	2		0.773	PDIA6; protein disulfide-isomerase A6 [EC:5.3.4.1]
cds.CL677Contig1|m.26553	3702.AT4G22670.1	1		0.737
m.34773	3702.AT2G37660.1	3		1.231
m.32317	3702.AT2G33040.1	7		0.813	ATPeF1G; F-type H+-transporting ATPase subunit gamma
m.42494	3702.AT2G21060.1	2		1.473
m.36226	3702.AT2G30870.1	1		1.27	GST; glutathione S-transferase [EC:2.5.1.18]
m.31033	3702.AT2G21870.1	2		1.24
cds.CL680Contig1|m.5309	3702.AT2G34357.1	1		1.339
m.9840	3702.AT5G42270.1	1		0.768
m.10369	3702.AT2G30950.1	2		1.231
m.43556	3702.AT4G23900.1	2		1.461	ndk; nucleoside-diphosphate kinase [EC:2.7.4.6]
m.40910	3702.AT1G17880.1	5		1.297
m.31009	3702.AT3G01280.1	1		1.219
m.41736	3702.AT3G51030.1	4		1.4155
m.38474	3702.AT5G63400.1	6		1.3555	adk; adenylate kinase [EC:2.7.4.3]
m.27886	3702.AT1G06190.1	2		1.227
m.45240	3702.AT2G05620.1	2		0.789
m.20513	3702.AT5G46290.3	2		0.825	fabF; 3-oxoacyl-[acyl-carrier-protein] synthase II [EC:2.3.1.179]
m.41118	3702.AT5G67500.2	1		0.821
m.3830	3702.AT1G49630.1	1		1.272
m.27497	3702.AT5G66280.1	3		1.254	"gmd; GDPmannose 4,6-dehydratase [EC:4.2.1.47]"
m.32656	3702.AT2G33590.1	2		0.77
m.27977	3702.AT5G19440.1	2		1.643
m.2286	3702.AT1G62020.1	1		0.814
m.15252	3702.AT5G19220.1	3		1.23	glgC; glucose-1-phosphate adenylyltransferase [EC:2.7.7.27]
m.32545	3702.AT5G17170.1	2		0.811
m.3932	3702.AT1G17260.1	1		1.278	PMA1; H+-transporting ATPase [EC:3.6.3.6]
m.29062	3702.AT1G16880.1	1		1.467
