# Supplementary material for: Comprehensive proteome analyses of lysine acetylation in tea leaves by sensing nitrogen nutrition
Source: BMC Genomics. 2018 Nov 26;19:840. doi: 10.1186/s12864-018-5250-4 (PMC6258439; doi:10.1186/s12864-018-5250-4)
Supplement: Supplementary file 12 — Table S10. The detailed information of photosynthesis acetylated proteins involved in 3hN/0 N Interaction network. (XLSX 12 kb) [file 12864_2018_5250_MOESM12_ESM.xlsx]

## Sheet: photosynthesis node
node1	node2
m.40348	m.17318
m.40348	m.4358
m.40348	m.24971
m.40348	m.18257
m.40348	m.38543
m.19751	m.40348
m.40348	m.18225
m.40348	m.26020
m.40348	m.25644
m.40348	m.27897
m.40348	m.10369
m.38668	m.40348
m.40348	m.41745
m.40348	m.34370
m.40348	m.33282
m.20513	m.40348
m.40348	m.36088
m.32068	m.40348
m.40348	m.18496
m.38668	m.41637
m.38668	m.33282
m.32068	m.38668
m.38668	m.36519
m.38668	m.34370
m.38668	m.18225
m.38668	m.25644
m.38668	m.26020
m.38668	m.40348
m.38668	m.38543
m.38668	m.41745
m.404	m.38668
m.38668	m.18496
m.20984	m.38543
CL1635Contig1|m.8107	m.38543
m.38543	m.26020
m.18225	m.38543
m.18496	m.38543
m.38543	m.25644
m.40348	m.38543
m.34370	m.38543
m.27897	m.38543
m.32068	m.38543
m.38543	m.17318
m.16671	m.38543
m.22394	m.38543
m.19751	m.38543
m.2418	m.38543
m.33282	m.38543
m.38668	m.38543
m.41745	m.38543
m.36519	m.38543
m.52164	m.38543
m.39645	m.38543
m.35646	|m.38543
m.36088	m.38543
m.38668	m.33282
m.404	m.33282
m.33282	m.34370
m.32068	m.33282
m.36519	m.33282
m.33282	m.41637
m.33282	m.38543
m.33282	m.18225
m.40348	m.33282
m.33282	m.26020
m.33282	m.18496
m.1059	m.32068
m.32068	m.36519
m.32068	m.38668
m.32068	m.33282
m.32068	m.34370
m.32068	m.18225
m.32068	m.18496
m.32068	m.41637
m.32068	m.41745
m.32068	m.38543
m.32068	m.25644
m.32068	m.26020
m.32068	m.58049
m.32068	m.27897
m.32068	m.40348
m.1156	m.26020
m.38543	m.26020
m.18225	m.26020
m.18496	m.26020
m.37943	m.26020
m.26020	m.25644
m.40348	m.26020
m.41745	m.26020
m.27897	m.26020
m.32068	m.26020
m.2418	m.26020
m.34370	m.26020
m.38668	m.26020
m.16671	m.26020
m.26020	m.17318
m.33282	m.26020
m.35646	m.26020
m.41637	m.26020
m.36519	m.26020
m.32068	m.36519
m.38668	m.36519
m.36519	m.33282
m.36519	m.41637
m.36519	m.34370
m.36519	m.35646
m.36519	m.18225
m.36519	m.38543
m.36519	m.26020
m.36519	m.18496
m.27897	m.25644
m.38543	m.25644
m.18225	m.25644
m.18496	m.25644
m.26020	m.25644
m.34370	m.25644
m.35646	m.25644
m.17318	m.25644
m.40348	m.25644
m.32068	m.25644
m.22394	m.25644
m.19751	m.25644
m.36088	m.25644
m.38668	m.25644
m.41745	m.25644
m.15252	m.25644
m.32545	m.25644
m.33282	m.34370
m.32068	m.34370
m.36519	m.34370
m.34370	m.38543
m.38668	m.34370
m.18225	m.34370
m.34370	m.25644
m.14707	m.34370
m.1059	m.34370
m.35646	m.34370
m.34370	m.26020
m.404	m.34370
m.45240	m.34370
m.27897	m.34370
m.40348	m.34370
m.36088	m.34370
m.2071	m.34370
m.18496	m.34370
m.32068	m.41745
m.41745	m.26020
m.41745	m.25644
m.41745	m.38543
m.38668	m.41745
m.40348	m.41745
m.41745	m.18225
m.41745	m.24971
m.41745	m.41637
m.41745	m.18496

## Sheet: photosynthesis
ID1	ID2	Node Degree	Pretein describe
m.40348	3702.AT4G37930.1	19
m.38668	3702.AT5G64040.2	13	psaN; photosystem I subunit PsaN
m.38543	3702.AT1G42970.1	23	GAPA; glyceraldehyde-3-phosphate dehydrogenase (NADP+) (phosphorylating) [EC:1.2.1.13]
m.33282	3702.AT3G54890.1	11	LHCA1; light-harvesting complex I chlorophyll a/b binding protein 1
m.32068	3702.AT5G66570.1	16	psbO; photosystem II oxygen-evolving enhancer protein 1
m.26020	3702.AT1G32060.1	19	PRK; phosphoribulokinase [EC:2.7.1.19]
m.36519	3702.AT4G05180.1	10	psbQ; photosystem II oxygen-evolving enhancer protein 3
m.25644	3702.AT1G09340.1	17
m.34370	3702.AT1G44575.1	18	psbS; photosystem II 22kDa protein
m.41745	3702.AT4G32260.1	10	ATPF0B; F-type H+-transporting ATPase subunit b
