# Supplementary material for: Comprehensive proteome analyses of lysine acetylation in tea leaves by sensing nitrogen nutrition
Source: BMC Genomics. 2018 Nov 26;19:840. doi: 10.1186/s12864-018-5250-4 (PMC6258439; doi:10.1186/s12864-018-5250-4)
Supplement: Supplementary file 13 — Table S11. The detailed information of ribosome acetylated proteins involved in 3hN/0 N Interaction network. (XLSX 11 kb) [file 12864_2018_5250_MOESM13_ESM.xlsx]

## Sheet: ribosome
ID1	ID2	Node Degree	Protein describe
m.39645	3702.AT3G25920.1	15	RP-L15; large subunit ribosomal protein L15
m.34917	3702.AT3G25520.1	15	RP-L5e; large subunit ribosomal protein L5e
m.25763	3702.AT5G58420.1	10	RP-S4e; small subunit ribosomal protein S4e
m.42374	3702.AT5G61170.1	9	RP-S19e; small subunit ribosomal protein S19e
m.34723	3702.AT2G37270.1	13	RP-S5e; small subunit ribosomal protein S5e
m.35346	3702.AT4G16720.1	13	RP-L15e; large subunit ribosomal protein L15e
m.52503	3702.AT4G27090.1	9
m.41266	3702.AT3G05560.1	7	RP-L22e; large subunit ribosomal protein L22e
m.7904	3702.AT1G49760.1	7

## Sheet: ribosome node
node 1	node 2
m.39645	m.34917
m.39645	m.34723
m.40382	m.39645
m.35346	m.39645
m.39645	m.5138
m.42374	m.39645
m.25763	m.39645
m.52503	m.39645
m.39645	m.52164
m.39645	m.32317
m.38474	m.39645
m.39645	m.17318
m.39645	m.34773
m.39645	m.38543
m.215	m.39645
m.39645	m.34917
m.25763	m.34917
m.35346	m.34917
m.34917	m.41266
m.34917	m.34723
m.42374	m.34917
m.34917	m.5138
m.52503	m.34917
m.40382	m.34917
m.34917	m.7904
m.34917	CL680Contig1|m.5309
m.34917	m.52164
m.34917	m.41225
m.34917	m.37205
m.38474	m.34917
m.25763	m.34917
m.25763	m.35346
m.25763	m.34723
m.25763	m.52503
m.42374	m.25763
m.25763	m.41266
m.25763	m.39645
m.25763	m.7904
m.25763	m.5138
m.25763	m.40910
m.42374	m.34723
m.42374	m.34917
m.42374	m.35346
m.42374	m.52503
m.42374	m.41266
m.42374	m.25763
m.42374	m.39645
m.42374	m.7904
m.42374	m.40910
m.42374	m.34723
m.34917	m.34723
m.25763	m.34723
m.35346	m.34723
m.52503	m.34723
m.39645	m.34723
m.34723	m.5138
m.41266	m.34723
m.40382	m.34723
m.34723	m.7904
m.34723	m.40910
m.38474	m.34723
m.215	m.34723
m.35346	m.34917
m.52503	m.35346
m.35346	m.41266
m.25763	m.35346
m.42374	m.35346
m.35346	m.34723
m.35346	m.39645
m.35346	m.52164
m.35346	m.37205
m.35346	m.41225
m.35346	m.7904
m.35346	m.5138
m.35346	m.40910
m.52503	m.35346
m.25763	m.52503
m.52503	m.34723
m.42374	m.52503
m.52503	m.34917
m.52503	m.41266
m.52503	m.39645
m.52503	m.7904
m.52503	m.40910
m.34917	m.41266
m.35346	m.41266
m.42374	m.41266
m.25763	m.41266
m.52503	m.41266
m.41266	m.34723
m.41266	m.7904
m.42374	m.7904
m.34917	m.7904
m.25763	m.7904
m.35346	m.7904
m.34723	m.7904
m.41266	m.7904
m.52503	m.7904
