# Supplementary material for: Comprehensive proteome analyses of lysine acetylation in tea leaves by sensing nitrogen nutrition
Source: BMC Genomics. 2018 Nov 26;19:840. doi: 10.1186/s12864-018-5250-4 (PMC6258439; doi:10.1186/s12864-018-5250-4)
Supplement: Supplementary file 14 — Table S12. The detailed information of proteins involved in 3dN/0 N Interaction network. (XLSX 20 kb) [file 12864_2018_5250_MOESM14_ESM.xlsx]

## Sheet: 3dN VS 0N node
#node1	node2
m.34253	m.43164
m.38581	m.43479
m.49470	m.24340
m.34253	m.24340
m.34253	m.49470
m.43479	m.40134
m.43164	m.38581
m.43479	m.24340
m.15071	m.20984
m.38611	m.24340
m.40134	m.24340
m.38581	m.24340
m.134	m.34253
m.38611	m.40134
m.49470	m.43164
m.34253	m.43479
m.43164	m.43479
m.49470	m.38581
m.38611	m.38581
m.38581	m.40134
m.38611	m.34253
m.34253	m.40134
m.134	m.43479
m.51330	m.28314
m.34253	m.38581
m.15071	m.38428
m.38611	m.43479
m.38611	m.43164
m.15071	m.38543
m.55054	m.4055
m.134	m.24340
m.49470	m.40134
m.22171	m.38543
m.49470	m.43479
m.43164	m.40134
m.43164	m.24340
m.134	m.40134
m.18496	m.57407
m.134	m.38581
m.15071	m.22464
m.134	m.38611
m.38428	m.20984
m.20984	m.22464
CL423Contig1|m.10274	m.12359
m.47802	m.46877
m.20984	m.38543
m.20984	m.16158
m.38611	m.49470
m.38668	m.32591
m.19543	m.46877
m.44139	m.46877
m.4055	m.32317
m.19543	m.10648
m.51936	m.32818
m.46877	m.43194
m.47802	m.10648
m.32591	m.17593
m.22171	m.38428
m.44139	m.10648
m.38668	m.17593
m.2418	m.11553
m.10648	m.43194
m.15071	m.16158
m.22171	m.15071
m.134	m.43164
m.19833	m.16743
m.2418	m.23457
m.27897	m.25644
m.55054	m.34773
m.15071	m.16671
m.28314	m.28449
m.16671	m.16158
m.38668	m.45122
m.12353	m.2788
m.32068	m.45122
m.1156	m.15071
m.38428	m.16671
m.32068	m.38668
m.22171	m.16671
m.14618	m.14793
m.18496	m.38543
m.12353	m.41959
m.45122	m.32591
m.51330	m.28449
m.32068	m.32591
m.19806	m.4055
m.31885	m.38325
m.10099	CL546Contig2|m.7929
m.34773	m.32317
m.12353	m.42494
m.10099	m.12353
m.9279	m.38571
m.45122	m.17593
m.15867	m.38428
m.32068	m.18496
m.32317	m.37321
m.15867	m.20984
m.12353	m.26821
m.37216	m.32317
m.55054	m.37216
m.55054	m.37321
m.4055	m.32591
m.32068	m.4055
m.22171	m.20984
m.38543	m.25644
m.32068	m.17593
m.51330	m.13295
m.22171	m.18496
m.45142	m.40134
m.12353	CL677Contig1|m.26553
m.15867	m.22171
m.19543	m.44139
m.32818	m.32317
m.47802	m.44139
CL798Contig1|m.5776	CL423Contig1|m.10274
m.27691	m.17061
m.38668	m.55054
m.13295	m.28314
m.47802	m.43194
CL798Contig1|m.5776	m.12353
m.41959	m.42494
m.19543	m.43194
m.23457	m.11225
m.10099	m.10529
m.12359	m.2788
m.12353	m.12359
m.16671	m.20984
m.48898	m.44139
m.14618	m.25731
m.18496	m.25644
m.3932	m.37321
m.37216	m.3932
m.42581	m.37321
m.41225	m.37205
m.37216	m.42581
m.41745	m.37321
m.1889	m.12353
m.41745	m.37216
m.1889	m.41959
m.41959	m.26821
m.1889	m.42494
m.32068	m.55054
m.22171	m.22464
m.49400	m.19543
m.12074	m.23981
m.41745	m.55054
m.47802	m.49400
m.55054	m.38543
m.49400	m.46877
m.10529	m.12359
m.28449	m.3932
m.15867	m.3438
m.26070	m.25644
m.22171	m.25644
m.27897	m.38543
m.48898	m.49400
m.22171	m.3438
m.4055	m.18496
m.38668	m.4055
m.48898	m.46877
m.15867	m.16158
m.55054	m.25644
m.15071	m.25644
m.10099	m.2788
m.22171	m.4055
m.41959	m.40134
m.22171	m.55054
m.4055	m.34773
m.51330	m.33026
m.10099	CL423Contig1|m.10274
m.48898	m.47802
m.26070	m.26613
m.55054	m.18496
m.38428	m.16158
m.48898	m.10648
m.4055	m.38543
m.32068	m.41745
m.31685	m.32317
m.48898	m.19543
m.27897	m.15071
m.10099	m.12359
CL798Contig1|m.5776	m.2788
m.2418	m.19833
m.18496	m.32591
m.134	m.49470
m.42357	m.37320
m.48898	m.43194
m.31885	m.23541
m.32068	m.22171
m.49400	m.10648
m.38668	m.18496
m.15867	m.16671
m.2418	m.16671
m.32068	m.38543
m.45122	m.18496
m.4055	m.25644
m.49400	m.43194
m.55054	m.32591
m.4055	m.32818
m.45122	m.4055
m.36934	m.38543
m.3438	m.16671
CL798Contig1|m.5776	m.10529
m.32068	m.25644
m.22464	m.16158
m.41745	m.4055
m.16671	m.38543
m.22171	m.32591
m.38474	m.32317
m.26070	m.38543
m.45240	m.14707
m.38543	m.16158
m.49400	m.44139
m.55054	m.27897
m.2418	m.55054
m.49470	m.41959
m.45122	m.55054
CL798Contig1|m.5776	m.9840
m.41959	m.43479
m.38474	m.34253
m.23457	m.14738
m.38668	m.25644
m.36934	m.37881
m.55054	m.15071
m.27600	m.20984
m.20513	m.16743
m.22171	m.16158
m.2418	m.38543
m.23457	m.14793
m.55054	m.26070
m.41745	m.25644
m.14618	m.4358
m.4358	m.16671
m.4055	m.32948
m.55054	m.32818
m.4358	m.16743
m.38668	m.38543
m.2418	m.14618
m.41745	m.38543
m.22171	m.27897
m.19833	m.11553
m.38474	m.43479
m.38581	m.37205
m.31885	m.38543
m.29734	m.19806
m.38668	m.41745
m.36934	m.55054
m.32545	m.26070
m.10529	m.23541
m.36934	m.15071
m.38581	m.41225
m.27600	m.38543
m.27897	m.18496
m.45122	m.38543
m.41745	m.18496
m.2418	m.15071
m.42357	m.4358
m.34253	m.45142
m.32818	m.34773
m.38474	m.24340
m.9279	m.12359
m.31885	m.15071
m.20984	m.19356
m.32818	m.19833
m.2418	m.31885
m.12359	m.38543
m.1156	m.37881
m.33763	m.31885
m.4055	m.17593
m.42581	m.32317
m.2418	m.12359
m.12353	m.38428
m.37881	m.9279
m.9279	m.22330
CL798Contig1|m.5776	m.29027
m.10099	CL798Contig1|m.5776
m.57407	m.19833
m.41745	m.17593
m.14618	m.15071
m.27600	m.38428
m.23981	m.43194
m.4055	m.15071
m.45122	m.22171
m.27691	m.27897
m.27600	m.15071
m.32068	m.27897
m.34253	m.16705
m.44139	m.23981
m.10099	m.14707
m.38668	m.27691
m.22171	m.41745
m.38428	m.22464
m.32545	m.25644
m.4055	m.27897
m.2418	m.3438
m.38474	m.55054
m.2418	m.18496
m.21957	m.2788
m.38474	m.32818
m.29027	m.2788
m.11225	m.33026
m.42357	m.16671
m.42357	m.14618
m.26613	m.25644
m.27600	m.16671
m.38543	m.17593
m.18496	m.57987
m.19543	m.45083
m.47802	m.45083
m.44139	m.45083
m.19543	m.45149
m.47802	m.45149
m.48898	m.45149
m.49400	m.44583
m.48898	m.45083
m.48898	m.44583
m.49400	m.45083
m.49400	m.45149
m.44583	m.46877
m.45149	m.46877
m.44583	m.10648
m.45149	m.10648
m.45083	m.43194
m.44583	m.44139
m.44583	m.43194
m.31009	m.32317
m.57987	m.19833
m.45149	m.23981
m.44583	m.45083
m.45149	m.45083
m.44583	m.45149

## Sheet: 3dN VS0N network
ID1	ID2	Degree	Cluster	Ratio	Protein describe
m.15071	3702.AT3G12780.1	17	Cluster 1	1.2355	PGK; phosphoglycerate kinase [EC:2.7.2.3]
m.38543	3702.AT1G42970.1	21	Cluster 1	0.791	GAPA; glyceraldehyde-3-phosphate dehydrogenase (NADP+) (phosphorylating) [EC:1.2.1.13]
m.55054	3702.AT4G04640.1	20	Cluster 1	0.726
m.4055	3702.AT4G03280.1	18	Cluster 1	0.772	petC; cytochrome b6-f complex iron-sulfur subunit [EC:1.10.9.1]
m.22171	3702.AT4G38970.1	18	Cluster 1	0.809	"ALDO; fructose-bisphosphate aldolase, class I [EC:4.1.2.13]"
m.18496	3702.AT2G39730.1	14	Cluster 1	0.817
m.38668	3702.AT5G64040.2	11	Cluster 1	1.329	psaN; photosystem I subunit PsaN
m.32591	3702.AT1G61520.1	8	Cluster 1	0.689	LHCA3; light-harvesting complex I chlorophyll a/b binding protein 3
m.27897	3702.AT3G63140.1	9	Cluster 1	1.284
m.25644	3702.AT1G09340.1	13	Cluster 1	1.52
m.45122	3702.AT5G54270.1	9	Cluster 1	0.654
m.32068	3702.AT5G66570.1	12	Cluster 1	1.212	psbO; photosystem II oxygen-evolving enhancer protein 1
|m.41745	3702.AT4G32260.1	11	Cluster 1	1.243	ATPF0B; F-type H+-transporting ATPase subunit b
m.34253	3702.AT5G35530.1	11	Cluster 2	0.83	RP-S3e; small subunit ribosomal protein S3e
m.43164	3702.AT3G53740.2	8	Cluster 2	1.261	RP-L36e; large subunit ribosomal protein L36e
m.38581	3702.AT3G49010.1	10	Cluster 2	1.278	RP-L13e; large subunit ribosomal protein L13e
m.43479	3702.AT3G47370.1	10	Cluster 2	0.811	RP-S20e; small subunit ribosomal protein S20e
m.49470	3702.AT4G29410.1	9	Cluster 2	1.213	RP-L28e; large subunit ribosomal protein L28e
m.24340	3702.AT1G43170.1	9	Cluster 2	1.2395	RP-L3e; large subunit ribosomal protein L3e
m.40134	3702.AT2G32060.1	10	Cluster 2	0.7965	RP-S12e; small subunit ribosomal protein S12e
m.38611	3702.AT5G59240.1	8	Cluster 2	1.215	RP-S8e; small subunit ribosomal protein S8e
m.134	3702.ATCG01240.1	8	Cluster 2	1.268	RP-S7; small subunit ribosomal protein S7
m.47802	3702.AT5G27670.1	8	Cluster 3	1.3525
m.46877	3702.AT3G45980.1	8	Cluster 3	1.234
m.19543	3702.AT5G02560.2	8	Cluster 3	1.41
m.44139	3702.AT3G54560.1	9	Cluster 3	1.317
m.10648	3702.AT2G28720.1	8	Cluster 3	1.2155
m.43194	3702.AT1G52740.1	9	Cluster 3	1.301
m.45083	3702.AT2G28720.1	8	Cluster 3	1.267
m.45149	3702.AT3G54560.1	9	Cluster 3	1.486
m.44583	3702.AT5G02560.2	8	Cluster 3	1.238
m.38428	3702.AT3G04120.1	9	Cluster 4	1.221	GAPDH; glyceraldehyde 3-phosphate dehydrogenase [EC:1.2.1.12]
m.22464	3702.AT1G13440.1	5	Cluster 4	1.268
m.16158	3702.AT1G09780.1	8	Cluster 4	0.812	"gpmI; 2,3-bisphosphoglycerate-independent phosphoglycerate mutase [EC:5.4.2.12]"
m.16671	3702.AT2G24270.4	12	Cluster 4	0.778	gapN; glyceraldehyde-3-phosphate dehydrogenase (NADP+) [EC:1.2.1.9]
m.15867	3702.AT5G13420.1	6	Cluster 4	0.818	E2.2.1.2; transaldolase [EC:2.2.1.2]
m.32317	3702.AT2G33040.1	9	Cluster 5	0.7655	ATPeF1G; F-type H+-transporting ATPase subunit gamma
m.32818	3702.AT4G02580.1	7	Cluster 5	0.815	NDUFV2; NADH dehydrogenase (ubiquinone) flavoprotein 2 [EC:1.6.5.3 1.6.99.3]
m.34773	3702.AT2G37660.1	4	Cluster 5	0.703
m.38474	3702.AT5G63400.1	6	Cluster 5	1.231	adk; adenylate kinase [EC:2.7.4.3]
m.51330	3702.AT5G13930.1	4	Cluster 6	0.532
m.28314	3702.AT3G51240.1	3	Cluster 6	0.612	E1.14.11.9; naringenin 3-dioxygenase [EC:1.14.11.9]
m.28449	3702.AT1G61720.1	3	Cluster 6	0.669	ANR; anthocyanidin reductase [EC:1.3.1.77]
m.13295	3702.AT5G05270.1	2	Cluster 6	0.753
m.2418	3702.AT5G58330.1	12	Cluster 7	1.207
m.11553	3702.AT1G79750.1	2	Cluster 7	0.751	E1.1.1.40; malate dehydrogenase (oxaloacetate-decarboxylating)(NADP+) [EC:1.1.1.40]
m.19833	3702.AT2G20420.1	6	Cluster 7	0.83	LSC2; succinyl-CoA synthetase beta subunit [EC:6.2.1.4 6.2.1.5]
m.12353	3702.AT5G02500.1	10	Cluster 8	0.829	HSPA1_8; heat shock 70kDa protein 1/8
m.41959	3702.AT3G56070.1	7	Cluster 8	0.829
m.26821	3702.AT1G79000.2	2	Cluster 8	1.243
m.20984	3702.AT1G74030.1	10		0.736	ENO; enolase [EC:4.2.1.11]
m.57407	3702.AT2G27020.1	2		0.802
CL423Contig1|m.10274	3702.AT5G49910.1	3		0.822	HSPA1_8; heat shock 70kDa protein 1/8
m.12359	3702.AT3G13470.1	8		0.817	groEL; chaperonin GroEL
m.51936	3702.AT5G18800.1	1		1.578	NDUFA8; NADH dehydrogenase (ubiquinone) 1 alpha subcomplex subunit 8
m.17593	3702.AT1G03130.1	7		0.797	psaD; photosystem I subunit II
m.16743	3702.AT1G34430.1	3		1.215	DLAT; pyruvate dehydrogenase E2 component (dihydrolipoamide acetyltransferase) [EC:2.3.1.12]
m.23457	3702.AT5G11520.1	4		1.203	"GOT1; aspartate aminotransferase, cytoplasmic [EC:2.6.1.1]"
m.2788	3702.AT1G79930.1	6		1.383
m.1156	3702.ATCG00490.1	2		1.804	rbcL; ribulose-bisphosphate carboxylase large chain [EC:4.1.1.39]
m.14618	3702.AT4G34240.1	6		0.815	ALDH; aldehyde dehydrogenase (NAD+) [EC:1.2.1.3]
m.14793	3702.AT1G31690.1	2		0.711	AOC3; primary-amine oxidase [EC:1.4.3.21]
m.19806	3702.AT5G14040.1	2		0.832
m.31885	3702.AT5G06290.1	6		0.817
m.38325	3702.AT1G65980.1	1		0.796
m.10099	3702.AT5G56010.1	8		0.824
CL546Contig2|m.7929	3702.AT5G03340.1	1		0.819	VCP; transitional endoplasmic reticulum ATPase
m.42494	3702.AT2G21060.1	3		1.516
m.9279	3702.AT4G13780.1	4		1.203	MARS; methionyl-tRNA synthetase [EC:6.1.1.10]
m.38571	3702.AT2G30860.1	1		0.81	GST; glutathione S-transferase [EC:2.5.1.18]
m.37321	3702.AT1G01050.1	5		0.795	ppa; inorganic pyrophosphatase [EC:3.6.1.1]
m.37216	3702.AT3G53620.1	5		0.812	ppa; inorganic pyrophosphatase [EC:3.6.1.1]
m.45142	3702.AT4G27130.1	2		0.79	EIF1; translation initiation factor 1
CL677Contig1|m.26553	3702.AT4G22670.1	1		0.776
CL798Contig1|m.5776	3702.AT5G50920.1	7		0.759
m.27691	3702.AT4G09010.1	3		0.76	E1.11.1.11; L-ascorbate peroxidase [EC:1.11.1.11]
m.17061	3702.AT3G52880.2	1		0.727	E1.6.5.4; monodehydroascorbate reductase (NADH) [EC:1.6.5.4]
m.11225	3702.AT3G53260.1	2		0.683	PAL; phenylalanine ammonia-lyase [EC:4.3.1.24]
m.10529	3702.AT5G42020.1	4		0.805	HSPA5; heat shock 70kDa protein 5
m.48898	3702.AT5G59970.1	10		1.383
m.25731	3702.AT1G48910.1	1		0.82	YUCCA; indole-3-pyruvate monooxygenase [EC:1.14.13.168]
m.3932	3702.AT1G17260.1	3		1.24	PMA1; H+-transporting ATPase [EC:3.6.3.6]
m.42581	3702.AT3G01390.1	3		1.258	ATPeV1G; V-type H+-transporting ATPase subunit G
m.41225	3702.AT1G69410.1	2		0.751
m.37205	3702.AT1G13950.1	2		0.938
m.1889	3702.AT5G64270.1	3		1.325
m.49400	3702.AT5G10980.1	10		1.4545
m.12074	3702.AT5G65630.1	1		1.614
m.23981	3702.AT2G47210.1	4		1.256
m.3438	3702.AT4G29130.1	4		1.216	HK; hexokinase [EC:2.7.1.1]
m.26070	3702.AT1G55480.1	5		1.222
m.33026	3702.AT1G15950.1	2		0.808	CCR; cinnamoyl-CoA reductase [EC:1.2.1.44]
m.26613	3702.AT1G51110.1	2		0.79
m.31685	3702.AT3G01280.1	1		0.768
m.42357	3702.AT5G54190.1	4		0.809
m.37320	3702.AT2G28900.1	1		0.762
m.23541	3702.AT2G47470.1	2		0.979	PDIA6; protein disulfide-isomerase A6 [EC:5.3.4.1]
m.36934	3702.AT5G61410.1	4		1.31	rpe; ribulose-phosphate 3-epimerase [EC:5.1.3.1]
m.45240	3702.AT2G05620.1	1		0.8
m.14707	3702.AT1G68830.1	2		0.833
m.9840	3702.AT5G42270.1	1		0.763
m.14738	3702.AT4G23100.1	1		1.232	gshA; glutamate--cysteine ligase [EC:6.3.2.2]
m.37881	3702.AT4G26510.1	3		0.82
m.27600	3702.AT5G64460.1	5		1.215
m.20513	3702.AT5G46290.3	1		0.782	fabF; 3-oxoacyl-[acyl-carrier-protein] synthase II [EC:2.3.1.179]
m.4358	3702.AT2G26080.1	4		1.215	GLDC; glycine dehydrogenase [EC:1.4.4.2]
m.32948	3702.AT1G22450.1	1		1.215	COX6B; cytochrome c oxidase subunit 6b
m.29734	3702.AT5G19760.1	1		0.827
m.32545	3702.AT5G17170.1	2		0.783
m.19356	3702.AT1G54270.1	1		1.204	EIF4A; translation initiation factor 4A
m.33763	3702.AT5G16710.1	1		1.243
m.22330	3702.AT2G44530.1	1		1.21
m.29027	3702.AT5G04890.1	2		1.4955
m.16705	3702.AT3G63190.1	1		1.219
m.21957	3702.AT5G10010.1	1		1.361
m.57987	3702.AT2G27020.1	2		1.213
m.31009	3702.AT3G01280.1	1		0.832
