# Supplementary material for: Comprehensive proteome analyses of lysine acetylation in tea leaves by sensing nitrogen nutrition
Source: BMC Genomics. 2018 Nov 26;19:840. doi: 10.1186/s12864-018-5250-4 (PMC6258439; doi:10.1186/s12864-018-5250-4)
Supplement: Supplementary file 15 — Table S13. The detailed information of photosynthesis acetylated proteins involved in 3dN/0 N Interaction network. (XLSX 12 kb) [file 12864_2018_5250_MOESM15_ESM.xlsx]

## Sheet: photosynthesis node 
node 1	node 2
m.15071	m.20984
m.15071	m.38428
m.15071	m.38543
m.15071	m.22464
m.15071	m.16158
m.22171	m.15071
m.15071	m.16671
m.1156	m.15071
m.15071	m.25644
m.27897	m.15071
m.55054	m.15071
m.36934	m.15071
m.2418	m.15071
m.31885	m.15071
m.14618	m.15071
m.4055	m.15071
m.27600	m.15071
m.15071	m.38543
m.22171	m.38543
m.20984	m.38543
m.18496	m.38543
m.38543	m.25644
m.55054	m.38543
m.27897	m.38543
m.4055	m.38543
m.32068	m.38543
m.36934	m.38543
m.16671	m.38543
m.26070	m.38543
m.38543	m.16158
m.2418	m.38543
m.38668	m.38543
m.41745	m.38543
m.31885	m.38543
m.27600	m.38543
m.45122	m.38543
m.12359	m.38543
m.38543	m.17593
m.55054	m.4055
m.55054	m.34773
m.55054	m.37216
m.55054	m.37321
m.38668	m.55054
m.32068	m.55054
m.41745	m.55054
m.55054	m.38543
m.55054	m.25644
m.22171	m.55054
m.55054	m.18496
m.55054	m.32591
m.55054	m.27897
m.2418	m.55054
m.45122	m.55054
m.55054	m.15071
m.55054	m.26070
m.55054	m.32818
m.36934	m.55054
m.38474	m.55054
m.55054	m.4055
m.4055	m.32317
m.19806	m.4055
m.4055	m.32591
m.32068	m.4055
m.4055	m.18496
m.38668	m.4055
m.22171	m.4055
m.4055	m.34773
m.4055	m.38543
m.4055	m.25644
m.4055	m.32818
m.45122	m.4055
m.41745	m.4055
m.4055	m.32948
m.4055	m.17593
m.4055	m.15071
m.4055	m.27897
m.22171	m.38543
m.22171	m.38428
m.22171	m.15071
m.22171	m.16671
m.22171	m.20984
m.22171	m.18496
m.15867	m.22171
m.22171	m.22464
m.22171	m.25644
m.22171	m.3438
m.22171	m.4055
m.22171	m.55054
m.32068	m.22171
m.22171	m.32591
m.22171	m.16158
m.22171	m.27897
m.45122	m.22171
m.22171	m.41745
m.18496	m.57407
m.18496	m.38543
m.32068	m.18496
m.22171	m.18496
m.18496	m.25644
m.4055	m.18496
m.55054	m.18496
m.18496	m.32591
m.38668	m.18496
m.45122	m.18496
m.27897	m.18496
m.41745	m.18496
m.2418	m.18496
m.18496	m.57987
m.38668	m.32591
m.38668	m.17593
m.38668	m.45122
m.32068	m.38668
m.38668	m.55054
m.38668	m.4055
m.38668	m.18496
m.38668	m.25644
m.38668	m.38543
m.38668	m.41745
m.38668	m.27691
m.38668	m.32591
m.32591	m.17593
m.45122	m.32591
m.32068	m.32591
m.4055	m.32591
m.18496	m.32591
m.55054	m.32591
m.22171	m.32591
m.27897	m.25644
m.27897	m.38543
m.27897	m.15071
m.55054	m.27897
m.22171	m.27897
m.27897	m.18496
m.27691	m.27897
m.32068	m.27897
m.4055	m.27897
m.27897	m.25644
m.38543	m.25644
m.18496	m.25644
m.26070	m.25644
m.22171	m.25644
m.55054	m.25644
m.15071	m.25644
m.4055	m.25644
m.32068	m.25644
m.38668	m.25644
m.41745	m.25644
m.32545	m.25644
m.26613	m.25644
m.38668	m.45122
m.32068	m.45122
m.45122	m.32591
m.45122	m.17593
m.45122	m.18496
m.45122	m.4055
m.45122	m.55054
m.45122	m.38543
m.45122	m.22171
m.32068	m.45122
m.32068	m.38668
m.32068	m.32591
m.32068	m.18496
m.32068	m.4055
m.32068	m.17593
m.32068	m.55054
m.32068	m.41745
m.32068	m.22171
m.32068	m.38543
m.32068	m.25644
m.32068	m.27897
m.41745	m.37321
m.41745	m.37216
m.41745	m.55054
m.32068	m.41745
m.41745	m.4055
m.41745	m.25644
m.41745	m.38543
m.38668	m.41745
m.41745	m.18496
m.41745	m.17593
m.22171	m.41745

## Sheet: photosynthesis
ID1	ID2	Degree	Cluster	Ratio	Protein describe
m.15071	3702.AT3G12780.1	17	Cluster 1	1.2355	PGK; phosphoglycerate kinase [EC:2.7.2.3]
m.38543	3702.AT1G42970.1	21	Cluster 1	0.791	GAPA; glyceraldehyde-3-phosphate dehydrogenase (NADP+) (phosphorylating) [EC:1.2.1.13]
m.55054	3702.AT4G04640.1	20	Cluster 1	0.726
m.4055	3702.AT4G03280.1	18	Cluster 1	0.772	petC; cytochrome b6-f complex iron-sulfur subunit [EC:1.10.9.1]
m.22171	3702.AT4G38970.1	18	Cluster 1	0.809	"ALDO; fructose-bisphosphate aldolase, class I [EC:4.1.2.13]"
m.18496	3702.AT2G39730.1	14	Cluster 1	0.817
m.38668	3702.AT5G64040.2	11	Cluster 1	1.329	psaN; photosystem I subunit PsaN
m.32591	3702.AT1G61520.1	8	Cluster 1	0.689	LHCA3; light-harvesting complex I chlorophyll a/b binding protein 3
m.27897	3702.AT3G63140.1	9	Cluster 1	1.284
m.25644	3702.AT1G09340.1	13	Cluster 1	1.52
m.45122	3702.AT5G54270.1	9	Cluster 1	0.654
m.32068	3702.AT5G66570.1	12	Cluster 1	1.212	psbO; photosystem II oxygen-evolving enhancer protein 1
|m.41745	3702.AT4G32260.1	11	Cluster 1	1.243	ATPF0B; F-type H+-transporting ATPase subunit b
