# Supplementary material for: Comprehensive proteome analyses of lysine acetylation in tea leaves by sensing nitrogen nutrition
Source: BMC Genomics. 2018 Nov 26;19:840. doi: 10.1186/s12864-018-5250-4 (PMC6258439; doi:10.1186/s12864-018-5250-4)
Supplement: Supplementary file 16 — Table S14. The detailed information of ribosome acetylated proteins involved in 3dN/0 N Interaction network. (XLSX 10 kb) [file 12864_2018_5250_MOESM16_ESM.xlsx]

## Sheet: ribisome node
node 1	node 2
m.34253	m.43164
m.34253	m.24340
m.34253	m.49470
m.134	m.34253
m.34253	m.43479
m.38611	m.34253
m.34253	m.40134
m.34253	m.38581
m.38474	m.34253
m.34253	m.45142
m.34253	m.16705
m.34253	m.43164
m.43164	m.38581
m.49470	m.43164
m.43164	m.43479
m.38611	m.43164
m.43164	m.40134
m.43164	m.24340
m.134	m.43164
m.38581	m.43479
m.43164	m.38581
m.38581	m.24340
m.38611	m.38581
m.38581	m.40134
m.34253	m.38581
m.134	m.38581
m.38581	m.37205
m.38581	m.41225
m.38581	m.43479
m.43479	m.40134
m.43479	m.24340
m.34253	m.43479
m.43164	m.43479
m.134	m.43479
m.38611	m.43479
m.49470	m.43479
m.41959	m.43479
m.38474	m.43479
m.49470	m.24340
m.34253	m.49470
m.49470	m.43164
m.49470	m.38581
m.49470	m.40134
m.49470	m.43479
m.38611	m.49470
m.134	m.49470
m.49470	m.41959
m.49470	m.24340
m.34253	m.24340
m.43479	m.24340
m.38611	m.24340
m.40134	m.24340
m.38581	m.24340
m.134	m.24340
m.43164	m.24340
m.38474	m.24340
m.43479	m.40134
m.40134	m.24340
m.38611	m.40134
m.38581	m.40134
m.34253	m.40134
m.49470	m.40134
m.43164	m.40134
m.134	m.40134
m.45142	m.40134
m.41959	m.40134
m.38611	m.24340
m.38611	m.40134
m.38611	m.38581
m.38611	m.34253
m.38611	m.43479
m.38611	m.43164
m.134	m.38611
m.38611	m.49470
m.134	m.34253
m.134	m.43479
m.134	m.24340
m.134	m.40134
m.134	m.38581
m.134	m.38611
m.134	m.43164
m.134	m.49470

## Sheet: ribosome
ID1	ID2	Degree	Ratio	Protein describe
m.34253	3702.AT5G35530.1	11	0.83	RP-S3e; small subunit ribosomal protein S3e
m.43164	3702.AT3G53740.2	8	1.261	RP-L36e; large subunit ribosomal protein L36e
m.38581	3702.AT3G49010.1	10	1.278	RP-L13e; large subunit ribosomal protein L13e
m.43479	3702.AT3G47370.1	10	0.811	RP-S20e; small subunit ribosomal protein S20e
m.49470	3702.AT4G29410.1	9	1.213	RP-L28e; large subunit ribosomal protein L28e
m.24340	3702.AT1G43170.1	9	1.2395	RP-L3e; large subunit ribosomal protein L3e
m.40134	3702.AT2G32060.1	10	0.7965	RP-S12e; small subunit ribosomal protein S12e
m.38611	3702.AT5G59240.1	8	1.215	RP-S8e; small subunit ribosomal protein S8e
m.134	3702.ATCG01240.1	8	1.268	RP-S7; small subunit ribosomal protein S7
