# Supplementary material for: Comprehensive proteome analyses of lysine acetylation in tea leaves by sensing nitrogen nutrition
Source: BMC Genomics. 2018 Nov 26;19:840. doi: 10.1186/s12864-018-5250-4 (PMC6258439; doi:10.1186/s12864-018-5250-4)
Supplement: Supplementary file 17 — Table S15. The detailed information of proteins involved in 3dN/3hN Interaction network. (XLSX 23 kb) [file 12864_2018_5250_MOESM17_ESM.xlsx]

## Sheet: 3dN VS 3hN node
#node1	node2
m.134	m.54354
m.54354	m.24832
m.49470	m.24340
m.38412	m.24340
m.34917	m.32028
m.38611	m.24340
m.40134	m.24340
m.38581	m.34917
m.32028	m.24340
m.38581	m.47663
m.47663	m.24340
m.54354	m.43164
m.38581	m.24832
m.49470	m.38581
m.25470	m.28314
m.38611	m.47663
m.39645	m.32028
m.43164	m.44828
m.38611	m.38581
m.43164	m.34917
m.19751	m.1258
m.49470	m.32028
m.34917	m.40134
m.43164	m.24832
m.34917	m.24832
m.44828	m.32028
m.47663	m.32028
m.39645	m.39452
m.38412	m.39645
m.44828	m.24832
m.28271	m.24832
m.38581	m.44828
m.24832	m.24340
m.54354	m.38581
m.24832	m.32028
m.38611	m.54354
m.28271	m.34917
m.34917	m.44828
m.38611	m.43164
m.54354	m.39645
m.44828	m.47663
m.54354	m.47663
m.39645	m.34917
m.43164	m.38581
m.54354	m.32028
m.134	m.39452
m.44828	m.24340
m.43164	m.47663
m.49470	m.44828
m.39452	m.24832
m.54354	m.44828
m.38581	m.32028
m.134	m.32028
m.49470	m.54354
m.28271	m.54354
m.1157	m.55054
m.44828	m.40134
m.38412	m.32028
m.38581	m.24340
m.40134	m.32028
m.39645	m.24340
m.24832	m.40134
m.38611	m.40134
m.54354	m.40134
m.34917	m.47663
m.39452	m.32028
m.49470	m.43164
m.134	m.38412
m.49470	m.24832
m.49470	m.34917
m.40134	m.47663
m.28271	m.47663
m.54354	m.24340
m.38581	m.40134
m.34917	m.24340
m.51330	m.28314
m.24832	m.47663
m.28271	m.39452
m.134	m.34917
m.134	m.28271
m.28271	m.32028
m.38412	m.54354
m.38611	m.34917
m.54354	m.34917
m.38611	m.24832
m.38412	m.34917
m.49470	m.47663
m.38611	m.32028
m.43164	m.32028
m.38412	m.24832
m.28271	m.38581
m.39452	m.47663
m.38611	m.39452
m.134	m.24340
m.49470	m.40134
m.28271	m.24340
m.38412	m.39452
m.38412	m.38581
m.25470	m.51330
m.55054	m.4055
m.25855	m.18496
m.134	m.24832
m.28271	m.43164
m.38412	m.28271
m.54354	m.39452
m.25855	m.37112
m.43164	m.40134
m.134	m.39645
m.43164	m.24340
m.28271	m.39645
m.39452	m.24340
m.38611	m.28271
m.38412	m.38611
m.38412	m.43164
m.38611	m.44828
m.40348	m.4358
m.34917	m.39452
m.38412	m.44828
m.134	m.38611
m.134	m.40134
m.2071	m.4055
m.134	m.38581
m.28271	m.40134
m.39452	m.40134
m.38668	m.41637
m.38412	m.47663
m.38611	m.49470
m.47802	m.46877
m.134	m.47663
m.404	m.32591
m.38668	m.32591
m.16638	m.25706
m.39645	m.44828
m.37998	m.33712
m.46877	m.38308
m.49470	m.28271
m.38412	m.49470
m.1258	m.40348
m.28271	m.44828
m.19543	m.46877
m.44139	m.46877
m.19543	m.10648
m.47802	m.10648
m.33282	m.32591
m.10648	m.38308
m.51936	m.32818
m.46877	m.43194
m.18496	m.37112
m.44828	m.40910
m.45122	m.34370
m.38668	m.33282
m.55054	m.34370
m.38581	m.39452
m.404	m.33282
m.10648	m.43194
m.44139	m.10648
m.404	m.41637
m.1157	m.4055
m.34370	m.29202
m.23981	m.49134
m.23457	m.25706
m.2071	m.404
m.38581	m.39645
m.134	m.43164
m.134	m.44828
m.32068	m.36519
m.44828	m.39452
m.38412	m.40134
m.27897	m.25644
m.1258	m.41736
m.55054	m.34773
m.43648	m.25706
m.28314	m.28449
m.22627	m.18496
m.38668	m.45122
m.43164	m.39452
m.2071	m.1157
m.12353	m.2788
m.33282	m.34370
m.32068	m.45122
m.39645	m.24832
m.21653	m.33712
m.32068	m.38668
m.34917	m.7904
m.38668	m.36519
m.47663	m.40910
m.24832	m.7904
m.45122	m.33282
m.39645	m.47663
m.7904	m.24340
m.32068	m.33282
m.32591	m.34370
m.45122	m.32591
m.38581	m.7904
m.7542	m.10529
m.45122	m.36519
m.43164	m.39645
m.51330	m.28449
m.49470	m.7904
m.1157	m.404
m.32068	m.32591
m.21653	m.37998
m.44139	m.38308
m.38668	m.29202
m.54354	m.7904
m.10099	m.12353
m.43648	m.16638
m.40134	m.7904
m.32028	m.7904
m.32068	m.34370
m.40348	m.55054
m.32068	m.18496
m.32068	m.29202
m.34917	CL680Contig1|m.5309
m.55054	m.37321
m.4055	m.32591
m.36519	m.32591
m.32068	m.4055
m.47663	m.7904
m.4055	m.34370
m.1157	m.37321
m.19751	m.4358
m.45142	m.40134
m.45122	m.29202
m.51330	m.13295
m.49470	m.39452
m.23457	m.15500
m.33282	m.29202
m.19543	m.44139
m.47802	m.44139
m.23457	m.43648
m.36519	m.33282
m.38611	m.7904
m.32068	m.2586
m.27691	m.17061
m.38668	m.55054
m.44828	m.7904
m.43164	m.7904
m.13295	m.28314
m.36519	m.29202
m.40348	m.22627
m.19543	m.43194
m.47802	m.43194
CL798Contig1|m.5776	m.12353
m.36519	m.2586
m.32068	m.41637
m.23457	m.11225
m.10099	m.10529
m.41637	m.32591
m.43194	m.38308
m.48898	m.44139
m.54354	m.40910
m.36519	m.4055
m.18496	m.25644
m.39452	m.52164
CL164Contig1|m.696	m.37321
m.33282	m.41637
m.32591	m.29202
m.45122	m.41637
m.41225	m.37205
m.36519	m.41637
CL2953Contig1|m.39156	m.14581
m.2586	m.34370
m.19751	m.40348
m.41745	m.37321
m.48898	m.38308
m.39819	m.33142
m.40348	m.18496
m.45142	m.47663
m.32068	m.55054
m.38668	m.2586
|m.36519	m.34370
m.49400	m.19543
m.12074	m.23981
m.22627	m.34370
m.41745	m.55054
m.47802	m.49400
m.49400	m.38308
m.40348	m.4055
m.49400	m.46877
m.32028	m.40910
m.55054	m.39645
m.1258	m.13318
m.1258	m.17061
m.55054	m.22627
m.22627	m.25644
m.38668	m.34370
m.10099	m.29908
m.39645	m.52164
m.41736	m.38325
m.18496	m.34370
m.34370	m.25644
m.55054	m.2586
m.48898	m.49400
m.4055	m.18496
m.38668	m.4055
m.48898	m.46877
m.55054	m.25644
m.10099	m.2788
m.44828	m.52164
m.21765	m.25706
m.4055	m.34773
m.38581	m.40910
m.35646	m.25644
m.27897	m.22627
m.48898	m.47802
m.4055	m.22627
m.55054	m.18496
CL680Contig1|m.5309	m.24340
m.23457	m.16638
m.18496	m.29202
m.49470	m.40910
m.48898	m.10648
m.17208	m.16638
m.32068	m.41745
m.1258	m.21765
m.34917	m.52164
m.22627	m.35646
m.40348	m.25644
m.48898	m.19543
m.29908	m.52164
CL798Contig1|m.5776	m.2788
m.18496	m.32591
m.134	m.49470
m.48898	m.43194
m.35646	m.2586
m.43648	m.22627
m.36519	m.55054
m.38611	m.39645
m.38668	m.18496
m.49400	m.10648
m.27897	m.35646
m.44828	m.41225
m.44828	m.37205
m.36519	m.35646
m.2586	m.25644
m.4606	m.8779
m.38668	m.47652
m.19699	m.10369
m.45122	m.18496
m.47652	m.25644
m.32545	m.47652
m.38474	m.32028
m.34917	m.41225
m.23457	m.21765
m.4055	m.25644
m.40348	m.27897
m.27897	m.36088
m.404	m.45122
m.45142	m.24832
m.32591	m.2586
m.49400	m.43194
m.36088	m.22627
m.55054	m.32591
m.39452	m.34773
m.4055	m.32818
m.1258	m.4055
m.55054	m.29202
m.45122	m.4055
m.1258	m.25644
CL798Contig1|m.5776	m.10529
m.32068	m.25644
m.1258	m.22627
m.1258	m.18496
m.22627	m.2586
m.35646	m.34370
m.41745	m.4055
m.27897	m.2586
m.36088	m.2586
m.22627	m.47652
CL798Contig1|m.5776	m.10369
m.22394	m.25644
m.52164	m.34773
m.1157	m.34917
m.40348	m.2586
m.24832	m.40910
m.43164	m.40910
m.2586	m.29202
m.49400	m.44139
m.4055	m.2586
m.17502	m.25706
m.35646	m.39452
m.55054	m.27897
m.27897	m.22394
m.19751	m.25644
m.18496	m.2586
m.45122	m.55054
m.27691	m.2586
m.29908	m.39452
m.34917	m.37205
m.32068	m.35646
m.36088	m.25644
m.31238	m.33142
m.38668	m.25644
m.55054	m.41637
m.41637	m.29202
m.41745	m.2586
m.404	m.34370
m.38581	m.52164
m.1258	m.4358
m.40348	m.10369
m.4055	m.41637
m.4055	m.47652
m.36088	m.47652
m.37943	m.22627
m.38474	m.34917
m.7542	m.12353
m.36519	m.18496
m.27691	m.22627
m.41745	m.25644
m.38668	m.40348
m.4055	m.36088
m.39645	m.40134
m.41911	m.39819
m.4055	m.32948
m.55054	m.32818
m.17208	m.4358
m.4055	m.33282
m.38474	m.39645
m.19699	m.35646
m.33282	m.2586
m.33282	m.18496
m.29908	m.24832
m.41736	m.33142
m.47652	m.34370
m.38581	m.37205
m.38668	m.41745
m.1258	m.27897
m.27897	m.34370
m.404	m.38668
CL798Contig1|m.5776	m.29908
m.38581	m.41225
m.16638	m.21765
m.17208	m.25706
m.37943	m.22394
m.40348	m.41745
m.17208	m.4055
m.32545	m.36088
m.27897	m.18496
m.40348	m.34370
m.4055	m.29202
m.41745	m.18496
m.1258	m.16638
m.38474	m.43556
m.41911	m.4358
m.38345	m.1258
m.32818	m.34773
m.1258	m.17502
m.55054	m.33282
m.29908	m.39645
m.38474	m.28271
m.38474	m.24340
m.41637	m.2586
m.45122	m.2586
m.47652	m.2586
m.55054	m.39452
m.40348	m.33282
m.27897	m.47652
m.134	m.40910
m.19751	m.18496
m.51330	m.24228
m.10099	CL798Contig1|m.5776
m.28271	m.40910
m.19751	m.27897
m.38611	m.40910
m.36088	m.35646
m.39645	m.34773
m.23981	m.43194
m.27691	m.27897
m.52164	m.27886
m.17208	m.17502
m.22627	m.22394
m.32068	m.27897
m.40348	m.36088
m.44139	m.23981
CL798Contig1|m.5776	m.1258
m.41745	m.47652
m.22394	m.18496
m.12353	m.41736
m.1258	m.29062
m.38668	m.27691
m.47652	m.41637
m.52164	m.24832
m.32545	m.25644
m.36088	m.34370
m.4055	m.27897
m.32068	m.40348
m.32545	m.22627
m.38474	m.55054
m.1258	m.22394
m.55054	m.47652
m.38474	m.32818
m.31009	m.25706
m.55054	m.10369
m.2071	m.34370
m.29908	m.34917
m.27691	m.35646
m.41745	m.41637
m.33142	m.38325
m.38474	m.39452
m.35646	m.47652
m.44583	m.46877
m.45149	m.46877
m.44583	m.10648
m.45083	m.38308
m.45083	m.43194
m.45149	m.10648
m.45149	m.38308
m.44583	m.44139
m.44583	m.43194
m.39689	m.16638
m.31985	m.22627
m.39689	m.4358
m.39689	m.25706
m.31985	m.22394
m.39689	m.4055
m.39689	m.17502
m.45149	m.23981
m.19543	m.45083
m.47802	m.45083
m.44139	m.45083
m.19543	m.45149
m.47802	m.45149
m.48898	m.45149
m.49400	m.44583
m.48898	m.45083
m.48898	m.44583
m.49400	m.45083
m.49400	m.45149
m.44583	m.45083
m.45149	m.45083
m.44583	m.45149

## Sheet: 3dN VS 3hN network
ID1	ID2	Degree	Cluster	Ratio	Protein describe
m.7904	3702.AT1G49760.1	12	Cluster 1	0.727
m.28271	3702.AT4G09800.1	18	Cluster 1	1.2035	RP-S18e; small subunit ribosomal protein S18e
m.39452	3702.AT3G13120.1	22	Cluster 1	0.804	RP-S10; small subunit ribosomal protein S10
m.44828	3702.AT3G23390.1	21	Cluster 1	1.239	RP-L44e; large subunit ribosomal protein L44e
m.39645	3702.AT3G25920.1	20	Cluster 1	1.22	RP-L15; large subunit ribosomal protein L15
m.43164	3702.AT3G53740.2	18	Cluster 1	1.265	RP-L36e; large subunit ribosomal protein L36e
m.47663	3702.AT2G21580.1	19	Cluster 1	1.377	RP-S25e; small subunit ribosomal protein S25e
m.38581	3702.AT3G49010.1	21	Cluster 1	1.23	RP-L13e; large subunit ribosomal protein L13e
m.40134	3702.AT2G32060.1	18	Cluster 1	0.8185	RP-S12e; small subunit ribosomal protein S12e
m.38611	3702.AT5G59240.1	18	Cluster 1	1.31	RP-S8e; small subunit ribosomal protein S8e
m.32028	3702.AT1G67430.1	19	Cluster 1	1.206	RP-L17e; large subunit ribosomal protein L17e
m.34917	3702.AT3G25520.1	24	Cluster 1	1.374	RP-L5e; large subunit ribosomal protein L5e
m.38412	3702.AT5G65220.1	16	Cluster 1	1.207	RP-L29; large subunit ribosomal protein L29
m.24340	3702.AT1G43170.1	19	Cluster 1	1.234	RP-L3e; large subunit ribosomal protein L3e
m.49470	3702.AT4G29410.1	17	Cluster 1	1.223	RP-L28e; large subunit ribosomal protein L28e
m.24832	3702.AT3G04840.1	21	Cluster 1	1.218	RP-S3Ae; small subunit ribosomal protein S3Ae
m.54354	3702.AT3G55280.1	18	Cluster 1	1.215	RP-L23Ae; large subunit ribosomal protein L23Ae
m.134	3702.ATCG01240.1	17	Cluster 1	1.245	RP-S7; small subunit ribosomal protein S7
m.2586	3702.AT1G54780.1	21	Cluster 2	0.832
m.36519	3702.AT4G05180.1	13	Cluster 2	0.819	psbQ; photosystem II oxygen-evolving enhancer protein 3
m.32068	3702.AT5G66570.1	17	Cluster 2	0.789	psbO; photosystem II oxygen-evolving enhancer protein 1
m.29202	3702.AT1G15820.1	12	Cluster 2	0.731	LHCB6; light-harvesting complex II chlorophyll a/b binding protein 6
m.34370	3702.AT1G44575.1	20	Cluster 2	0.643	psbS; photosystem II 22kDa protein
m.45122	3702.AT5G54270.1	13	Cluster 2	0.634
m.33282	3702.AT3G54890.1	14	Cluster 2	0.822	LHCA1; light-harvesting complex I chlorophyll a/b binding protein 1
m.32591	3702.AT1G61520.1	13	Cluster 2	0.772	LHCA3; light-harvesting complex I chlorophyll a/b binding protein 3
m.41637	3702.AT2G20260.1	13	Cluster 2	0.679	psaE; photosystem I subunit IV
m.38668	3702.AT5G64040.2	18	Cluster 2	0.781	psaN; photosystem I subunit PsaN
m.18496	3702.AT2G39730.1	21	Cluster 2	0.802
m.4055	3702.AT4G03280.1	27	Cluster 2	0.786	petC; cytochrome b6-f complex iron-sulfur subunit [EC:1.10.9.1]
m.55054	3702.AT4G04640.1	26	Cluster 2	0.755
m.45083	3702.AT2G28720.1	9	Cluster 3	1.297
m.45149	3702.AT3G54560.1	10	Cluster 3	1.672
m.44583	3702.AT5G02560.2	8	Cluster 3	1.431
m.43194	3702.AT1G52740.1	10	Cluster 3	1.277
m.10648	3702.AT2G28720.1	9	Cluster 3	1.406
m.44139	3702.AT3G54560.1	10	Cluster 3	1.667
m.19543	3702.AT5G02560.2	8	Cluster 3	1.612
m.38308	3702.AT1G51060.1	8	Cluster 3	1.216
m.46877	3702.AT3G45980.1	9	Cluster 3	1.299
m.47802	3702.AT5G27670.1	8	Cluster 3	1.54
m.36088	3702.AT3G61870.1	10	Cluster 4	0.749
m.47652	3702.AT3G47070.1	13	Cluster 4	0.785
m.35646	3702.AT3G55330.1	12	Cluster 4	0.772	psbP; photosystem II oxygen-evolving enhancer protein 2
m.41745	3702.AT4G32260.1	11	Cluster 4	0.83	ATPF0B; F-type H+-transporting ATPase subunit b
m.22627	3702.AT3G55800.1	18	Cluster 4	1.292	E3.1.3.37; sedoheptulose-bisphosphatase [EC:3.1.3.37]
m.25644	3702.AT1G09340.1	18	Cluster 4	1.2585
m.27897	3702.AT3G63140.1	16	Cluster 4	1.255
m.40348	3702.AT4G37930.1	17	Cluster 4	1.237
CL798Contig1|m.5776	3702.AT5G50920.1	7	Cluster 5	0.778
m.10099	3702.AT5G56010.1	5	Cluster 5	1.291
m.2788	3702.AT1G79930.1	3	Cluster 5	1.233
m.12353	3702.AT5G02500.1	5	Cluster 5	0.796	HSPA1_8; heat shock 70kDa protein 1/8
m.21765	3702.AT1G65930.1	4	Cluster 6	0.539	IDH1; isocitrate dehydrogenase [EC:1.1.1.42]
m.43648	3702.AT4G37870.1	4	Cluster 6	0.769	E4.1.1.49; phosphoenolpyruvate carboxykinase (ATP) [EC:4.1.1.49]
m.23457	3702.AT5G11520.1	6	Cluster 6	1.201	"GOT1; aspartate aminotransferase, cytoplasmic [EC:2.6.1.1]"
m.16638	3702.AT2G44350.2	7	Cluster 6	0.791	CS; citrate synthase [EC:2.3.3.1]
m.39689	3702.AT4G26910.1	5	Cluster 7	0.779
m.17502	3702.AT3G52990.1	4	Cluster 7	1.218	PK; pyruvate kinase [EC:2.7.1.40]
m.17208	3702.AT4G26910.1	5	Cluster 7	0.83	DLST; 2-oxoglutarate dehydrogenase E2 component (dihydrolipoamide succinyltransferase) [EC:2.3.1.61]
m.25706	3702.AT1G53240.1	8	Cluster 7	0.831	MDH2; malate dehydrogenase [EC:1.1.1.37]
m.38325	3702.AT1G65980.1	2	Cluster 8	0.814
m.33142	3702.AT2G25080.1	4	Cluster 8	0.817	gpx; glutathione peroxidase [EC:1.11.1.9]
m.41736	3702.AT3G51030.1	4	Cluster 8	0.7565
m.31985	3702.AT5G38430.1	2		1.328	rbcS; ribulose-bisphosphate carboxylase small chain [EC:4.1.1.39]
m.31009	3702.AT3G01280.1	1		0.7845
m.29062	3702.AT1G16880.1	1		0.752
m.27886	3702.AT1G06190.1	1		0.818
m.24228	3702.AT1G77120.1	1		1.363	ADH1; alcohol dehydrogenase class-P [EC:1.1.1.1]
m.38345	3702.AT5G10860.1	1		0.75
m.43556	3702.AT4G23900.1	1		0.806	ndk; nucleoside-diphosphate kinase [EC:2.7.4.6]
m.32948	3702.AT1G22450.1	1		0.788	COX6B; cytochrome c oxidase subunit 6b
m.41911	3702.AT4G13180.1	2		0.772	fabG; 3-oxoacyl-[acyl-carrier protein] reductase [EC:1.1.1.100]
m.37943	3702.AT5G38430.1	2		0.674	rbcS; ribulose-bisphosphate carboxylase small chain [EC:4.1.1.39]
m.31238	3702.AT3G10920.1	1		0.806
m.22394	3702.AT3G01500.2	7		1.315	cynT; carbonic anhydrase [EC:4.2.1.1]
m.38474	3702.AT5G63400.1	9		0.775	adk; adenylate kinase [EC:2.7.4.3]
m.32545	3702.AT5G17170.1	4		0.788
m.10369	3702.AT2G30950.1	4		0.735
m.19699	3702.AT5G39830.1	2		0.825
m.29908	3702.AT5G20720.1	7		0.786
m.13318	3702.AT3G48560.1	1		0.807	E2.2.1.6L; acetolactate synthase I/II/III large subunit [EC:2.2.1.6]
m.12074	3702.AT5G65630.1	1		1.294
m.49400	3702.AT5G10980.1	11		1.3145
m.39819	3702.AT2G29420.1	2		0.778	GST; glutathione S-transferase [EC:2.5.1.18]
m.37205	3702.AT1G13950.1	4		0.661
m.41225	3702.AT1G69410.1	4		0.563
CL164Contig1|m.696	3702.AT2G18960.1	1		0.826	PMA1; H+-transporting ATPase [EC:3.6.3.6]
m.52164	3702.AT3G08740.1	9		0.743
m.48898	3702.AT5G59970.1	11		1.434
m.11225	3702.AT3G53260.1	1		0.563	PAL; phenylalanine ammonia-lyase [EC:4.3.1.24]
m.17061	3702.AT3G52880.2	2		0.77	E1.6.5.4; monodehydroascorbate reductase (NADH) [EC:1.6.5.4]
m.27691	3702.AT4G09010.1	6		0.815	E1.11.1.11; L-ascorbate peroxidase [EC:1.11.1.11]
m.15500	3702.AT3G02020.1	1		1.272	lysC; aspartate kinase [EC:2.7.2.4]
m.13295	3702.AT5G05270.1	2		0.731
m.45142	3702.AT4G27130.1	3		0.763	EIF1; translation initiation factor 1
m.37321	3702.AT1G01050.1	4		0.823	ppa; inorganic pyrophosphatase [EC:3.6.1.1]
CL680Contig1|m.5309	3702.AT2G34357.1	2		0.699
m.10529	3702.AT5G42020.1	3		0.814	HSPA5; heat shock 70kDa protein 5
m.7542	3702.AT5G61790.1	2		1.2905	CANX; calnexin
m.28449	3702.AT1G61720.1	2		0.75	ANR; anthocyanidin reductase [EC:1.3.1.77]
m.34773	3702.AT2G37660.1	6		0.7545
m.49134	3702.AT1G79020.1	1		1.306
m.23981	3702.AT2G47210.1	5		1.275
m.40910	3702.AT1G17880.1	11		0.799
m.32818	3702.AT4G02580.1	5		0.831	NDUFV2; NADH dehydrogenase (ubiquinone) flavoprotein 2 [EC:1.6.5.3 1.6.99.3]
m.51936	3702.AT5G18800.1	1		0.711	NDUFA8; NADH dehydrogenase (ubiquinone) 1 alpha subcomplex subunit 8
m.404	3702.ATCG00350.1	8		1.218	psaA; photosystem I P700 chlorophyll a apoprotein A1
m.2071	3702.ATCG00540.1	4		0.9495	petA; apocytochrome f
m.4358	3702.AT2G26080.1	6		1.2595	GLDC; glycine dehydrogenase [EC:1.4.4.2]
m.37112	3702.AT1G79210.1	2		0.763	PSMA2; 20S proteasome subunit alpha 2 [EC:3.4.25.1]
m.25855	3702.AT5G58290.1	2		0.805	PSMC4; 26S proteasome regulatory subunit T3
m.51330	3702.AT5G13930.1	5		0.522
m.1157	3702.ATCG00480.1	6		0.773	ATPF1B; F-type H+-transporting ATPase subunit beta [EC:3.6.3.14]
m.1258	3702.AT5G04140.2	18		1.284	E1.4.7.1; glutamate synthase (ferredoxin) [EC:1.4.7.1]
m.19751	3702.AT5G35630.1	6		0.831	glnA; glutamine synthetase [EC:6.3.1.2]
m.28314	3702.AT3G51240.1	4		0.512	E1.14.11.9; naringenin 3-dioxygenase [EC:1.14.11.9]
m.25470	3702.AT5G42800.1	2		0.744	DFR; bifunctional dihydroflavonol 4-reductase/flavanone 4-reductase [EC:1.1.1.219 1.1.1.234]
