# Supplementary material for: Comprehensive proteome analyses of lysine acetylation in tea leaves by sensing nitrogen nutrition
Source: BMC Genomics. 2018 Nov 26;19:840. doi: 10.1186/s12864-018-5250-4 (PMC6258439; doi:10.1186/s12864-018-5250-4)
Supplement: Supplementary file 18 — Table S16. The detailed information of ribosome acetylated proteins involved in 3dN/3hN Interaction network. (XLSX 14 kb) [file 12864_2018_5250_MOESM18_ESM.xlsx]

## Sheet: ribosome
ID1	ID2	Degree	Cluster	Ratio	Protein describe
m.7904	3702.AT1G49760.1	12	Cluster 1	0.727
m.28271	3702.AT4G09800.1	18	Cluster 1	1.2035	ath03010 Ribosome - Arabidopsis thaliana (thale cress);
m.39452	3702.AT3G13120.1	22	Cluster 1	0.804	ath03010 Ribosome - Arabidopsis thaliana (thale cress);
m.44828	3702.AT3G23390.1	21	Cluster 1	1.239	ath03010 Ribosome - Arabidopsis thaliana (thale cress);
m.39645	3702.AT3G25920.1	20	Cluster 1	1.22	ath03010 Ribosome - Arabidopsis thaliana (thale cress);
m.43164	3702.AT3G53740.2	18	Cluster 1	1.265	ath03010 Ribosome - Arabidopsis thaliana (thale cress);
m.47663	3702.AT2G21580.1	19	Cluster 1	1.377	ath03010 Ribosome - Arabidopsis thaliana (thale cress);
m.38581	3702.AT3G49010.1	21	Cluster 1	1.23	ath03010 Ribosome - Arabidopsis thaliana (thale cress);
m.40134	3702.AT2G32060.1	18	Cluster 1	0.8185	ath03010 Ribosome - Arabidopsis thaliana (thale cress);
m.38611	3702.AT5G59240.1	18	Cluster 1	1.31	ath03010 Ribosome - Arabidopsis thaliana (thale cress);
m.32028	3702.AT1G67430.1	19	Cluster 1	1.206	ath03010 Ribosome - Arabidopsis thaliana (thale cress);
m.34917	3702.AT3G25520.1	24	Cluster 1	1.374	ath03010 Ribosome - Arabidopsis thaliana (thale cress);
m.38412	3702.AT5G65220.1	16	Cluster 1	1.207	ath03010 Ribosome - Arabidopsis thaliana (thale cress);
m.24340	3702.AT1G43170.1	19	Cluster 1	1.234	ath03010 Ribosome - Arabidopsis thaliana (thale cress);
m.49470	3702.AT4G29410.1	17	Cluster 1	1.223	ath03010 Ribosome - Arabidopsis thaliana (thale cress);
m.24832	3702.AT3G04840.1	21	Cluster 1	1.218	ath03010 Ribosome - Arabidopsis thaliana (thale cress);
m.54354	3702.AT3G55280.1	18	Cluster 1	1.215	ath03010 Ribosome - Arabidopsis thaliana (thale cress);
m.134	3702.ATCG01240.1	17	Cluster 1	1.245	ath03010 Ribosome - Arabidopsis thaliana (thale cress);

## Sheet: ribosome node
node 1	node2
m.34917	m.7904
m.24832	m.7904
m.7904	m.24340
m.38581	m.7904
m.49470	m.7904
m.54354	m.7904
m.40134	m.7904
m.32028	m.7904
m.47663	m.7904
m.38611	m.7904
m.44828	m.7904
m.43164	m.7904
m.28271	m.24832
m.28271	m.34917
m.28271	m.54354
m.28271	m.47663
m.28271	m.39452
m.134	m.28271
m.28271	m.32028
m.28271	m.38581
m.28271	m.24340
m.28271	m.43164
m.38412	m.28271
m.28271	m.39645
m.38611	m.28271
m.28271	m.40134
m.49470	m.28271
m.28271	m.44828
m.38474	m.28271
m.28271	m.40910
m.39645	m.39452
m.134	m.39452
m.39452	m.24832
m.39452	m.32028
m.28271	m.39452
m.54354	m.39452
m.39452	m.24340
m.34917	m.39452
m.39452	m.40134
m.38581	m.39452
m.44828	m.39452
m.43164	m.39452
m.49470	m.39452
m.39452	m.52164
m.39452	m.34773
m.35646	m.39452
m.29908	m.39452
m.55054	m.39452
m.38474	m.39452
m.43164	m.44828
m.44828	m.32028
m.44828	m.24832
m.38581	m.44828
m.34917	m.44828
m.44828	m.47663
m.44828	m.24340
m.49470	m.44828
m.54354	m.44828
m.44828	m.40134
m.38611	m.44828
m.38412	m.44828
m.39645	m.44828
m.28271	m.44828
m.44828	m.40910
m.134	m.44828
m.44828	m.39452
m.44828	m.7904
m.44828	m.52164
m.44828	m.41225
m.44828	m.37205
m.39645	m.32028
m.39645	m.39452
m.38412	m.39645
m.54354	m.39645
m.39645	m.34917
m.39645	m.24340
m.134	m.39645
m.28271	m.39645
m.39645	m.44828
m.38581	m.39645
m.39645	m.24832
m.39645	m.47663
m.43164	m.39645
m.55054	m.39645
m.39645	m.52164
m.38611	m.39645
m.39645	m.40134
m.38474	m.39645
m.29908	m.39645
m.39645	m.34773
m.54354	m.43164
m.43164	m.44828
m.43164	m.34917
m.43164	m.24832
m.38611	m.43164
m.43164	m.38581
m.43164	m.47663
m.49470	m.43164
m.43164	m.32028
m.28271	m.43164
m.43164	m.40134
m.43164	m.24340
m.38412	m.43164
m.134	m.43164
m.43164	m.39452
m.43164	m.39645
m.43164	m.7904
m.43164	m.40910
m.38581	m.47663
m.47663	m.24340
m.38611	m.47663
m.47663	m.32028
m.44828	m.47663
m.54354	m.47663
m.43164	m.47663
m.34917	m.47663
m.40134	m.47663
m.24832	m.47663
m.49470	m.47663
m.39452	m.47663
m.38412	m.47663
m.134	m.47663
m.47663	m.40910
m.39645	m.47663
m.47663	m.7904
m.45142	m.47663
m.38581	m.34917
m.38581	m.47663
m.38581	m.24832
m.49470	m.38581
m.38611	m.38581
m.38581	m.44828
m.54354	m.38581
m.43164	m.38581
m.38581	m.32028
m.38581	m.24340
m.38581	m.40134
m.28271	m.38581
m.38412	m.38581
m.134	m.38581
m.38581	m.39452
m.38581	m.39645
m.38581	m.7904
m.38581	m.40910
m.38581	m.52164
m.38581	m.37205
m.38581	m.41225
m.40134	m.24340
m.34917	m.40134
m.44828	m.40134
m.40134	m.32028
m.24832	m.40134
m.38611	m.40134
m.54354	m.40134
m.40134	m.47663
m.38581	m.40134
m.49470	m.40134
m.43164	m.40134
m.134	m.40134
m.28271	m.40134
m.39452	m.40134
m.38412	m.40134
m.40134	m.7904
m.45142	m.40134
m.39645	m.40134
m.38611	m.24340
m.38611	m.47663
m.38611	m.38581
m.38611	m.54354
m.38611	m.43164
m.38611	m.40134
m.38611	m.34917
m.38611	m.24832
m.38611	m.32028
m.38611	m.39452
m.38611	m.28271
m.38412	m.38611
m.38611	m.44828
m.134	m.38611
m.38611	m.49470
m.38611	m.7904
m.38611	m.39645
m.38611	m.40910
m.34917	m.32028
m.32028	m.24340
m.39645	m.32028
m.49470	m.32028
m.44828	m.32028
m.47663	m.32028
m.24832	m.32028
m.54354	m.32028
m.38581	m.32028
m.134	m.32028
m.38412	m.32028
m.40134	m.32028
m.39452	m.32028
m.28271	m.32028
m.38611	m.32028
m.43164	m.32028
m.32028	m.7904
m.32028	m.40910
m.38474	m.32028
m.34917	m.32028
m.38581	m.34917
m.43164	m.34917
m.34917	m.40134
m.34917	m.24832
m.28271	m.34917
m.34917	m.44828
m.39645	m.34917
m.34917	m.47663
m.49470	m.34917
m.34917	m.24340
m.134	m.34917
m.38611	m.34917
m.54354	m.34917
m.38412	m.34917
m.34917	m.39452
m.34917	m.7904
m.34917	CL680Contig1|m.5309
m.34917	m.52164
m.34917	m.41225
m.1157	m.34917
m.34917	m.37205
m.38474	m.34917
m.29908	m.34917
m.38412	m.24340
m.38412	m.39645
m.38412	m.32028
m.134	m.38412
m.38412	m.54354
m.38412	m.34917
m.38412	m.24832
m.38412	m.39452
m.38412	m.38581
m.38412	m.28271
m.38412	m.38611
m.38412	m.43164
m.38412	m.44828
m.38412	m.47663
m.38412	m.49470
m.38412	m.40134
m.32028	m.24340
m.47663	m.24340
m.24832	m.24340
m.44828	m.24340
m.38581	m.24340
m.39645	m.24340
m.54354	m.24340
m.34917	m.24340
m.134	m.24340
m.43164	m.24340
m.39452	m.24340
m.7904	m.24340
CL680Contig1|m.5309	m.24340
m.38474	m.24340
m.49470	m.38581
m.49470	m.32028
m.49470	m.44828
m.49470	m.54354
m.49470	m.43164
m.49470	m.24832
m.49470	m.34917
m.49470	m.47663
m.49470	m.40134
m.38611	m.49470
m.49470	m.28271
m.38412	m.49470
m.49470	m.7904
m.49470	m.39452
m.49470	m.40910
m.134	m.49470
m.54354	m.24832
m.38581	m.24832
m.43164	m.24832
m.34917	m.24832
m.44828	m.24832
m.28271	m.24832
m.24832	m.24340
m.24832	m.32028
m.39452	m.24832
m.24832	m.40134
m.49470	m.24832
m.24832	m.47663
m.38611	m.24832
m.38412	m.24832
m.134	m.24832
m.39645	m.24832
m.24832	m.7904
m.45142	m.24832
m.24832	m.40910
m.29908	m.24832
m.52164	m.24832
m.54354	m.43164
m.54354	m.38581
m.38611	m.54354
m.54354	m.39645
m.54354	m.47663
m.54354	m.32028
m.54354	m.44828
m.49470	m.54354
m.28271	m.54354
m.54354	m.40134
m.54354	m.24340
m.38412	m.54354
m.54354	m.34917
m.54354	m.39452
m.54354	m.7904
m.54354	m.40910
m.134	m.54354
m.134	m.39452
m.134	m.32028
m.134	m.38412
m.134	m.34917
m.134	m.28271
m.134	m.24340
m.134	m.24832
m.134	m.39645
m.134	m.38611
m.134	m.40134
m.134	m.38581
m.134	m.47663
m.134	m.43164
m.134	m.44828
m.134	m.49470
m.134	m.40910
