# Supplementary material for: Comprehensive proteome analyses of lysine acetylation in tea leaves by sensing nitrogen nutrition
Source: BMC Genomics. 2018 Nov 26;19:840. doi: 10.1186/s12864-018-5250-4 (PMC6258439; doi:10.1186/s12864-018-5250-4)
Supplement: Supplementary file 19 — Table S17. The detailed information of photosynthesis acetylated proteins involved in 3dN/3hN Interaction network. (XLSX 13 kb) [file 12864_2018_5250_MOESM19_ESM.xlsx]

## Sheet: photosynthesis node
node 1	node 2
m.32068	m.2586
m.36519	m.2586
m.2586	m.34370
m.38668	m.2586
m.55054	m.2586
m.35646	m.2586
m.2586	m.25644
m.32591	m.2586
m.22627	m.2586
m.27897	m.2586
m.36088	m.2586
m.40348	m.2586
m.2586	m.29202
m.4055	m.2586
m.18496	m.2586
m.27691	m.2586
m.41745	m.2586
m.33282	m.2586
m.41637	m.2586
m.45122	m.2586
m.47652	m.2586
m.32068	m.36519
m.38668	m.36519
m.45122	m.36519
m.36519	m.32591
m.36519	m.29202
m.36519	m.2586
m.36519	m.4055
m.36519	m.41637
|m.36519	m.34370
m.36519	m.55054
m.36519	m.35646
m.36519	m.18496
m.32068	m.45122
m.32068	m.38668
m.32068	m.33282
m.32068	m.32591
m.32068	m.34370
m.32068	m.18496
m.32068	m.29202
m.32068	m.4055
m.32068	m.2586
m.32068	m.41637
m.32068	m.55054
m.32068	m.41745
m.32068	m.25644
m.32068	m.35646
m.32068	m.27897
m.32068	m.40348
m.34370	m.29202
m.38668	m.29202
m.32068	m.29202
m.45122	m.29202
m.36519	m.29202
m.32591	m.29202
m.18496	m.29202
m.55054	m.29202
m.41637	m.29202
m.4055	m.29202
m.45122	m.34370
m.55054	m.34370
m.34370	m.29202
m.33282	m.34370
m.32591	m.34370
m.32068	m.34370
m.4055	m.34370
m.2586	m.34370
|m.36519	m.34370
m.22627	m.34370
m.38668	m.34370
m.18496	m.34370
m.34370	m.25644
m.35646	m.34370
m.404	m.34370
m.47652	m.34370
m.27897	m.34370
m.40348	m.34370
m.36088	m.34370
m.2071	m.34370
m.45122	m.34370
m.38668	m.45122
m.32068	m.45122
m.45122	m.33282
m.45122	m.32591
m.45122	m.36519
m.45122	m.29202
m.45122	m.41637
m.45122	m.18496
m.404	m.45122
m.45122	m.4055
m.45122	m.55054
m.45122	m.2586
m.33282	m.32591
m.38668	m.33282
m.404	m.33282
m.33282	m.34370
m.45122	m.33282
m.32068	m.33282
m.33282	m.29202
m.36519	m.33282
m.33282	m.41637
m.4055	m.33282
m.33282	m.2586
m.33282	m.18496
m.55054	m.33282
m.40348	m.33282
m.404	m.32591
m.38668	m.32591
m.33282	m.32591
m.32591	m.34370
m.45122	m.32591
m.32068	m.32591
m.4055	m.32591
m.36519	m.32591
m.41637	m.32591
m.32591	m.29202
m.18496	m.32591
m.32591	m.2586
m.55054	m.32591
m.38668	m.41637
m.404	m.41637
m.32068	m.41637
m.41637	m.32591
m.33282	m.41637
m.45122	m.41637
m.36519	m.41637
m.55054	m.41637
m.41637	m.29202
m.4055	m.41637
m.41637	m.2586
m.47652	m.41637
m.41745	m.41637
m.38668	m.32591
m.38668	m.33282
m.38668	m.45122
m.32068	m.38668
m.38668	m.36519
m.38668	m.29202
m.38668	m.55054
m.38668	m.2586
m.38668	m.34370
m.38668	m.4055
m.38668	m.18496
m.38668	m.47652
m.38668	m.25644
m.38668	m.40348
m.38668	m.41745
m.404	m.38668
m.38668	m.27691
m.25855	m.18496
m.18496	m.37112
m.22627	m.18496
m.32068	m.18496
m.18496	m.25644
m.40348	m.18496
m.18496	m.34370
m.4055	m.18496
m.55054	m.18496
m.18496	m.29202
m.18496	m.32591
m.38668	m.18496
m.45122	m.18496
m.1258	m.18496
m.18496	m.2586
m.36519	m.18496
m.33282	m.18496
m.27897	m.18496
m.41745	m.18496
m.19751	m.18496
m.22394	m.18496
m.55054	m.4055
m.2071	m.4055
m.1157	m.4055
m.4055	m.32591
m.4055	m.34370
m.36519	m.4055
m.40348	m.4055
m.4055	m.18496
m.38668	m.4055
m.4055	m.34773
m.4055	m.22627
m.4055	m.25644
m.4055	m.32818
m.1258	m.4055
m.45122	m.4055
m.41745	m.4055
m.4055	m.2586
m.4055	m.41637
m.4055	m.47652
m.4055	m.36088
m.4055	m.32948
m.4055	m.33282
m.17208	m.4055
m.4055	m.29202
m.4055	m.27897
m.39689	m.4055
m.1157	m.55054
m.55054	m.4055
m.55054	m.34370
m.55054	m.34773
m.40348	m.55054
m.55054	m.37321
m.38668	m.55054
m.32068	m.55054
m.41745	m.55054
m.55054	m.39645
m.55054	m.22627
m.55054	m.2586
m.55054	m.25644
m.55054	m.18496
m.36519	m.55054
m.55054	m.32591
m.55054	m.29202
m.55054	m.27897
m.45122	m.55054
m.55054	m.41637
m.55054	m.32818
m.55054	m.33282
m.55054	m.39452
m.38474	m.55054
m.55054	m.47652
m.55054	m.10369

## Sheet: photosynthesis
ID1	ID2	Degree	Ratio	Protein describe
m.2586	3702.AT1G54780.1	21	0.832
m.36519	3702.AT4G05180.1	13	0.819	psbQ; photosystem II oxygen-evolving enhancer protein 3
m.32068	3702.AT5G66570.1	17	0.789	psbO; photosystem II oxygen-evolving enhancer protein 1
m.29202	3702.AT1G15820.1	12	0.731	LHCB6; light-harvesting complex II chlorophyll a/b binding protein 6
m.34370	3702.AT1G44575.1	20	0.643	psbS; photosystem II 22kDa protein
m.45122	3702.AT5G54270.1	13	0.634
m.33282	3702.AT3G54890.1	14	0.822	LHCA1; light-harvesting complex I chlorophyll a/b binding protein 1
m.32591	3702.AT1G61520.1	13	0.772	LHCA3; light-harvesting complex I chlorophyll a/b binding protein 3
m.41637	3702.AT2G20260.1	13	0.679	psaE; photosystem I subunit IV
m.38668	3702.AT5G64040.2	18	0.781	psaN; photosystem I subunit PsaN
m.18496	3702.AT2G39730.1	21	0.802
m.4055	3702.AT4G03280.1	27	0.786	petC; cytochrome b6-f complex iron-sulfur subunit [EC:1.10.9.1]
m.55054	3702.AT4G04640.1	26	0.755
